# Supplementary material for: iTRAQ-Based Quantitative Proteomic Analysis of a Toxigenic Dinoflagellate Alexandrium catenella at Different Stages of Toxin Biosynthesis during the Cell Cycle
Source: Mar Drugs. 2018 Dec 7;16(12):491. doi: 10.3390/md16120491 (PMC6315610; doi:10.3390/md16120491)
Supplement: Supplementary file 1 [file marinedrugs-16-00491-s001.zip]

Archive with 3 entries (2 files):
- Supplemental Table/
- Supplemental Table/Supplemental Table S1.xlsx
- Supplemental Table/Supplemental Table S2.xlsx
