# Supplementary material for: iTRAQ-Based Quantitative Proteomic Analysis of a Toxigenic Dinoflagellate Alexandrium catenella at Different Stages of Toxin Biosynthesis during the Cell Cycle
Source: Mar Drugs. 2018 Dec 7;16(12):491. doi: 10.3390/md16120491 (PMC6315610; doi:10.3390/md16120491)
Supplement: Supplementary file 1 [file marinedrugs-16-00491-s001.zip › Supplemental Table/Supplemental Table S1.xlsx]

## Sheet: Protein identification
Supplemental Table S1. The identification, quantitation and annotation of the 7232 proteins
Protein ID	Protein	Score	Mass(Da)	Coverage(%)	Spectrum	Unique Spectrum	Peptide	Unique Peptide	T5-1 vs. T9-1	Number of Quantitative Spectra	Sig(* means p-value≤0.05)	T5-2 vs. T9-2	Number of Quantitative Spectra	Sig(* means p-value≤0.05)	T9-1 vs. T10-1	Number of Quantitative Spectra	Sig(* means p-value≤0.05)	T9-2 vs. T10-2	Number of Quantitative Spectra	Sig(* means p-value≤0.05)	T10-1 vs. T11-1	Number of Quantitative Spectra	Sig(* means p-value≤0.05)	T10-2 vs. T11-2	Number of Quantitative Spectra	Sig(* means p-value≤0.05)	NCBInr Accession	NCBInr Identity	NCBInr E-Value	NCBInr Description	KEGG Accession	KEGG E-value	KEGG Definition
1	CL327.Contig4_All	35636	45793	69.2	1992	168	20	2	0.949	62		1.3	62		1.125	62	*	0.647	62	*	1.113	62		1.323	62	*	gi|356591754|gb|AET21308.1|	57.86	1e-30	chloroplast soluble peridinin-chlorophyll a-binding protein precursor [Symbiodinium muscatinei]	-
2	CL327.Contig1_All	34966	46586	67.9	1883	99	19	2	1.216	63		1.117	62		0.823	63		0.801	63		0.986	63		1.079	63		gi|11932137|emb|CAC19190.1|	57.45	6e-07	peridinin-chl a-protein (PCP) [Heterocapsa pygmaea]	-
3	CL327.Contig3_All	31468	47079	72.5	1991	330	21	3	1.37	56		1.143	55		0.68	57		0.97	56		1.031	58		0.84	57		gi|11932137|emb|CAC19190.1|	60.78	3e-10	peridinin-chl a-protein (PCP) [Heterocapsa pygmaea]	-
4	comp63281_c0_orf1	8030	116399	43.8	711	253	33	21	0.844	97		0.882	98		0.965	97		0.842	98		1.164	97		1.164	98		gi|117959253|gb|ABK59701.1|	97.07	1e-153	chloroplast glyceraldehyde-3-phosphate dehydrogenase [Alexandrium catenella]	K00134	1e-112	glyceraldehyde 3-phosphate dehydrogenase [EC:1.2.1.12]
5	CL2731.Contig7_All	7596	22988	15.8	356	32	2	1	1.059	15		1.126	13	*	0.712	15		0.607	15	*	1.34	15	*	1.487	13	*	gi|53748880|dbj|BAD52338.1|	73.33	5e-23	chlorophyll a/c- binding protein [Alexandrium tamarense]	K08907	7e-12	light-harvesting complex I chlorophyll a/b binding protein 1
6	comp64101_c0_orf1	7467	17494	20.9	367	367	2	2	0.974	268		0.996	265		0.868	268		0.825	269		1.115	274		1.211	266		gi|53748880|dbj|BAD52338.1|	76.32	2e-27	chlorophyll a/c- binding protein [Alexandrium tamarense]	K08907	1e-10	light-harvesting complex I chlorophyll a/b binding protein 1
7	comp66126_c0_orf1	6502	65744	54.3	535	217	18	8	0.71	92		1.004	92		0.983	92		0.98	92		1.198	92		1.152	92		gi|37731771|gb|AAO13044.1|	95.12	1e-65	ribulose 1,5-bisphosphate carboxylase oxygenase form II [Prorocentrum minimum]	K01601	2e-25	ribulose-bisphosphate carboxylase large chain [EC:4.1.1.39]
8	comp65634_c0_orf1	6188	69130	38.7	475	81	24	4	1.139	62		1.057	61		0.734	62		1.083	62		1.307	62		0.891	63		gi|257480821|gb|ACV60537.1|	84.69	0	plastid protein NAP50 [Alexandrium affine]	-
9	CL1224.Contig3_All	6144	85451	54	365	93	33	4	1.673	68		1.978	68	*	1.205	71		1.092	72		1.045	72		1.105	71		gi|394309325|gb|AFN26994.1|	97.4	0	luciferin binding protein, partial [Alexandrium fundyense]	-
10	comp65658_c0_orf1	6129	32264	45.4	343	343	9	9	1.16	235		1.1	235		0.881	235		0.831	234		1.087	236		1.061	234		gi|58613637|gb|AAW79405.1|	78.29	8e-75	unknown protein [Heterocapsa triquetra]	-
11	Unigene110_All	5802	48333	35.5	386	64	10	1	0.835	64	*	0.96	64		0.75	64		0.716	64	*	1.585	64		1.52	64		gi|35210476|dbj|BAC87934.1|	93.33	1e-156	glyceraldehyde-3-phosphate dehydrogenase [Heterocapsa triquetra]	K00134	7e-95	glyceraldehyde 3-phosphate dehydrogenase [EC:1.2.1.12]
12	CL7960.Contig1_All	5549	44979	45.1	366	1	12	1	-	1		-	1		-	1		-	1		-	1		-	1		gi|117959253|gb|ABK59701.1|	96.34	3e-152	chloroplast glyceraldehyde-3-phosphate dehydrogenase [Alexandrium catenella]	K00134	3e-112	glyceraldehyde 3-phosphate dehydrogenase [EC:1.2.1.12]
13	comp54593_c0_orf1	5539	29576	27.1	338	215	7	3	1.238	126		1.187	126		0.774	126		0.881	126		1.15	126		1.041	126		gi|58613605|gb|AAW79389.1|	53.68	1e-30	unknown protein [Heterocapsa triquetra]	-
14	comp64499_c0_orf1	4951	85423	52.7	320	60	32	4	1.488	40		1.732	40		1.183	42		1.019	42		1.074	40		1.122	42		gi|394309325|gb|AFN26994.1|	97.4	0	luciferin binding protein, partial [Alexandrium fundyense]	-
15	comp65857_c1_orf1	4725	190748	35.4	255	58	43	10	0.838	41	*	0.888	41	*	1.042	41		1.281	41	*	1.007	41		0.864	41	*	gi|224068787|ref|XP_002302825.1|	65.9	9e-98	predicted protein [Populus trichocarpa]	K03798	3e-180	cell division protease FtsH [EC:3.4.24.-]
16	CL4765.Contig4_All	4674	84060	52.4	217	8	26	2	0.859	4		0.578	4		0.967	4		1.598	4		0.812	4		0.794	3		gi|145346182|ref|XP_001417572.1|	73.26	0	Heat Shock Protein 70 [Ostreococcus lucimarinus CCE9901]	K04043	0	molecular chaperone DnaK
17	CL4765.Contig3_All	4520	84563	54.7	218	4	27	1	1.111	3		1.06	4		0.989	4		1.084	4		1.014	4		0.865	4	*	gi|296088081|emb|CBI35440.3|	72.96	0	unnamed protein product [Vitis vinifera]	K03283	0	heat shock 70kDa protein 1/8
18	CL5808.Contig1_All	4293	107756	45.7	305	302	33	32	0.981	159		1.004	157		0.885	159		1.29	157		1.004	159		0.834	160		gi|99643822|emb|CAJ75752.1|	100	0	heat shock protein 90 [Alexandrium tamarense]	K04079	1e-166	molecular chaperone HtpG
19	comp65177_c0_orf1	4256	65057	42.7	223	16	17	2	0.636	16	*	0.761	16		1.241	16		1.522	15	*	1.027	16		0.758	15	*	gi|323448510|gb|EGB04408.1|	75.68	8e-128	hypothetical protein AURANDRAFT_55209 [Aureococcus anophagefferens]	K00789	2e-116	S-adenosylmethionine synthetase [EC:2.5.1.6]
20	CL7759.Contig1_All	4218	45456	51.5	341	8	15	1	0.829	7	*	0.868	6		0.9	6	*	1.118	6		1.247	7		1.223	7		gi|134037044|gb|ABO47862.1|	96.49	0	glyceraldehyde-3-phosphate dehydrogenase [Alexandrium fundyense]	K00134	6e-122	glyceraldehyde 3-phosphate dehydrogenase [EC:1.2.1.12]
21	CL1465.Contig6_All	4205	42825	49.8	269	159	14	6	0.984	110		1.011	110		0.786	110		1.069	110	*	1.323	110		1.044	110		gi|58613511|gb|AAW79342.1|	73.97	6e-128	chloroplast cytochrome f [Heterocapsa triquetra]	K02634	2e-79	apocytochrome f
22	Unigene111_All	4181	45020	57.1	308	16	15	1	0.772	14	*	0.929	15		1.024	16		0.846	15	*	1.813	15	*	1.788	16		gi|117959253|gb|ABK59701.1|	87.91	2e-131	chloroplast glyceraldehyde-3-phosphate dehydrogenase [Alexandrium catenella]	K00134	1e-107	glyceraldehyde 3-phosphate dehydrogenase [EC:1.2.1.12]
23	CL4022.Contig3_All	4157	64687	43.1	219	12	17	2	0.621	12	*	0.642	12	*	1.093	12		1.462	12	*	1.029	12		0.684	12	*	gi|323448510|gb|EGB04408.1|	75.38	2e-127	hypothetical protein AURANDRAFT_55209 [Aureococcus anophagefferens]	K00789	3e-116	S-adenosylmethionine synthetase [EC:2.5.1.6]
24	CL5702.Contig1_All	4059	36075	42.6	279	6	12	2	1.084	3		0.816	3	*	0.829	3		1.042	3		1.045	3		0.88	3		gi|257480821|gb|ACV60537.1|	84.34	2e-108	plastid protein NAP50 [Alexandrium affine]	-
25	CL1202.Contig3_All	3934	59550	56	182	3	19	1	1.288	3		0.876	3		0.917	3		1.395	3		1.004	3		0.879	3		gi|255965392|gb|ACU45001.1|	95.88	0	ATP synthase beta [Pfiesteria piscicida]	K02133	0	F-type H+-transporting ATPase subunit beta [EC:3.6.3.14]
26	comp65799_c0_orf1	3912	65550	51.7	193	14	20	2	1.45	2		1.038	2		0.752	2		1.178	2		1.111	2		0.863	2		gi|255965392|gb|ACU45001.1|	95.88	0	ATP synthase beta [Pfiesteria piscicida]	K02133	0	F-type H+-transporting ATPase subunit beta [EC:3.6.3.14]
27	CL1202.Contig1_All	3702	45824	60.5	170	3	15	1	0.668	2		0.711	2		1.47	2		1.487	2		0.843	2		0.469	2		gi|255965392|gb|ACU45001.1|	97.78	2e-168	ATP synthase beta [Pfiesteria piscicida]	K02133	2e-157	F-type H+-transporting ATPase subunit beta [EC:3.6.3.14]
28	comp54579_c0_orf1	3584	66758	55.2	224	85	24	13	1.432	39		1.734	39	*	1.333	39	*	0.947	39		0.979	39		1.103	39		gi|364934036|gb|AEW67913.1|	97.73	1e-98	luciferase [Alexandrium tamarense]	-
29	CL1442.Contig13_All	3479	70659	50.5	175	159	24	21	1.005	122		1.061	122		1.08	125		1.058	123		0.944	125		1.012	122		gi|319997186|gb|ADV91187.1|	89.32	0	mitochondrial ATP synthase F1 alpha subunit-like protein 2, partial [Karlodinium veneficum]	K02132	0	F-type H+-transporting ATPase subunit alpha [EC:3.6.3.14]
30	CL1062.Contig4_All	3367	48481	45.2	260	10	13	1	0.965	5		0.809	5		0.681	5	*	1.143	5		1.485	5	*	1.131	5		gi|117959253|gb|ABK59701.1|	87.22	6e-131	chloroplast glyceraldehyde-3-phosphate dehydrogenase [Alexandrium catenella]	K00134	2e-104	glyceraldehyde 3-phosphate dehydrogenase [EC:1.2.1.12]
31	comp64595_c0_orf1	3352	168546	46.5	202	192	47	44	0.953	121		1.178	119		0.992	120		1.118	120		1.131	120		0.918	121		gi|226425253|gb|ACO53626.1|	31.5	3e-07	acetyl-CoA carboxylase 3 [Arachis hypogaea]	K11262	1e-08	acetyl-CoA carboxylase / biotin carboxylase [EC:6.4.1.2 6.3.4.14]
32	CL531.Contig5_All	3246	39854	41.5	195	45	11	1	1.213	38	*	1.163	38	*	0.859	38	*	0.87	37	*	1.028	38		1.022	38		gi|134037072|gb|ABO47876.1|	78.6	8e-100	plastid oxygen-evolving enhancer 1-2 precursor [Alexandrium fundyense]	K02716	1e-70	photosystem II oxygen-evolving enhancer protein 1
33	comp68244_c0	3066	189590	34.2	180	180	39	39	1.082	124		1.223	123		1.012	124		1.092	125		1.031	125		0.942	124		-	-	-	-	-
34	comp64054_c1	3009	288647	26.5	186	152	48	41	1.016	93		1.027	92		0.969	93		1.207	93		1.088	93	*	0.902	93	*	-	-	-	-	-
35	CL373.Contig2_All	2938	52489	47.3	182	33	17	5	1.514	29	*	1.575	29	*	0.85	29	*	0.865	29		1.327	29	*	1.268	29	*	gi|54610715|gb|AAV35377.1|	97.33	0	luciferase [Alexandrium affine]	-
36	comp65985_c0_orf1	2914	58601	49.1	123	117	15	12	0.949	87		0.706	87		1.219	88		2.008	87		0.651	88		0.696	88		gi|168025428|ref|XP_001765236.1|	50.72	8e-10	predicted protein [Physcomitrella patens subsp. patens]	K02357	1e-21	elongation factor Ts
37	CL2442.Contig3_All	2909	63987	66.4	152	81	23	17	0.985	62		1	59		1.109	60		1.034	60		0.882	61		0.976	61		gi|222839622|gb|EEE77945.1|	35.69	4e-34	predicted protein [Populus trichocarpa]	K08248	4e-18	mandelonitrile lyase [EC:4.1.2.10]
38	comp66220_c0_orf1	2742	181256	27.1	137	127	32	31	0.867	78		1.042	75		1.087	80		1.028	78		1.147	81		1.15	80		gi|685206|gb|AAA96248.1|	62.96	4e-12	nitrate reductase, partial [Secale cereale]	K00360	3e-10	nitrate reductase (NADH) [EC:1.7.1.1]
39	CL129.Contig1_All	2706	48946	60.1	165	55	17	5	0.953	48		0.973	48		1.005	48		1.061	48		0.894	48	*	0.926	48		gi|134037068|gb|ABO47874.1|	100	0	actin [Alexandrium fundyense]	K05692	0	actin beta/gamma 1
40	comp65290_c0_orf1	2674	95124	38	137	3	22	2	0.624	2		1.115	2		1.627	2		1.123	2		1.374	2		0.92	2	*	gi|20198944|gb|AAM02971.2|AF421538_1	91.38	0	BiP [Crypthecodinium cohnii]	K09490	0	heat shock 70kDa protein 5
41	CL2442.Contig1_All	2655	34467	61.5	121	2	13	1	1.065	2		0.975	2		0.969	2		0.981	2		0.859	2		0.812	2		gi|222839622|gb|EEE77945.1|	36.51	1e-34	predicted protein [Populus trichocarpa]	K08248	5e-13	mandelonitrile lyase [EC:4.1.2.10]
42	comp32877_c0_orf1	2592	127766	35.6	103	103	30	30	1.082	82		1.01	81		0.997	81		1.092	80		0.967	83		0.902	82		gi|157093267|gb|ABV22288.1|	27.13	3e-16	unknown [Karlodinium veneficum]	-
43	comp63069_c0_orf1	2529	18354	45.3	186	186	6	6	1.06	139		0.96	135		0.602	133		0.847	136		1.796	134		1.249	137	*	gi|134037074|gb|ABO47877.1|	94.79	3e-43	histone-like protein [Alexandrium fundyense]	-
44	Unigene22668_All	2529	256372	30.2	110	102	42	39	0.992	71		0.882	69		1.116	71		1.136	69		0.889	71		0.899	69		gi|298713878|emb|CBJ33757.1|	71.27	2e-68	Acetyl-CoA carboxylase, partial [Ectocarpus siliculosus]	K11262	0	acetyl-CoA carboxylase / biotin carboxylase [EC:6.4.1.2 6.3.4.14]
45	comp64784_c3_orf1	2496	95289	31.2	141	28	20	7	0.924	16		1.082	16	*	0.992	16		1.182	16	*	1.214	16	*	0.905	16	*	gi|58613585|gb|AAW79379.1|	81.77	0	probable fumerate reductase [Heterocapsa triquetra]	K00234	5e-19	succinate dehydrogenase (ubiquinone) flavoprotein subunit [EC:1.3.5.1]
46	CL1042.Contig1_All	2492	30290	29.5	94	67	5	4	0.923	59		0.686	57		1.006	58		1.213	59	*	0.972	59		0.908	58		gi|306430543|emb|CBI83412.1|	66.23	4e-56	light-harvesting protein, partial [Symbiodinium sp. clade C3]	K08910	9e-12	light-harvesting complex I chlorophyll a/b binding protein 4
47	comp65938_c0_orf1	2470	28035	31.7	133	133	6	6	1.201	90		1.082	90	*	0.711	91		0.856	90	*	1.055	91		0.91	91		gi|58613605|gb|AAW79389.1|	75.14	7e-64	unknown protein [Heterocapsa triquetra]	-
48	CL7878.Contig1_All	2465	86420	35.7	135	117	18	16	0.912	91	*	1.056	91		1.246	91	*	1.328	91		0.927	91		0.847	91	*	gi|255965810|gb|ACU45196.1|	95.1	0	heat shock protein 70 [Prorocentrum minimum]	K03283	0	heat shock 70kDa protein 1/8
49	CL1685.Contig4_All	2454	98619	29.4	158	62	19	9	0.918	34	*	0.889	34	*	0.789	34	*	1.042	34		1.224	34	*	1.026	34		gi|58613541|gb|AAW79357.1|	81.84	0	chloroplast transketolase [Heterocapsa triquetra]	K00615	0	transketolase [EC:2.2.1.1]
50	comp64529_c0_orf1	2376	29686	45.7	130	130	8	8	1.233	82		1.094	82		0.956	83		0.878	82		0.913	83		1.008	83		gi|323448531|gb|EGB04428.1|	30.16	3e-06	hypothetical protein AURANDRAFT_72519 [Aureococcus anophagefferens]	-
51	CL1436.Contig6_All	2361	43764	57.2	155	3	14	2	-	1		-	1		-	1		-	1		-	1		-	1		gi|302781594|ref|XP_002972571.1|	38.78	2e-11	hypothetical protein SELMODRAFT_413037 [Selaginella moellendorffii]	K00058	3e-28	D-3-phosphoglycerate dehydrogenase [EC:1.1.1.95]
52	CL1220.Contig4_All	2349	85828	51.9	140	1	28	1	-			-			-			-			-			-			gi|238011786|gb|ACR36928.1|	75	9e-158	unknown [Zea mays]	K03283	0	heat shock 70kDa protein 1/8
53	Unigene88058_All	2338	8724	61.4	95	2	3	1	1.153	2		0.56	2		0.822	2		1.845	2		0.808	2		0.705	2	*	-	-	-	-	-
54	comp66068_c0	2285	58169	41.5	152	13	13	1	1.059	8		0.883	8	*	0.778	8	*	1.16	8		0.97	8		0.899	8		gi|302781594|ref|XP_002972571.1|	38.78	1e-11	hypothetical protein SELMODRAFT_413037 [Selaginella moellendorffii]	K00058	1e-28	D-3-phosphoglycerate dehydrogenase [EC:1.1.1.95]
55	CL1436.Contig5_All	2265	46081	59.2	151	34	14	4	1.021	26		0.911	22		0.906	28		1.247	25	*	1.019	28		0.935	25		gi|297608655|ref|NP_001061929.2|	38.89	4e-14	Os08g0447000 [Oryza sativa Japonica Group]	K00058	4e-29	D-3-phosphoglycerate dehydrogenase [EC:1.1.1.95]
56	comp66247_c0_orf1	2208	47806	51.1	183	86	13	6	1.734	33		1.85	32		0.989	32		0.84	33		1.059	33		0.939	33		gi|134140603|gb|ABO61068.1|	100	3e-76	luciferase [Alexandrium tamarense]	-
57	CL1276.Contig2_All	2207	58284	42.4	225	28	17	4	0.864	23	*	0.931	24		1.015	24		0.983	24		1.239	24		1.106	24		gi|58613475|gb|AAW79324.1|	84.58	0	phosphoglycerate kinase [Heterocapsa triquetra]	K00927	4e-117	phosphoglycerate kinase [EC:2.7.2.3]
58	comp64061_c0	2183	76308	39.7	105	105	16	16	1.121	85	*	1.065	86		1.034	86		0.961	86		0.911	86	*	0.941	86		-	-	-	-	-
59	CL457.Contig3_All	2137	73304	47.9	115	4	22	2	0.858	2		1.097	2		1.07	2		1.009	2		1.003	2		0.952	2		gi|308081381|ref|NP_001183829.1|	62.18	2e-159	uncharacterized protein LOC100502422 [Zea mays]	K03798	6e-173	cell division protease FtsH [EC:3.4.24.-]
60	CL3451.Contig2_All	2115	64006	43	162	121	18	13	0.622	85		0.873	85		0.921	87		0.86	85		1.706	84		1.54	87		gi|4416330|gb|AAD20318.1|	96.94	7e-107	S-adenosyl-homocysteine hydrolase like protein, partial [Alexandrium fundyense]	K01251	0	adenosylhomocysteinase [EC:3.3.1.1]
61	comp65829_c0	2112	33221	43.9	129	74	10	4	1.148	48	*	1.024	50		0.726	50		0.881	49		1.184	50	*	1.032	49		-	-	-	-	-
62	Unigene56516_All	2101	119942	33.7	110	110	23	23	1.058	69		1.351	71		1.236	70		1.064	72		0.888	72		0.903	73		gi|223017|prf||0405229A	64.91	2e-13	phosphorylase pyridoxal binding site	K00688	0	starch phosphorylase [EC:2.4.1.1]
63	CL1220.Contig7_All	2095	84950	49.3	128	6	27	2	0.861	2		0.817	2		1.039	2		1.228	2		0.933	2		1.07	2		gi|242038471|ref|XP_002466630.1|	74.21	3e-180	hypothetical protein SORBIDRAFT_01g011310 [Sorghum bicolor]	K03283	0	heat shock 70kDa protein 1/8
64	comp65266_c0	2083	279571	25.5	130	130	46	46	0.92	69		1.121	69		1.074	69		1.239	69		1.001	69		0.898	69		-	-	-	-	-
65	CL3369.Contig2_All	2080	31899	54.3	87	9	12	3	1.007	8		0.838	8		1.141	8		1.305	8		0.869	8		0.888	8		gi|255079982|ref|XP_002503571.1|	67.54	8e-68	predicted protein [Micromonas sp. RCC299]	K00939	5e-73	adenylate kinase [EC:2.7.4.3]
66	comp47332_c0_orf1	2072	88464	31.6	113	86	18	17	0.714	47		0.683	47		1.109	46		0.819	46		0.88	48		1.211	46	*	gi|7708464|emb|CAB89921.1|	66.58	1e-123	ATP synthase beta subunit [Koelreuteria paniculata]	K02112	3e-127	F-type H+-transporting ATPase subunit beta [EC:3.6.3.14]
67	comp66168_c1_orf1	2060	55201	33.3	217	4	14	1	0.937	2		0.93	2		0.72	2		0.991	2		1.553	2	*	1.043	2	*	gi|58613455|gb|AAW79314.1|	85	6e-169	chloroplast ferredoxin-NADP{+) reductase [Heterocapsa triquetra]	K02641	4e-87	ferredoxin--NADP+ reductase [EC:1.18.1.2]
68	comp59730_c0	2037	32947	53.6	159	159	11	11	1.105	91	*	1.115	92		0.933	92	*	0.79	92		1.059	91		1.094	92		-	-	-	-	-
69	CL4309.Contig3_All	2000	76885	43.6	99	58	22	9	0.919	44	*	1.068	45		1.137	45		1.06	45		1.082	44		1.025	45		gi|14585885|gb|AAK67706.1|	88.67	3e-76	V-type H+-ATPase subunit A [Pisum sativum]	K02145	0	V-type H+-transporting ATPase subunit A [EC:3.6.3.14]
70	CL4707.Contig2_All	1986	15302	56.7	62	21	7	1	1.2	20	*	1.291	20	*	1.09	20		0.868	20	*	0.757	20		0.95	20	*	gi|397595128|gb|EJK56397.1|	54.9	6e-07	hypothetical protein THAOC_23720, partial [Thalassiosira oceanica]	-
71	CL1064.Contig2_All	1983	70313	53.4	109	61	24	17	0.993	50		1.01	49		0.957	50		1.254	50		1.081	51	*	0.888	50		gi|386363671|emb|CBL93634.1|	65.31	0	mitochondrial chaperonin 60 precursor [Chlamydomonas reinhardtii]	K04077	0	chaperonin GroEL
72	CL1013.Contig1_All	1972	191392	22.5	98	65	24	15	1.451	43		1.695	43	*	0.955	43		0.996	43		0.972	43		0.997	43		gi|449465487|ref|XP_004150459.1|	52.54	4e-141	PREDICTED: LOW QUALITY PROTEIN: probable pyruvate-flavodoxin oxidoreductase-like [Cucumis sativus]	K00327	9e-21	NADPH-ferrihemoprotein reductase [EC:1.6.2.4]
73	CL6768.Contig3_All	1959	75549	37.5	81	2	16	1	0.801	2		0.825	2		1.335	2		1.444	2		0.826	2		0.81	2		gi|302792943|ref|XP_002978237.1|	67.77	0	hypothetical protein SELMODRAFT_108429 [Selaginella moellendorffii]	K04077	0	chaperonin GroEL
74	comp65861_c0_orf1	1948	116734	34.2	114	79	23	18	0.885	50		0.938	50		1.201	50	*	1.283	50	*	0.983	50		0.87	50	*	gi|195360680|gb|ACF95813.1|	86.39	0	elongation factor 2 [Amphidinium carterae]	K03234	0	elongation factor 2
75	comp66205_c0_orf1	1922	118755	35.8	98	97	22	21	0.676	75		0.86	75		1.085	74	*	1.298	74		1.098	74		1.008	73		gi|58618224|gb|AAW80677.1|	90.22	7e-147	chloroplast PEP synthase [Heterocapsa triquetra]	K01007	3e-152	pyruvate, water dikinase [EC:2.7.9.2]
76	CL3369.Contig1_All	1893	32231	50.9	81	3	12	3	1.158	2		0.896	2		0.906	2		1.154	2		0.919	2		0.846	2		gi|255079982|ref|XP_002503571.1|	67.54	1e-67	predicted protein [Micromonas sp. RCC299]	K00939	7e-74	adenylate kinase [EC:2.7.4.3]
77	comp64937_c0_orf1	1872	22353	28.7	105	105	3	3	0.952	60		0.924	60		0.956	60		0.882	60		1.137	60	*	1.135	59	*	gi|27450755|gb|AAO14680.1|AF508261_1	90.91	1e-10	chlorophyll A-C binding protein [Pyrocystis lunula]	K08907	3e-11	light-harvesting complex I chlorophyll a/b binding protein 1
78	CL1705.Contig1_All	1868	52706	37.9	113	10	11	1	0.815	8	*	0.729	8	*	0.861	8	*	1.514	8	*	1.063	8	*	0.73	8	*	gi|58613573|gb|AAW79373.1|	66.27	1e-61	chloroplast light harvesting complex protein [Heterocapsa triquetra]	K08907	3e-18	light-harvesting complex I chlorophyll a/b binding protein 1
79	CL4022.Contig5_All	1848	44702	37.1	102	7	10	1	0.74	5		0.852	5	*	1.136	5		0.967	5		1.161	5		1.197	5	*	gi|323446554|gb|EGB02674.1|	82.68	8e-77	hypothetical protein AURANDRAFT_7317 [Aureococcus anophagefferens]	K00789	1e-85	S-adenosylmethionine synthetase [EC:2.5.1.6]
80	CL3397.Contig2_All	1847	113666	37.4	152	63	28	14	1.056	30		1.221	30	*	0.928	30	*	1.088	30		1.04	30		0.968	30		gi|397648276|gb|EJK78072.1|	74.85	0	hypothetical protein THAOC_00049 [Thalassiosira oceanica]	K01682	0	aconitate hydratase 2 / 2-methylisocitrate dehydratase [EC:4.2.1.3 4.2.1.99]
81	CL6768.Contig1_All	1844	71692	39.8	80	15	17	4	0.871	9	*	0.918	9		1.077	9		1.376	9	*	0.952	9		0.813	9	*	gi|168039851|ref|XP_001772410.1|	68.35	0	predicted protein [Physcomitrella patens subsp. patens]	K04077	0	chaperonin GroEL
82	comp65630_c1_orf1	1833	42240	46.7	141	49	13	2	1.184	28		1.072	28	*	1.119	28		1.084	28	*	0.722	28	*	0.877	28	*	gi|225434181|ref|XP_002279175.1|	42.86	9e-06	PREDICTED: dual specificity protein kinase shkC-like [Vitis vinifera]	-
83	Unigene51147_All	1795	104540	17.2	149	1	11	1	-			-			-			-			-			-			gi|71000219|dbj|BAE07165.1|	86.04	0	enolase 3 [Karenia brevis]	K01689	4e-169	enolase [EC:4.2.1.11]
84	CL1436.Contig3_All	1784	46153	43.4	105	23	13	4	1.063	13		1.042	13		0.97	12		0.888	13		1.1	13		1.008	13		gi|302781594|ref|XP_002972571.1|	40	7e-10	hypothetical protein SELMODRAFT_413037 [Selaginella moellendorffii]	K00058	1e-22	D-3-phosphoglycerate dehydrogenase [EC:1.1.1.95]
85	comp70428_c0_orf1	1772	79441	44.1	86	86	23	23	1.186	56		1.068	56		1.032	56		0.926	58		0.842	58		0.952	56		gi|194695024|gb|ACF81596.1|	46.35	5e-47	unknown [Zea mays]	K12196	3e-14	vacuolar protein-sorting-associated protein 4
86	CL1705.Contig2_All	1739	50339	37.6	119	16	11	1	-			-			-			-			-			-			gi|58613573|gb|AAW79373.1|	65.66	2e-61	chloroplast light harvesting complex protein [Heterocapsa triquetra]	K08907	1e-18	light-harvesting complex I chlorophyll a/b binding protein 1
87	CL1856.Contig2_All	1734	67604	37.1	121	119	15	14	0.786	80		1.042	79		1.117	79		1.079	80		1.144	80		1.131	79		gi|157783499|gb|ABV72557.1|	95.25	0	translation elongation factor-like protein [Heterocapsa rotundata]	K03231	0	elongation factor 1-alpha
88	CL1724.Contig1_All	1729	52738	38.7	185	104	11	9	0.774	37		0.903	33		0.975	36		1.237	34		1.157	37		1.054	34		gi|24462148|gb|AAN62451.1|	63.28	2e-105	elongation factor Tu [Heterosigma akashiwo]	K02358	2e-135	elongation factor Tu
89	Unigene25520_All	1714	16516	16.5	91	23	2	1	1.241	23	*	1.044	23		0.648	22		0.767	23		1.376	22		1.173	23		-	-	-	-	-
90	comp65928_c1_orf1	1700	60257	48.4	117	12	17	4	0.879	5	*	0.967	5		1.259	5		0.855	5	*	0.927	5		1.186	5	*	gi|301101656|ref|XP_002899916.1|	60.42	4e-98	cystathionine beta-synthase [Phytophthora infestans T30-4]	K01697	2e-89	cystathionine beta-synthase [EC:4.2.1.22]
91	comp66202_c2_orf1	1700	69352	38.4	129	8	17	3	0.726	8	*	0.851	8	*	1.096	8		1.103	8		0.973	8		1.074	8		gi|297739298|emb|CBI28949.3|	68.81	1e-35	unnamed protein product [Vitis vinifera]	K01637	1e-158	isocitrate lyase [EC:4.1.3.1]
92	CL1178.Contig2_All	1697	67899	32	126	5	15	1	0.661	5	*	0.924	5		1.086	5		1.047	5		1.034	5		1.082	5		gi|297739298|emb|CBI28949.3|	67.89	2e-36	unnamed protein product [Vitis vinifera]	K01637	2e-160	isocitrate lyase [EC:4.1.3.1]
93	comp65884_c0	1688	109838	34.9	123	30	27	4	1.054	24	*	1.044	26		0.934	26		0.853	26	*	1.502	26	*	1.416	26	*	-	-	-	-	-
94	comp64618_c0_orf1	1685	79336	23	96	95	12	11	0.956	63		1.086	63		0.895	63	*	0.861	63	*	1.342	64	*	1.277	64		gi|319997162|gb|ADV91175.1|	88.58	0	mitochondrial succinate dehydrogenase flavoprotein-like protein 1, partial [Karlodinium veneficum]	K00234	0	succinate dehydrogenase (ubiquinone) flavoprotein subunit [EC:1.3.5.1]
95	Unigene26785_All	1685	104695	15.4	141	2	9	1	-	1		-	1		-	1		-	1		-	1		-	1		gi|71000241|dbj|BAE07171.1|	85.81	0	enolase 3 [Karenia mikimotoi]	K01689	2e-170	enolase [EC:4.2.1.11]
96	CL1276.Contig1_All	1672	57822	34.2	201	4	15	2	0.834	4		0.989	4		1.135	4		0.929	4		0.954	4		1.212	4		gi|58613475|gb|AAW79324.1|	83.86	0	phosphoglycerate kinase [Heterocapsa triquetra]	K00927	3e-114	phosphoglycerate kinase [EC:2.7.2.3]
97	comp64140_c0	1672	42326	27.9	82	82	8	8	1.207	64		1.083	63	*	0.825	64	*	0.806	64		1.12	64	*	1.041	64		-	-	-	-	-
98	CL3505.Contig1_All	1663	35253	55.7	58	19	11	3	1.192	17	*	0.885	17	*	0.967	17		1.583	17	*	0.684	17	*	0.653	17	*	gi|428172666|gb|EKX41573.1|	60.29	3e-88	hypothetical protein GUITHDRAFT_95930 [Guillardia theta CCMP2712]	K12524	1e-76	bifunctional aspartokinase / homoserine dehydrogenase 1 [EC:2.7.2.4 1.1.1.3]
99	comp66212_c0_orf1	1658	81779	31.8	85	81	17	15	0.962	60	*	1.006	60		0.973	60		1.174	60	*	1.005	59		0.92	60		-	-	-	-	-
100	CL541.Contig1_All	1650	19630	53.1	69	15	6	2	1.46	7		1.058	7		0.82	7		1.043	6		0.916	7		0.865	7	*	gi|376403669|ref|YP_005090030.1|	57.03	4e-39	psbV gene product (chloroplast) [Fucus vesiculosus]	K02720	8e-36	photosystem II cytochrome c550
101	Unigene69582_All	1635	33759	26.9	96	21	6	2	1.263	15		1.139	15	*	0.767	15		0.932	15		1.201	15	*	1.116	15	*	gi|157093197|gb|ABV22253.1|	57.4	1e-50	protein disulfide-isomerase-like protein EhSep2 precursor [Karlodinium veneficum]	K09584	2e-21	protein disulfide-isomerase A6 [EC:5.3.4.1]
102	CL3874.Contig4_All	1631	47588	50	105	2	15	1	-	1		-	1		-	1		-	1		-	1		-	1		gi|301101656|ref|XP_002899916.1|	60.73	2e-98	cystathionine beta-synthase [Phytophthora infestans T30-4]	K01697	1e-89	cystathionine beta-synthase [EC:4.2.1.22]
103	CL1062.Contig2_All	1620	16480	37	116	2	3	1	0.948	2		0.817	2		0.775	2	*	1.03	2		1.503	2		1.215	2		gi|117959253|gb|ABK59701.1|	99.16	1e-63	chloroplast glyceraldehyde-3-phosphate dehydrogenase [Alexandrium catenella]	K00134	2e-39	glyceraldehyde 3-phosphate dehydrogenase [EC:1.2.1.12]
104	CL1548.Contig7_All	1594	16152	25.2	77	9	3	2	1.126	8		1.018	8		0.688	7	*	0.787	8	*	1.254	6	*	1.155	8	*	-	-	-	-	-
105	comp65582_c0_orf1	1592	80970	19.9	95	32	10	3	0.947	23	*	0.933	22		0.951	22		1.017	21		1.04	22		0.974	22		gi|306430549|emb|CBI83415.1|	60.67	7e-23	light-harvesting protein, partial [Symbiodinium sp. clade C3]	K08907	5e-09	light-harvesting complex I chlorophyll a/b binding protein 1
106	comp58090_c0_orf1	1584	56281	38.8	62	13	12	3	1.091	11		0.89	11	*	1.003	11		1.056	11		0.792	11		0.944	11		gi|428172666|gb|EKX41573.1|	60.22	6e-78	hypothetical protein GUITHDRAFT_95930 [Guillardia theta CCMP2712]	K12524	1e-72	bifunctional aspartokinase / homoserine dehydrogenase 1 [EC:2.7.2.4 1.1.1.3]
107	comp65946_c0_orf1	1581	68799	38.3	116	14	18	4	0.823	10	*	1.127	10		1.057	10		0.814	10		1.125	9		1.098	10		gi|58613585|gb|AAW79379.1|	82.96	0	probable fumerate reductase [Heterocapsa triquetra]	K00278	7e-18	L-aspartate oxidase [EC:1.4.3.16]
108	comp63965_c0_orf1	1578	83274	37.5	104	27	21	8	1.095	13	*	1.044	13		0.923	13		0.935	13		0.886	13		0.959	13		gi|397581376|gb|EJK51907.1|	43.9	9e-57	hypothetical protein THAOC_28881 [Thalassiosira oceanica]	K04460	2e-70	protein phosphatase 5 [EC:3.1.3.16]
109	comp65255_c0_orf1	1569	85977	36.5	77	77	18	18	0.84	53		0.884	52		1.078	53		1.373	52		1.045	53		0.874	52		gi|307107568|gb|EFN55810.1|	46.88	7e-07	hypothetical protein CHLNCDRAFT_57723 [Chlorella variabilis]	-
110	comp65552_c0	1562	108449	29.2	105	25	21	8	1.152	17	*	0.878	17	*	0.988	17		1.407	17	*	1.123	17		0.78	17	*	-	-	-	-	-
111	CL661.Contig1_All	1556	122222	35.9	114	2	27	1	-			-			-			-			-			-			gi|323453726|gb|EGB09597.1|	49.59	2e-169	hypothetical protein AURANDRAFT_37153 [Aureococcus anophagefferens]	K09487	1e-175	heat shock protein 90kDa beta
112	comp65994_c0_orf1	1552	64723	31.2	98	68	15	11	0.801	40	*	0.811	40	*	0.905	40	*	1.291	40	*	1.14	40	*	0.918	40	*	gi|356600119|gb|AET22412.1|	59.9	9e-57	pyruvate kinase [Citrus sinensis]	K00873	7e-99	pyruvate kinase [EC:2.7.1.40]
113	CL935.Contig6_All	1552	144515	27.3	118	6	24	2	0.937	5		0.959	5		0.677	5	*	0.907	5		1.436	5		0.973	5		gi|323445398|gb|EGB02026.1|	67.36	0	hypothetical protein AURANDRAFT_39545 [Aureococcus anophagefferens]	K01648	0	ATP citrate (pro-S)-lyase [EC:2.3.3.8]
114	CL833.Contig1_All	1551	62105	55.3	83	83	19	19	1.084	51		1.113	49	*	1.086	51		0.973	50		0.851	50		0.872	49		gi|193891011|gb|ACF28659.1|	93.33	2e-131	vacuolar ATPase beta subunit [Amphidinium carterae]	K02147	0	V-type H+-transporting ATPase subunit B [EC:3.6.3.14]
115	CL490.Contig3_All	1545	30028	30.6	60	60	5	5	0.831	41	*	0.767	40		1.265	43		1.301	41	*	1.099	43		0.802	41		-	-	-	-	-
116	CL103.Contig2_All	1537	57823	35.6	101	10	14	1	0.753	4	*	0.846	4	*	0.846	3	*	1.011	4		1.508	4	*	1.273	4	*	gi|217074304|gb|ACJ85512.1|	67.36	1e-111	unknown [Medicago truncatula]	K00600	8e-173	glycine hydroxymethyltransferase [EC:2.1.2.1]
117	Unigene34533_All	1532	36160	43.7	58	8	10	1	0.846	7		1.053	7		0.818	7		1.426	7	*	1.254	7	*	0.843	5	*	gi|302765807|ref|XP_002966324.1|	71.11	2e-107	hypothetical protein SELMODRAFT_85251 [Selaginella moellendorffii]	K04077	1e-108	chaperonin GroEL
118	CL1548.Contig3_All	1526	9888	31.6	79	11	2	1	1.131	6		0.837	6	*	0.701	6		0.838	6	*	1.399	6		1.249	5	*	-	-	-	-	-
119	CL1479.Contig5_All	1520	36951	62.2	78	1	13	1	-			-			-			-			-			-			gi|319997228|gb|ADV91208.1|	82.43	3e-111	mitochondrial 2-oxoglutarate/malate translocator [Karlodinium veneficum]	K15104	1e-66	solute carrier family 25 (mitochondrial oxoglutarate transporter), member 11
120	CL1800.Contig6_All	1518	96311	28.4	78	1	16	1	-			-			-			-			-			-			gi|298715257|emb|CBJ27906.1|	55.85	0	Heat shock protein 90 [Ectocarpus siliculosus]	K04079	4e-160	molecular chaperone HtpG
121	comp23966_c0	1517	173663	28.1	76	72	29	28	0.975	57		1.028	55		1.193	57		1.229	56		0.823	56		0.9	57		-	-	-	-	-
122	CL408.Contig4_All	1515	90531	26.9	67	2	14	1	-	1		-	1		-	1		-	1		-	1		-	1		gi|20198944|gb|AAM02971.2|AF421538_1	89.8	0	BiP [Crypthecodinium cohnii]	K09490	0	heat shock 70kDa protein 5
123	CL2686.Contig1_All	1509	64742	38.3	79	5	16	2	0.72	4	*	0.896	4		0.982	4		1.427	4	*	1.207	4		0.915	4		gi|58613585|gb|AAW79379.1|	59.67	1e-123	probable fumerate reductase [Heterocapsa triquetra]	K00234	6e-11	succinate dehydrogenase (ubiquinone) flavoprotein subunit [EC:1.3.5.1]
124	CL1436.Contig4_All	1507	35177	53.1	115	14	11	2	1.181	8		0.793	7		1.027	8		1.418	8	*	0.887	9		0.826	8		gi|302781594|ref|XP_002972571.1|	39.58	8e-12	hypothetical protein SELMODRAFT_413037 [Selaginella moellendorffii]	K00058	1e-25	D-3-phosphoglycerate dehydrogenase [EC:1.1.1.95]
125	comp66141_c1_orf1	1483	58948	38	94	2	15	1	-			-			-			-			-			-			gi|217074304|gb|ACJ85512.1|	67.36	4e-112	unknown [Medicago truncatula]	K00600	2e-173	glycine hydroxymethyltransferase [EC:2.1.2.1]
126	Unigene56343_All	1483	90672	23.3	69	17	11	6	1.215	12	*	0.878	12	*	1.042	12		1.396	12	*	0.995	12		0.852	12	*	-	-	-	-	-
127	CL103.Contig1_All	1469	57548	39	93	1	15	1	-			-			-			-			-			-			gi|217074304|gb|ACJ85512.1|	67.36	8e-112	unknown [Medicago truncatula]	K00600	2e-173	glycine hydroxymethyltransferase [EC:2.1.2.1]
128	comp82071_c0_orf1	1468	39795	28.3	57	57	8	8	1.194	46		0.919	46		0.946	47		1.136	47		0.889	47		0.873	46		gi|323448447|gb|EGB04345.1|	77.04	7e-87	hypothetical protein AURANDRAFT_32730 [Aureococcus anophagefferens]	K01358	1e-65	ATP-dependent Clp protease, protease subunit [EC:3.4.21.92]
129	CL103.Contig9_All	1466	57565	39	93	1	15	1	-	1		-	1		-	1		-	1		-	1		-	1		gi|217074304|gb|ACJ85512.1|	67.36	6e-112	unknown [Medicago truncatula]	K00600	9e-172	glycine hydroxymethyltransferase [EC:2.1.2.1]
130	comp60649_c1_orf1	1461	20179	43.5	55	1	5	1	-			-			-			-			-			-			gi|299830340|ref|YP_003734555.1|	60	2e-33	photosystem II cytochrome c550 [Kryptoperidinium foliaceum]	K02720	2e-30	photosystem II cytochrome c550
131	CL1298.Contig3_All	1425	30449	38.7	145	32	11	2	1.151	3	*	1.117	3		0.774	3		0.947	3	*	1.234	3		1.011	3		gi|257480821|gb|ACV60537.1|	83.05	3e-84	plastid protein NAP50 [Alexandrium affine]	-
132	Unigene67970_All	1423	68184	43.4	77	18	18	8	1.063	13		0.91	13		0.922	13		1.247	13	*	1.111	13		1.007	13		-	-	-	-	-
133	CL2442.Contig2_All	1416	30349	48.5	60	4	7	2	0.962	3		1.038	3		1.231	3		1.218	3		0.642	3		0.776	3		gi|159490054|ref|XP_001703004.1|	35.86	2e-19	predicted protein [Chlamydomonas reinhardtii]	-
134	CL2686.Contig2_All	1415	64083	44.8	79	5	19	3	0.893	2		0.943	2		1.214	2		1.745	2		0.747	2	*	0.73	2		gi|58613585|gb|AAW79379.1|	59.13	9e-123	probable fumerate reductase [Heterocapsa triquetra]	K00278	3e-14	L-aspartate oxidase [EC:1.4.3.16]
135	CL561.Contig1_All	1409	34322	45	127	127	12	12	0.959	71		1.037	71		0.841	71		1.223	71		1.164	71	*	0.808	71		gi|134037084|gb|ABO47882.1|	99.59	1e-138	DNA damage checkpoint protein rad24 [Alexandrium fundyense]	K06630	3e-87	tyrosine 3-monooxygenase/tryptophan 5-monooxygenase activation protein
136	comp64046_c0_orf1	1403	37674	45.2	80	80	11	11	1.028	60		1.105	60		0.937	60		1.006	60		1.193	60		0.941	60		gi|383144231|gb|AFG53606.1|	61.76	2e-16	Pinus taeda anonymous locus CL4771Contig1_04 genomic sequence	-
137	CL2044.Contig1_All	1402	55526	38.6	118	24	14	3	1.165	12	*	0.979	12		0.734	12	*	1.115	12		0.931	12		0.805	12	*	gi|60101676|gb|AAX13962.1|	86.26	0	chloroplast phosphoribulokinase [Pyrocystis lunula]	K00855	1e-85	phosphoribulokinase [EC:2.7.1.19]
138	comp65713_c0_orf1	1385	59847	19.9	87	4	7	2	-			-			-			-			-			-			gi|306430549|emb|CBI83415.1|	70.73	2e-27	light-harvesting protein, partial [Symbiodinium sp. clade C3]	K08907	1e-13	light-harvesting complex I chlorophyll a/b binding protein 1
139	comp66210_c0_orf1	1383	68208	32.9	65	2	13	1	-	1		-	1		-	1		-	1		-	1		-	1		gi|428170886|gb|EKX39807.1|	57.14	2e-11	hypothetical protein GUITHDRAFT_96532, partial [Guillardia theta CCMP2712]	K11517	2e-78	(S)-2-hydroxy-acid oxidase [EC:1.1.3.15]
140	CL1479.Contig3_All	1382	37031	62.2	77	4	13	2	0.92	2		0.433	3	*	1.563	3		1.35	2		0.009	4		0.468	4		gi|319997228|gb|ADV91208.1|	80.74	4e-115	mitochondrial 2-oxoglutarate/malate translocator [Karlodinium veneficum]	K15104	3e-71	solute carrier family 25 (mitochondrial oxoglutarate transporter), member 11
141	comp65673_c0_orf1	1378	26613	22	143	1	4	1	-	1		-	1		-	1		-	1		-	1		-	1		gi|58613527|gb|AAW79350.1|	70.07	4e-44	chloroplast photosystem II 12 kDa extrinsic protein [Heterocapsa triquetra]	K02719	2e-24	photosystem II PsbU protein
142	comp66039_c1_orf1	1378	95219	31.9	80	28	19	7	0.927	16	*	0.933	17		0.749	17	*	1.417	17	*	1.132	17		0.782	17	*	gi|397647633|gb|EJK77788.1|	57.45	9e-21	hypothetical protein THAOC_00356, partial [Thalassiosira oceanica]	K00958	2e-114	sulfate adenylyltransferase [EC:2.7.7.4]
143	CL1630.Contig1_All	1374	59931	31.8	103	19	11	3	0.736	17	*	0.916	17	*	0.623	17		0.955	16		1.8	16	*	1.275	17	*	gi|193891007|gb|ACF28657.1|	89.34	1e-144	fructose 1,6 biphosphate aldolase [Amphidinium carterae]	K01624	3e-127	fructose-bisphosphate aldolase, class II [EC:4.1.2.13]
144	comp66231_c0_orf1	1373	136026	26.2	87	82	22	21	0.92	55		1.062	55		1.192	55		0.956	55		0.929	55		1.076	55		gi|238011092|gb|ACR36581.1|	59.62	6e-12	unknown [Zea mays]	K00360	0	nitrate reductase (NADH) [EC:1.7.1.1]
145	CL2272.Contig1_All	1367	55511	47	86	44	16	7	0.672	29		0.84	30		1.135	28		0.94	30		1.248	30	*	1.425	31		gi|422900831|gb|AFX83586.1|	99.76	0	beta-tubulin, partial [Gymnodinium aureolum]	K07375	0	tubulin beta
146	CL675.Contig1_All	1367	17123	34	113	3	4	1	0.985	3		1.19	3		0.772	3	*	0.895	3		2.037	3	*	1.132	3		gi|58613527|gb|AAW79350.1|	69.44	2e-46	chloroplast photosystem II 12 kDa extrinsic protein [Heterocapsa triquetra]	K02719	4e-25	photosystem II PsbU protein
147	comp49035_c2_orf1	1367	31699	44.2	106	14	11	4	0.953	11	*	1.028	11		0.763	11	*	1.021	11		1.3	11	*	1.024	11		gi|58613511|gb|AAW79342.1|	72.57	6e-94	chloroplast cytochrome f [Heterocapsa triquetra]	K02634	2e-55	apocytochrome f
148	comp65672_c0_orf1	1367	31807	17.5	94	94	4	4	0.791	65		0.837	64		0.953	64		0.977	65		1.259	65		1.26	64		gi|3355306|emb|CAA08771.1|	70.99	5e-58	light-harvesting polyprotein precursor [Amphidinium carterae]	K08914	1e-12	light-harvesting complex II chlorophyll a/b binding protein 3
149	CL5661.Contig2_All	1364	17531	33.1	138	44	4	2	1.057	9		1.029	9		0.905	9		0.837	9		1.22	9	*	1.126	9		gi|58613527|gb|AAW79350.1|	68.24	1e-41	chloroplast photosystem II 12 kDa extrinsic protein [Heterocapsa triquetra]	K02719	9e-25	photosystem II PsbU protein
150	CL2508.Contig1_All	1363	146334	32.1	77	7	24	3	0.882	5	*	0.659	5	*	1.328	4	*	1.372	5	*	1.264	5		1.207	5		gi|323455294|gb|EGB11163.1|	52.24	1e-30	hypothetical protein AURANDRAFT_22099 [Aureococcus anophagefferens]	K03235	0	elongation factor 3
151	comp64784_c4_orf1	1359	89267	27	54	19	15	8	0.828	11	*	1.064	11		1.273	11	*	1.274	11	*	1.086	11		1.065	11		gi|58613585|gb|AAW79379.1|	93.02	4e-16	probable fumerate reductase [Heterocapsa triquetra]	K00234	4e-11	succinate dehydrogenase (ubiquinone) flavoprotein subunit [EC:1.3.5.1]
152	CL2508.Contig2_All	1353	147120	35.6	81	11	27	6	0.949	7		1.1	7		0.857	7	*	1.024	7		1.204	5	*	1.255	7	*	gi|323455294|gb|EGB11163.1|	52.24	1e-30	hypothetical protein AURANDRAFT_22099 [Aureococcus anophagefferens]	K03235	0	elongation factor 3
153	comp65635_c1_orf1	1347	39322	24.7	101	27	6	1	1.178	13	*	1.081	13	*	0.85	13	*	1.012	13		1.101	13	*	0.936	13		gi|299830333|ref|YP_003734548.1|	58.14	2e-36	ferredoxin-binding protein II [Kryptoperidinium foliaceum]	K02692	1e-30	photosystem I subunit II
154	CL391.Contig7_All	1341	81802	38.9	61	2	16	1	-			-			-			-			-			-			-	-	-	-	-
155	comp65602_c2	1336	42186	16.3	82	7	5	1	1.303	7	*	1.087	7	*	0.794	7	*	1.066	7		1.16	7	*	1.08	7		gi|157093197|gb|ABV22253.1|	57.99	2e-50	protein disulfide-isomerase-like protein EhSep2 precursor [Karlodinium veneficum]	K09584	3e-21	protein disulfide-isomerase A6 [EC:5.3.4.1]
156	Unigene73301_All	1330	69596	44.3	94	2	18	1	-			-			-			-			-			-			-	-	-	-	-
157	CL675.Contig4_All	1330	16944	33.3	106	3	3	1	1.119	3		0.904	3		0.789	3	*	1.656	3	*	1.035	3		0.653	3	*	gi|58613527|gb|AAW79350.1|	70.83	5e-43	chloroplast photosystem II 12 kDa extrinsic protein [Heterocapsa triquetra]	K02719	1e-25	photosystem II PsbU protein
158	CL4278.Contig3_All	1316	42106	34.8	93	93	11	11	0.999	55		0.892	55	*	0.863	55		0.914	55		1.252	55	*	1.238	55	*	gi|22759731|dbj|BAC10914.1|	80	6e-13	putative 40S ribosomal protein S3A [Zinnia elegans]	K02984	4e-76	small subunit ribosomal protein S3Ae
159	CL302.Contig7_All	1314	67133	42.3	86	13	17	4	1.121	9		0.993	9		0.863	9		1.161	9		1.002	9		0.889	9		-	-	-	-	-
160	CL164.Contig4_All	1303	52011	34.9	58	3	10	1	-	1		-	1		-	1		-	1		-	1		-	1		gi|401015365|gb|AFP89347.1|	68.42	7e-07	glycolate oxidase, partial [Prunus persica]	K11517	2e-78	(S)-2-hydroxy-acid oxidase [EC:1.1.3.15]
161	CL1111.Contig5_All	1301	24576	39	89	14	6	2	1.053	6		1.07	5		0.864	6	*	0.885	6		1.187	6	*	1.131	6		-	-	-	-	-
162	comp56070_c2_orf1	1299	56633	37.7	85	27	16	5	0.903	25	*	0.936	25		1.159	25		1.088	25		0.88	25	*	0.931	25		gi|85376634|gb|ABC70534.1|	67.26	1e-37	ATPase [Vitis pseudoreticulata]	K03798	1e-62	cell division protease FtsH [EC:3.4.24.-]
163	comp63544_c1_orf1	1296	42300	36.1	74	74	9	9	0.932	43		1.02	40		1.082	42	*	1.079	41		0.909	43		0.917	43		gi|306430549|emb|CBI83415.1|	65.06	2e-24	light-harvesting protein, partial [Symbiodinium sp. clade C3]	K08907	9e-11	light-harvesting complex I chlorophyll a/b binding protein 1
164	CL4022.Contig4_All	1292	24960	37.5	68	2	5	1	0.647	2	*	0.697	2		1.277	2	*	0.886	2		1.212	2		1.246	2		gi|112819973|gb|ABI23960.1|	87.96	1e-50	S-adenosylmethionine synthetase [Alexandrium minutum]	K00789	7e-43	S-adenosylmethionine synthetase [EC:2.5.1.6]
165	comp50624_c2_orf1	1291	80722	29.1	76	8	16	5	0.8	7	*	1.024	7		1.309	7	*	0.876	7		0.755	7	*	1.088	7		gi|308807935|ref|XP_003081278.1|	69.9	8e-118	FTSH_MEDSA Cell division protein ftsH homolog, chloroplast precursor (ISS) [Ostreococcus tauri]	K03798	2e-164	cell division protease FtsH [EC:3.4.24.-]
166	comp65360_c0	1280	102932	34.4	60	12	17	5	1.072	7		0.97	6		0.812	8		1.058	7		1.07	8		0.971	7		-	-	-	-	-
167	comp24589_c0_orf1	1276	46865	36.8	58	55	12	11	1.041	45		0.997	45		1.017	45		0.954	45		0.883	45		1.02	45		gi|422292755|gb|EKU20057.1|	41.1	3e-25	hypothetical protein NGA_2003000, partial [Nannochloropsis gaditana CCMP526]	-
168	CL935.Contig4_All	1271	126342	28	99	3	22	1	-			-			-			-			-			-			gi|323445398|gb|EGB02026.1|	67.36	0	hypothetical protein AURANDRAFT_39545 [Aureococcus anophagefferens]	K01648	0	ATP citrate (pro-S)-lyase [EC:2.3.3.8]
169	CL184.Contig3_All	1267	21693	31.3	47	10	5	2	0.788	6	*	0.874	6	*	0.865	6		1.023	6		1.286	6		1.201	6	*	gi|303274805|ref|XP_003056717.1|	60.37	4e-50	peroxiredoxin, bacteria-like protein [Micromonas pusilla CCMP1545]	K11187	3e-18	peroxiredoxin 5, atypical 2-Cys peroxiredoxin [EC:1.11.1.15]
170	CL184.Contig2_All	1261	21663	31.3	47	5	5	1	0.866	3		0.765	3	*	0.713	3	*	1.023	3		1.591	3	*	1.266	3		gi|303274805|ref|XP_003056717.1|	60.37	1e-49	peroxiredoxin, bacteria-like protein [Micromonas pusilla CCMP1545]	K11187	5e-18	peroxiredoxin 5, atypical 2-Cys peroxiredoxin [EC:1.11.1.15]
171	Unigene57197_All	1257	22398	39.8	77	2	5	1	0.984	2		0.856	2		0.947	2		1.51	2		0.982	2		0.664	2		-	-	-	-	-
172	CL3271.Contig3_All	1252	47679	50.9	67	1	14	1	-			-			-			-			-			-			gi|157093121|gb|ABV22215.1|	80.64	4e-160	chloroplast O-acetyl-serine lyase [Karlodinium veneficum]	K01738	1e-53	cysteine synthase A [EC:2.5.1.47]
173	comp63654_c0_orf1	1249	18901	42.4	121	121	5	5	1.108	42	*	1.071	42	*	0.871	42		0.781	42		1.086	42		1.096	42	*	gi|319997174|gb|ADV91181.1|	83.16	3e-43	mitochondrial cytochrome c-like protein 1 [Karlodinium veneficum]	K08738	2e-38	cytochrome c
174	CL1680.Contig7_All	1245	54506	30.3	88	4	13	2	0.808	3	*	1.037	3		0.945	3		1.252	3		1.231	3		0.816	3		gi|58613585|gb|AAW79379.1|	80.05	0	probable fumerate reductase [Heterocapsa triquetra]	K00278	2e-14	L-aspartate oxidase [EC:1.4.3.16]
175	comp28985_c0_orf1	1245	41162	46.4	52	52	12	12	1.204	40		0.992	40		1.125	42		1.102	41		0.724	41		0.796	42		gi|224009568|ref|XP_002293742.1|	29.06	1e-15	hypothetical protein THAPSDRAFT_269759 [Thalassiosira pseudonana CCMP1335]	-
176	CL1111.Contig1_All	1244	27054	31.5	81	2	6	1	1.086	2		1.028	2		0.757	2		1.009	2		1.316	2	*	1.029	2		-	-	-	-	-
177	comp66128_c1_orf1	1240	158117	21	81	6	21	5	0.905	3		0.9	3		0.933	3		1.039	3		1.36	3		1.322	3		gi|323453726|gb|EGB09597.1|	59.24	7e-121	hypothetical protein AURANDRAFT_37153 [Aureococcus anophagefferens]	K03243	0	translation initiation factor 5B
178	comp59877_c0_orf1	1238	102916	23.8	55	42	16	13	1.138	34	*	0.977	35		0.959	35		1.164	35		1.041	35		0.969	35		gi|157783535|gb|ABV72575.1|	71.43	1e-12	unknown [Heterocapsa rotundata]	-
179	CL978.Contig4_All	1238	33655	49.1	45	3	8	1	-	1		0.46	2		-	1		2.918	2		0.013	2		-	1		gi|296040829|gb|ADG85382.1|	90	8e-09	ribulose-phosphate 3-epimerase [Spartina alterniflora]	K01783	3e-96	ribulose-phosphate 3-epimerase [EC:5.1.3.1]
180	CL6034.Contig1_All	1238	56358	16.9	59	59	8	8	0.399	43		0.51	42	*	1.264	43		0.847	44		1.206	44	*	1.916	43	*	gi|82698240|gb|ABB89035.1|	80.04	0	ATP synthase CF1 subunit alpha [Lingulodinium polyedrum]	K02111	2e-111	F-type H+-transporting ATPase subunit alpha [EC:3.6.3.14]
181	CL1111.Contig2_All	1237	27536	27.2	79	4	5	1	1.207	3		0.905	3		0.859	3		1.205	3	*	1.135	3	*	0.89	3	*	-	-	-	-	-
182	CL236.Contig3_All	1233	23306	13.3	55	10	2	1	0.969	5		0.964	5		0.695	5		0.969	5		1.561	5	*	1.24	5	*	gi|112253381|gb|ABI14278.1|	76.36	9e-70	translation elongation factor P [Pfiesteria piscicida]	K03263	2e-44	translation initiation factor 5A
183	comp66494_c0_orf1	1231	15217	29.8	90	27	3	1	1.032	16		1.041	16		0.988	16		0.908	16	*	0.979	16		1.034	16		gi|255079238|ref|XP_002503199.1|	72.31	8e-23	predicted protein [Micromonas sp. RCC299]	K00360	2e-13	nitrate reductase (NADH) [EC:1.7.1.1]
184	CL1546.Contig5_All	1231	52421	20.5	79	12	7	1	0.627	9	*	1.338	9	*	1.576	9	*	0.649	9	*	1.456	9	*	1.174	9	*	gi|306430549|emb|CBI83415.1|	66.67	6e-28	light-harvesting protein, partial [Symbiodinium sp. clade C3]	K08907	3e-14	light-harvesting complex I chlorophyll a/b binding protein 1
185	CL1607.Contig4_All	1228	75242	32.8	91	9	17	2	1.556	7	*	1.084	7		0.669	7	*	1.081	7		1.091	6		0.881	7		gi|323447510|gb|EGB03428.1|	25.98	5e-07	hypothetical protein AURANDRAFT_72721 [Aureococcus anophagefferens]	-
186	CL539.Contig27_All	1225	16895	36.8	48	11	3	1	1.132	7		1.077	7		1.228	7		0.915	8		0.699	8		0.93	8		gi|58613603|gb|AAW79388.1|	62.62	1e-23	unknown protein [Heterocapsa triquetra]	-
187	Unigene83789_All	1210	32093	34.5	48	48	6	6	0.951	34	*	0.896	34	*	1.022	34		1.166	34	*	0.973	34		0.965	34		gi|323451995|gb|EGB07870.1|	64.59	7e-79	hypothetical protein AURANDRAFT_59038 [Aureococcus anophagefferens]	K01803	3e-46	triosephosphate isomerase (TIM) [EC:5.3.1.1]
188	CL751.Contig4_All	1198	33328	44.9	92	3	10	1	0.908	3		0.766	3	*	0.92	3		0.879	3		1.263	3	*	1.137	3		gi|161898187|gb|ABX80191.1|	49.47	3e-38	conserved hypothetical protein [Prorocentrum minimum]	K02113	4e-11	F-type H+-transporting ATPase subunit delta [EC:3.6.3.14]
189	CL1548.Contig2_All	1198	19311	47.1	77	20	7	2	1.074	15	*	0.891	14	*	0.724	14	*	0.895	15	*	1.109	15		0.848	15	*	-	-	-	-	-
190	comp64778_c0_orf1	1198	22089	53.8	42	42	7	7	1.14	36	*	1.061	36		0.836	36	*	1.069	36		1.054	36		0.823	36	*	gi|397647658|gb|EJK77799.1|	51.35	2e-17	hypothetical protein THAOC_00345 [Thalassiosira oceanica]	-
191	CL2915.Contig2_All	1198	52417	48.8	73	29	13	5	1.009	20		1.009	20		0.952	20		1.06	20		1.034	20		0.975	20		gi|77455723|gb|ABA86600.1|	85.93	2e-96	glutamate-1-semialdehyde aminomutase [Pavlova lutheri]	K01845	0	glutamate-1-semialdehyde 2,1-aminomutase [EC:5.4.3.8]
192	comp63141_c0_orf1	1194	77022	26.1	76	28	12	9	0.993	20		1.195	19	*	1.098	19		1.258	19	*	0.914	20		0.942	19		gi|428176016|gb|EKX44903.1|	22.08	2e-06	hypothetical protein GUITHDRAFT_71870 [Guillardia theta CCMP2712]	-
193	CL1333.Contig1_All	1192	25522	51.6	44	39	6	5	1.302	26	*	0.941	26		1.174	26		1.186	26		0.65	26	*	0.83	26		-	-	-	-	-
194	CL751.Contig6_All	1192	32829	52.5	98	1	12	1	-			-			-			-			-			-			gi|161898187|gb|ABX80191.1|	49.47	2e-38	conserved hypothetical protein [Prorocentrum minimum]	K02113	9e-10	F-type H+-transporting ATPase subunit delta [EC:3.6.3.14]
195	comp65291_c0_orf1	1188	73849	26.8	63	8	13	2	0.724	6		0.837	6	*	1	6		1.025	6		1.268	6		1.254	6		gi|159487140|ref|XP_001701593.1|	73.63	1e-84	serine hydroxymethyltransferase 2 [Chlamydomonas reinhardtii]	K00297	3e-87	methylenetetrahydrofolate reductase (NADPH) [EC:1.5.1.20]
196	Unigene22874_All	1187	46918	45.9	65	65	14	14	0.933	48		1.047	48		1.075	50		1.025	47		0.951	50		0.916	50		gi|397629785|gb|EJK69505.1|	57.76	4e-84	hypothetical protein THAOC_09231, partial [Thalassiosira oceanica]	-
197	comp45698_c0_orf1	1187	205151	25.4	83	83	32	32	1.048	44	*	1.056	44		1.102	44	*	1.134	44	*	0.917	44	*	0.91	44	*	gi|255087726|ref|XP_002505786.1|	46.67	8e-07	histone chaperone [Micromonas sp. RCC299]	K09272	5e-08	structure-specific recognition protein 1
198	CL2237.Contig1_All	1183	19897	23.8	73	73	3	3	1.193	42		1.074	39		0.901	42		0.88	39		0.948	42		0.911	41		gi|58613493|gb|AAW79333.1|	76.47	2e-15	chloroplast cytochrome c6 [Heterocapsa triquetra]	K08906	6e-07	cytochrome c6
199	comp66152_c1_orf1	1176	54687	32.4	65	9	12	2	0.844	4		0.969	4		1.013	4		1.273	4	*	0.981	4		1.084	4		gi|159482334|ref|XP_001699226.1|	40.73	2e-41	hypothetical protein CHLREDRAFT_121409 [Chlamydomonas reinhardtii]	K00100	3e-31	[EC:1.1.1.-]
200	CL7585.Contig1_All	1174	51831	24.9	91	23	8	2	0.957	16		0.882	17	*	0.793	17		0.993	17		1.512	17		1.117	17		gi|348677603|gb|EGZ17420.1|	40.51	2e-18	hypothetical protein PHYSODRAFT_498576 [Phytophthora sojae]	K00815	1e-09	tyrosine aminotransferase [EC:2.6.1.5]
201	comp71535_c0_orf1	1174	25574	43.9	61	7	7	1	1.275	4	*	1.26	4	*	0.891	4		0.892	4		1.05	3	*	1.058	4		-	-	-	-	-
202	comp71557_c0_orf1	1169	121257	28.8	65	65	21	21	0.997	38		0.976	39		1.234	39	*	1.044	39		0.964	38		0.982	39		gi|223995207|ref|XP_002287287.1|	34.07	1e-08	predicted protein [Thalassiosira pseudonana CCMP1335]	K14792	1e-06	rRNA biogenesis protein RRP5
203	CL2044.Contig3_All	1168	29380	46.8	76	7	8	2	1.1	6		0.959	6		0.792	6		1.053	6		0.928	6		0.884	6		gi|60101676|gb|AAX13962.1|	86.11	1e-105	chloroplast phosphoribulokinase [Pyrocystis lunula]	K00855	2e-45	phosphoribulokinase [EC:2.7.1.19]
204	Unigene26411_All	1168	20816	62.2	72	7	7	2	1.088	7		1.006	7		1.103	7		1.187	7		0.732	7	*	0.87	7		gi|224060991|ref|XP_002300311.1|	52.83	1e-08	predicted protein [Populus trichocarpa]	K04043	3e-11	molecular chaperone DnaK
205	comp26418_c0	1167	40567	35.4	55	55	8	8	1.31	39	*	1.138	39	*	0.81	39		0.97	39		0.993	39		0.929	39	*	-	-	-	-	-
206	CL2385.Contig2_All	1162	52779	43.7	85	49	14	9	0.829	27		0.896	27		0.906	27		1.009	27		1.232	27		1.207	27		gi|413937839|gb|AFW72390.1|	65.74	7e-35	hypothetical protein ZEAMMB73_528334 [Zea mays]	K01900	4e-120	succinyl-CoA synthetase beta subunit [EC:6.2.1.4 6.2.1.5]
207	comp62779_c0_orf1	1156	43926	30	59	18	10	4	1.055	12		1.027	12		0.695	12		0.982	12		1.264	12	*	0.984	12		gi|397595128|gb|EJK56397.1|	54.9	1e-06	hypothetical protein THAOC_23720, partial [Thalassiosira oceanica]	K02838	3e-26	ribosome recycling factor
208	CL4707.Contig1_All	1156	18021	49.6	51	10	7	1	0.969	4		1.234	4	*	1.238	4		0.882	4		0.641	4	*	0.926	4		gi|397595128|gb|EJK56397.1|	54.9	3e-07	hypothetical protein THAOC_23720, partial [Thalassiosira oceanica]	-
209	comp63682_c0_orf1	1155	140140	24.9	70	3	21	1	-	1		-	1		-	1		-	1		-	1		-	1		gi|104640725|gb|ABF73001.1|	82.35	7e-92	plastid Clp protease protein precursor [Karenia brevis]	K03696	0	ATP-dependent Clp protease ATP-binding subunit ClpC
210	CL236.Contig1_All	1154	23210	13.3	46	1	2	1	-			-			-			-			-			-			gi|112253381|gb|ABI14278.1|	77.58	1e-70	translation elongation factor P [Pfiesteria piscicida]	K03263	9e-46	translation initiation factor 5A
211	comp62452_c1_orf1	1154	93844	36	67	6	21	3	0.952	5		0.936	5		1.578	5	*	1.492	5		0.716	5		0.656	5		gi|298710247|emb|CBJ26322.1|	56.52	1e-11	Dnm1, dynamin-related GTPase involved in mitochondrial division [Ectocarpus siliculosus]	K01528	9e-86	dynamin GTPase [EC:3.6.5.5]
212	CL7958.Contig1_All	1153	88486	16.8	51	1	8	1	-			-			-			-			-			-			gi|20198944|gb|AAM02971.2|AF421538_1	76.1	0	BiP [Crypthecodinium cohnii]	K03283	0	heat shock 70kDa protein 1/8
213	CL1592.Contig1_All	1150	30635	39.9	60	6	8	2	1.359	3	*	1.205	3	*	0.767	3		0.909	3		1.144	3	*	1.075	3		-	-	-	-	-
214	CL7412.Contig3_All	1146	105443	36.2	68	12	20	2	1.063	5		0.888	5		0.801	5	*	1.274	5		1.052	5		0.9	5		gi|104640725|gb|ABF73001.1|	82.35	1e-91	plastid Clp protease protein precursor [Karenia brevis]	K03696	0	ATP-dependent Clp protease ATP-binding subunit ClpC
215	comp63547_c1_orf1	1143	33020	26.9	38	23	5	2	0.592	11		0.847	13		1.545	9		0.595	11		1.327	13		1.479	12	*	gi|58613555|gb|AAW79364.1|	81.87	1e-80	chloroplast light harvesting complex protein [Heterocapsa triquetra]	K08910	9e-11	light-harvesting complex I chlorophyll a/b binding protein 4
216	CL6499.Contig1_All	1143	88751	34.6	61	6	21	2	0.99	3		0.894	4		1.116	4		1.191	4		0.889	4		0.894	3		-	-	-	-	-
217	CL382.Contig5_All	1140	36762	38.8	65	6	9	1	0.952	6		0.907	6		0.82	6		1.186	6		1.345	6		0.994	6		gi|112253323|gb|ABI14249.1|	79.62	2e-111	phosphoglycerate mutase 1 [Pfiesteria piscicida]	K01834	7e-70	2,3-bisphosphoglycerate-dependent phosphoglycerate mutase [EC:5.4.2.1]
218	comp39768_c0	1139	170576	19.8	60	60	21	21	1.037	38		1.099	38	*	1.007	38		1.225	38	*	1.004	37		0.902	38	*	-	-	-	-	-
219	comp66214_c0_orf1	1136	269760	18	66	66	30	30	1.019	38		1.107	38		1.258	37	*	0.899	38		0.882	38		1.148	38		gi|397639380|gb|EJK73541.1|	71.99	3e-126	hypothetical protein THAOC_04828 [Thalassiosira oceanica]	K00264	0	glutamate synthase (NADPH/NADH) [EC:1.4.1.13 1.4.1.14]
220	CL6455.Contig2_All	1136	38305	59	71	8	12	2	0.963	8		1.107	8		0.944	8		0.895	8		1.125	8		1.022	8		gi|237653|gb|AAB20117.1|	73.91	3e-10	NADH-enoyl ACP reductase [Brassica napus, Peptide Partial, 45 aa]	K00208	3e-103	enoyl-[acyl-carrier protein] reductase I [EC:1.3.1.9]
221	CL599.Contig2_All	1127	100337	28.4	73	2	20	1	0.77	2		0.907	2		0.992	2		1.14	2		1.241	2		1.173	2		gi|413957018|gb|AFW89667.1|	78.67	5e-179	hypothetical protein ZEAMMB73_027527 [Zea mays]	K13525	0	transitional endoplasmic reticulum ATPase
222	Unigene2004_All	1121	12548	39.2	63	63	3	3	0.868	45		1.004	45		0.944	45		0.841	45		1.151	45		1.275	44	*	gi|306430551|emb|CBI83416.1|	84.54	2e-43	light-harvesting protein, partial [Symbiodinium sp. clade C3]	K08907	2e-06	light-harvesting complex I chlorophyll a/b binding protein 1
223	CL1607.Contig6_All	1113	75748	29.6	94	19	15	3	1.276	15	*	1.179	13	*	0.889	15		0.882	15		1.317	15	*	1.174	15	*	gi|323447510|gb|EGB03428.1|	26.19	3e-07	hypothetical protein AURANDRAFT_72721 [Aureococcus anophagefferens]	-
224	CL1216.Contig1_All	1105	87445	32.9	63	2	19	1	-	1		-	1		-	1		-	1		-	1		-	1		gi|298710247|emb|CBJ26322.1|	59.09	1e-11	Dnm1, dynamin-related GTPase involved in mitochondrial division [Ectocarpus siliculosus]	K01528	9e-86	dynamin GTPase [EC:3.6.5.5]
225	CL751.Contig3_All	1103	33189	52.5	91	2	12	1	-			-			-			-			-			-			gi|161898187|gb|ABX80191.1|	47.87	1e-36	conserved hypothetical protein [Prorocentrum minimum]	K02113	7e-11	F-type H+-transporting ATPase subunit delta [EC:3.6.3.14]
226	comp79009_c0_orf1	1100	81452	36.9	52	52	16	16	1.075	39	*	0.909	39		0.932	39		1.106	39		0.987	39		0.899	39		gi|308801325|ref|XP_003077976.1|	68.44	5e-104	SAR DNA-binding protein-1-garden pea (ISS) [Ostreococcus tauri]	K14565	1e-132	nucleolar protein 58
227	comp76189_c0_orf1	1097	44480	57	53	53	14	14	1.047	32		1.029	28		1.158	32		1.084	29		0.73	33		0.879	31		gi|224118532|ref|XP_002317844.1|	49.28	1e-11	predicted protein [Populus trichocarpa]	-
228	comp65474_c0_orf1	1096	70566	18.3	58	55	9	8	0.833	35	*	1.108	35	*	0.942	35		1.061	35		1.179	35		1.083	35	*	gi|119710160|gb|ABL96301.1|	69.63	6e-178	Bacl-2 [Symbiodinium sp. C3]	-
229	comp64462_c0_orf1	1088	100956	36.6	60	26	19	9	0.799	19		0.968	19		1.085	19		1.189	19	*	1.266	19	*	0.925	19		gi|428185633|gb|EKX54485.1|	24.81	3e-11	hypothetical protein GUITHDRAFT_59871, partial [Guillardia theta CCMP2712]	-
230	CL1487.Contig3_All	1085	62383	30.5	53	12	12	2	0.889	12		0.964	12		0.917	12		0.892	12	*	1.222	12	*	1.286	12	*	gi|422294574|gb|EKU21874.1|	59.03	1e-118	pyruvate kinase, partial [Nannochloropsis gaditana CCMP526]	K00873	3e-136	pyruvate kinase [EC:2.7.1.40]
231	CL1661.Contig1_All	1084	48456	34.4	57	1	11	1	-			-			-			-			-			-			gi|159482334|ref|XP_001699226.1|	40.73	5e-42	hypothetical protein CHLREDRAFT_121409 [Chlamydomonas reinhardtii]	K00100	3e-31	[EC:1.1.1.-]
232	CL7412.Contig1_All	1080	104977	31.8	61	1	18	1	-	1		-	1		-	1		-	1		-	1		-	1		gi|104640725|gb|ABF73001.1|	82.35	6e-92	plastid Clp protease protein precursor [Karenia brevis]	K03696	0	ATP-dependent Clp protease ATP-binding subunit ClpC
233	CL182.Contig2_All	1079	33425	45	64	34	10	5	1.17	24	*	1.008	24		0.827	24		0.774	24		1.302	24	*	1.253	24	*	gi|375332109|gb|AFA52594.1|	33.99	1e-28	hypothetical protein [Vaucheria litorea]	-
234	CL2915.Contig1_All	1078	52134	57.4	64	20	15	7	1.083	13		1.075	13		0.889	13	*	0.895	13		1.058	13		1.105	13		gi|193891005|gb|ACF28656.1|	86.31	4e-128	glutamate semialdehyde synthase [Amphidinium carterae]	K01845	0	glutamate-1-semialdehyde 2,1-aminomutase [EC:5.4.3.8]
235	comp68245_c0	1077	100996	29.3	56	1	20	1	-			-			-			-			-			-			-	-	-	-	-
236	Unigene21836_All	1072	65201	36	72	71	15	14	0.866	40	*	0.986	40		1.029	40		1.223	40	*	1.124	40	*	1.056	40		gi|134037090|gb|ABO47885.1|	95.61	0	hypothetical protein Tb10.6k15.3460 [Alexandrium fundyense]	K07466	6e-15	replication factor A1
237	comp26384_c0_orf1	1071	72603	32.6	54	54	15	15	0.895	39	*	1.038	39		1.031	36		1.081	39		1.056	39		0.886	39		gi|11466379|ref|NP_038382.1|	40.53	3e-48	ribosomal protein S2 [Mesostigma viride]	K02967	4e-38	small subunit ribosomal protein S2
238	comp59032_c1_orf1	1067	54263	33.8	51	25	10	5	0.98	19		0.877	18		1.001	19		1.301	19		0.858	19		0.931	19		gi|57335935|emb|CAH25369.1|	64.29	7e-55	putative aspartate-semialdehyde dehydrogenase [Guillardia theta]	K00133	3e-63	aspartate-semialdehyde dehydrogenase [EC:1.2.1.11]
239	comp59000_c0_orf1	1066	215411	20.1	63	63	24	24	0.88	39		0.798	40		1.072	39		1.073	40		0.931	40		1.015	40		gi|15637155|gb|AAL04444.1|	83.46	1e-57	glutamate synthase [Beta vulgaris]	K00284	0	glutamate synthase (ferredoxin) [EC:1.4.7.1]
240	comp62760_c0	1063	34988	33.3	41	19	6	3	1.24	11		1.033	10		0.952	11		1.147	11		0.953	11		0.704	11	*	-	-	-	-	-
241	Unigene15660_All	1060	29779	25.6	60	8	5	1	-	1		-	1		-	1		-	1		-	1		-	1		-	-	-	-	-
242	CL382.Contig4_All	1058	37267	31.9	64	8	8	1	0.876	7		0.903	7		0.803	6	*	1.063	7		1.437	7		1.09	7		gi|112253323|gb|ABI14249.1|	80	5e-103	phosphoglycerate mutase 1 [Pfiesteria piscicida]	K01834	3e-67	2,3-bisphosphoglycerate-dependent phosphoglycerate mutase [EC:5.4.2.1]
243	CL6455.Contig1_All	1056	38015	52.8	68	5	11	1	0.745	3		0.846	3		1.413	3		1.096	3		0.841	3		1.229	3		gi|237653|gb|AAB20117.1|	73.91	3e-10	NADH-enoyl ACP reductase [Brassica napus, Peptide Partial, 45 aa]	K00208	1e-102	enoyl-[acyl-carrier protein] reductase I [EC:1.3.1.9]
244	comp60120_c0_orf1	1055	73767	31.4	50	24	16	9	0.944	17		0.892	17		0.928	17		1.487	17	*	1.111	17		0.77	17	*	gi|125537438|gb|EAY83926.1|	55.38	2e-14	hypothetical protein OsI_39149 [Oryza sativa Indica Group]	K09503	2e-68	DnaJ homolog subfamily A member 2
245	CL1062.Contig1_All	1052	14542	38.5	76	1	3	1	-	1		-	1		-	1		-	1		-	1		-	1		gi|35210476|dbj|BAC87934.1|	91.74	2e-53	glyceraldehyde-3-phosphate dehydrogenase [Heterocapsa triquetra]	K00134	1e-27	glyceraldehyde 3-phosphate dehydrogenase [EC:1.2.1.12]
246	CL382.Contig3_All	1051	36838	43.5	64	5	10	2	1.01	4		1.052	4		0.711	4	*	1.095	3	*	1.399	4		0.932	4		gi|112253323|gb|ABI14249.1|	78.85	6e-111	phosphoglycerate mutase 1 [Pfiesteria piscicida]	K01834	4e-70	2,3-bisphosphoglycerate-dependent phosphoglycerate mutase [EC:5.4.2.1]
247	comp65717_c0	1050	41801	16.4	55	55	4	4	1.14	28	*	1.124	28		1.297	28		0.798	28		0.719	28	*	1.013	28		-	-	-	-	-
248	CL1008.Contig2_All	1049	22911	26.6	49	49	3	3	0.84	44		0.905	44		0.698	44		0.708	44	*	1.353	44		1.423	44	*	gi|27450755|gb|AAO14680.1|AF508261_1	100	2e-07	chlorophyll A-C binding protein [Pyrocystis lunula]	K08907	3e-11	light-harvesting complex I chlorophyll a/b binding protein 1
249	CL7585.Contig2_All	1038	46915	28.3	74	6	8	2	1.013	4		0.972	4		0.881	4		1.135	4		1.438	4		1.05	4		gi|348677603|gb|EGZ17420.1|	41.14	3e-22	hypothetical protein PHYSODRAFT_498576 [Phytophthora sojae]	K00815	3e-10	tyrosine aminotransferase [EC:2.6.1.5]
250	comp66008_c0_orf1	1037	171856	22.2	76	76	23	23	0.89	49		1.034	49		1.107	49	*	1.117	49	*	1.058	49		1.122	49	*	gi|307108974|gb|EFN57213.1|	78.51	4e-51	hypothetical protein CHLNCDRAFT_143654 [Chlorella variabilis]	K01872	0	alanyl-tRNA synthetase [EC:6.1.1.7]
251	Unigene39969_All	1035	62976	37.1	57	57	14	14	0.912	39		0.945	39		1.033	40		0.914	39		1.058	40		1.096	40		gi|255084704|ref|XP_002504783.1|	55.81	1e-136	predicted protein [Micromonas sp. RCC299]	K00383	6e-138	glutathione reductase (NADPH) [EC:1.8.1.7]
252	CL1888.Contig1_All	1035	19625	38.8	41	15	4	2	0.799	11	*	0.907	12		1.547	11	*	1.028	12		1.001	12		1.077	11		gi|303274805|ref|XP_003056717.1|	64.08	2e-43	peroxiredoxin, bacteria-like protein [Micromonas pusilla CCMP1545]	K11187	2e-19	peroxiredoxin 5, atypical 2-Cys peroxiredoxin [EC:1.11.1.15]
253	comp56578_c0	1034	104712	27.6	52	44	18	17	1.126	32		0.983	31		0.995	32		0.96	32		1.203	32	*	1.12	32		-	-	-	-	-
254	comp64701_c1_orf1	1028	47408	45.2	71	19	14	5	1	17		1.096	17		0.889	17		0.832	17		1.53	16	*	1.207	17		gi|319997274|gb|ADV91231.1|	76.39	1e-113	mitochondrial cytochrome c peroxidase [Karlodinium veneficum]	K00428	8e-65	cytochrome c peroxidase [EC:1.11.1.5]
255	comp64001_c0_orf1	1023	17135	46.6	79	16	4	2	1.027	12		1.014	12		0.837	12		1.048	12		1.156	12		0.963	12		gi|255079238|ref|XP_002503199.1|	72.31	5e-22	predicted protein [Micromonas sp. RCC299]	K00360	3e-13	nitrate reductase (NADH) [EC:1.7.1.1]
256	CL6073.Contig2_All	1021	40016	49	56	6	12	2	0.887	5		0.82	5		1.103	5		1.199	5		0.872	5		0.72	5	*	gi|298712015|emb|CBJ32954.1|	33.12	4e-32	hypothetical protein Esi_0395_0015 [Ectocarpus siliculosus]	-
257	CL4207.Contig3_All	1018	18878	46.7	43	10	7	2	1.003	6		1.023	6		1.154	6	*	0.952	6		0.933	6		1.002	6		gi|255965775|gb|ACU45181.1|	97.85	1e-35	40s ribosomal protein s14 [Prorocentrum minimum]	K02955	5e-54	small subunit ribosomal protein S14e
258	comp29644_c0	1014	165709	18.5	65	62	20	19	0.957	44		0.978	44		0.929	44		1.215	44		1.142	44	*	0.879	44	*	-	-	-	-	-
259	CL1064.Contig1_All	1013	25782	58.7	43	12	9	5	1.055	8		1.044	8		0.836	8		1.063	8		1.294	8	*	1.039	8		gi|255082704|ref|XP_002504338.1|	70.51	1e-57	predicted protein [Micromonas sp. RCC299]	K04077	1e-62	chaperonin GroEL
260	CL1630.Contig3_All	1009	59519	25.5	89	5	10	2	0.69	2		1.003	2		0.964	2		0.985	2		1.249	2		1.043	2		gi|193891007|gb|ACF28657.1|	88.6	1e-141	fructose 1,6 biphosphate aldolase [Amphidinium carterae]	K01624	1e-126	fructose-bisphosphate aldolase, class II [EC:4.1.2.13]
261	comp63536_c0_orf1	1008	51379	30.9	49	11	10	2	0.991	7		1.193	8		0.996	8		0.857	8		0.934	8		1.088	8		gi|157093361|gb|ABV22335.1|	75.65	4e-147	cysteine synthase [Noctiluca scintillans]	K01738	1e-53	cysteine synthase A [EC:2.5.1.47]
262	CL4300.Contig1_All	1004	17955	46.9	42	42	5	5	1.002	35		1.031	33		1.204	34		0.966	35		0.793	33		1.024	32		gi|323453584|gb|EGB09455.1|	75.38	1e-53	hypothetical protein AURANDRAFT_24204 [Aureococcus anophagefferens]	K02957	8e-52	small subunit ribosomal protein S15Ae
263	comp65020_c1_orf1	1002	80808	24.5	90	13	14	1	1.158	7	*	1.037	6		0.938	7		0.973	6		0.956	7		0.869	7	*	gi|460412951|ref|XP_004251859.1|	27.64	1e-08	PREDICTED: proton pump-interactor 1-like [Solanum lycopersicum]	-
264	comp68158_c0_orf1	1002	45473	38.7	68	68	11	11	1.042	33		1.029	32		0.901	33	*	1.009	33		1.011	33		0.898	32	*	gi|325183358|emb|CCA17820.1|	47.66	6e-22	30S ribosomal protein S9 putative [Albugo laibachii Nc14]	K02996	9e-23	small subunit ribosomal protein S9
265	comp59226_c1_orf1	1002	143504	19.7	51	30	19	10	0.817	26		0.853	26	*	1.196	26	*	1.238	26	*	0.916	26		0.909	26		gi|255076735|ref|XP_002502038.1|	62.5	2e-69	predicted protein [Micromonas sp. RCC299]	-
266	CL1504.Contig2_All	1001	39252	38.5	51	1	8	1	-			-			-			-			-			-			gi|193890963|gb|ACF28635.1|	81.08	2e-134	fructose 1,6 biphosphate aldolase [Amphidinium carterae]	K01623	1e-67	fructose-bisphosphate aldolase, class I [EC:4.1.2.13]
267	CL383.Contig10_All	1000	17992	56.9	58	6	4	1	1.149	5		0.714	5	*	1.021	4		1.571	5	*	0.977	5		0.713	5	*	gi|157783457|gb|ABV72536.1|	77.69	4e-52	ATP synthase CF1 epsilon subunit [Heterocapsa triquetra]	K02114	4e-28	F-type H+-transporting ATPase subunit epsilon [EC:3.6.3.14]
268	CL5138.Contig3_All	996	52805	47.7	64	9	15	4	1.17	5		1.046	5		0.952	5		1.201	5		0.898	5		0.785	5		gi|145351391|ref|XP_001420064.1|	54.5	2e-108	ATP sulfurylase (sulfate adenylyltransferase) [Ostreococcus lucimarinus CCE9901]	K00958	2e-109	sulfate adenylyltransferase [EC:2.7.7.4]
269	CL502.Contig1_All	996	16377	42.5	100	100	6	6	1.08	45		0.971	45		1.046	45		0.836	45		1.045	45		1.17	45		gi|157093581|gb|ABV22445.1|	64	8e-21	ribosomal protein L36e [Oxyrrhis marina]	K02920	1e-24	large subunit ribosomal protein L36e
270	comp66177_c0_orf1	994	69262	25.3	50	9	11	1	0.683	9	*	0.928	9		0.971	9		0.867	9	*	1.45	9	*	1.474	9	*	gi|422294574|gb|EKU21874.1|	58.76	1e-117	pyruvate kinase, partial [Nannochloropsis gaditana CCMP526]	K00873	2e-135	pyruvate kinase [EC:2.7.1.40]
271	Unigene30149_All	993	15841	52	57	9	4	1	0.621	2	*	0.747	2		1.148	2	*	1.306	2		0.889	2		0.993	2		gi|37731771|gb|AAO13044.1|	96	3e-51	ribulose 1,5-bisphosphate carboxylase oxygenase form II [Prorocentrum minimum]	-
272	CL910.Contig1_All	992	42500	29.7	81	4	9	1	-			-			-			-			-			-			gi|219881153|gb|ACL51779.1|	76.74	3e-31	putative ribosomal protein S4 [Pinus lambertiana]	K02987	1e-91	small subunit ribosomal protein S4e
273	comp64826_c0_orf1	988	19159	19.3	93	93	2	2	1.072	69	*	1.079	70	*	0.748	70	*	0.816	70	*	1.227	68	*	1.199	70	*	gi|53748880|dbj|BAD52338.1|	87.06	3e-35	chlorophyll a/c- binding protein [Alexandrium tamarense]	K08907	3e-12	light-harvesting complex I chlorophyll a/b binding protein 1
274	comp33750_c0_orf1	988	132944	23.4	66	66	19	19	0.876	33		1.138	32		1.363	33	*	1.041	32		0.846	33		1.023	33		gi|255589384|ref|XP_002534942.1|	50	9e-106	conserved hypothetical protein [Ricinus communis]	-
275	CL7996.Contig9_All	987	69410	50.4	69	3	23	1	1.04	2		0.691	3		1.417	3		1.744	2		0.627	3	*	0.711	2	*	gi|414879080|tpg|DAA56211.1|	58.01	1e-83	TPA: putative DEAD-box ATP-dependent RNA helicase family protein [Zea mays]	K12823	2e-125	ATP-dependent RNA helicase DDX5/DBP2 [EC:3.6.4.13]
276	comp62631_c0	987	108921	20.5	40	12	13	5	1.119	11		1.061	11		1.083	9	*	1.089	11		0.871	11		0.964	11		-	-	-	-	-
277	comp77590_c0_orf1	980	152481	25.5	48	48	24	24	0.947	27		0.869	26		1.297	28		1.438	26		0.702	28		0.729	27	*	gi|298707473|emb|CBJ30096.1|	35.58	4e-07	IAP100 protein [Ectocarpus siliculosus]	-
278	comp64133_c0_orf1	980	43388	45.8	52	52	12	12	0.913	36		0.858	36		0.926	36		1.148	36	*	1.19	36	*	1.061	36		gi|55296341|dbj|BAD68257.1|	43.18	2e-06	putative ankyrin repeat protein E4_8 [Oryza sativa Japonica Group]	K06694	2e-11	26S proteasome non-ATPase regulatory subunit 10
279	comp64272_c0_orf1	977	28994	33.2	56	5	8	1	0.946	3		0.957	3		0.896	3		0.914	3		1.263	3	*	1.157	3		gi|58613551|gb|AAW79362.1|	72.56	1e-68	chloroplast light harvesting complex protein [Heterocapsa triquetra]	K08907	6e-11	light-harvesting complex I chlorophyll a/b binding protein 1
280	CL7237.Contig1_All	974	20777	50.4	76	2	6	1	-			-			-			-			-			-			gi|299830333|ref|YP_003734548.1|	57.36	6e-37	ferredoxin-binding protein II [Kryptoperidinium foliaceum]	K02692	5e-31	photosystem I subunit II
281	Unigene72672_All	970	51485	35.5	49	49	10	10	0.957	38	*	1.011	38		0.862	38	*	0.913	38		1.317	38	*	1.186	38		gi|302794672|ref|XP_002979100.1|	65.39	6e-143	hypothetical protein SELMODRAFT_153081 [Selaginella moellendorffii]	K02358	5e-144	elongation factor Tu
282	CL1548.Contig8_All	969	19411	46.4	71	37	6	2	1.12	22		0.912	22	*	0.915	22		0.725	22	*	0.994	22		1.068	22		-	-	-	-	-
283	CL1680.Contig4_All	967	26620	48.4	37	18	7	5	0.843	10	*	1.065	10		1.022	10		1.082	10		1.266	10	*	1.121	10		gi|303283856|ref|XP_003061219.1|	64.29	6e-23	predicted protein [Micromonas pusilla CCMP1545]	K00234	1e-11	succinate dehydrogenase (ubiquinone) flavoprotein subunit [EC:1.3.5.1]
284	CL2976.Contig3_All	964	28266	31.7	47	8	4	1	0.888	4		0.887	4		0.99	4		0.837	4		1.171	4		1.09	3		gi|306430543|emb|CBI83412.1|	57.23	4e-40	light-harvesting protein, partial [Symbiodinium sp. clade C3]	-
285	Unigene25037_All	961	40574	52.5	63	5	14	2	1.267	4	*	1.224	5		1.324	4		0.598	5		0.65	4		1.124	5		gi|297734242|emb|CBI15489.3|	79.67	6e-82	unnamed protein product [Vitis vinifera]	K03283	2e-125	heat shock 70kDa protein 1/8
286	CL2831.Contig2_All	952	30942	33.7	59	4	5	1	1.328	4	*	1.074	4		0.75	4	*	1.26	4	*	0.953	4		0.785	4	*	gi|414878426|tpg|DAA55557.1|	56.14	8e-10	TPA: putative RNA-binding zinc finger family protein, partial [Zea mays]	K14525	3e-29	ribonucleases P/MRP protein subunit RPP25 [EC:3.1.26.5]
287	CL2009.Contig1_All	952	62580	37.6	58	5	16	2	0.678	4	*	0.915	4		1.126	4		1.187	4	*	1.178	4		1.066	4		gi|58613459|gb|AAW79316.1|	77.51	0	chloroplast geranylgeranyl reductase/hydrogenase [Heterocapsa triquetra]	K10960	1e-163	geranylgeranyl reductase [EC:1.3.1.83]
288	comp52140_c0	951	44595	47.8	53	53	14	14	1.316	35	*	1.081	36	*	0.885	36		1.184	36	*	0.97	35		0.88	35	*	-	-	-	-	-
289	CL421.Contig1_All	949	28836	53.6	43	35	10	9	0.992	23		1	23		0.876	23		1.062	23		1.186	23	*	0.923	22	*	gi|413950782|gb|AFW83431.1|	80.71	9e-66	hypothetical protein ZEAMMB73_449857 [Zea mays]	K07936	5e-78	GTP-binding nuclear protein Ran
290	Unigene38987_All	948	32823	51.9	34	34	9	9	0.996	30		0.902	30	*	1.142	30	*	1.21	30	*	0.763	30	*	0.761	30		gi|323456342|gb|EGB12209.1|	58.22	3e-63	hypothetical protein AURANDRAFT_19943 [Aureococcus anophagefferens]	K03969	6e-51	phage shock protein A
291	comp66226_c0_orf1	948	104899	24.2	50	2	15	1	-			-			-			-			-			-			gi|159486358|ref|XP_001701208.1|	52.58	1e-47	pyruvate-ferredoxin oxidoreductase [Chlamydomonas reinhardtii]	K00327	3e-64	NADPH-ferrihemoprotein reductase [EC:1.6.2.4]
292	CL3110.Contig2_All	947	22806	29.5	41	16	5	1	0.921	14	*	0.971	15		1.137	15	*	0.763	15	*	1.006	15		1.253	15	*	gi|380235677|gb|AFD34244.1|	97.28	9e-72	cyclophilin, partial [Prorocentrum minimum]	K01802	1e-71	peptidylprolyl isomerase [EC:5.2.1.8]
293	comp65706_c0_orf1	947	61580	27.1	62	4	13	2	0.924	2		0.86	2		1.09	2		1.484	2		0.811	2		0.694	2		gi|58613419|gb|AAW79296.1|	70.83	1e-118	chloroplast ATP synthase gamma subunit [Heterocapsa triquetra]	K02115	6e-52	F-type H+-transporting ATPase subunit gamma [EC:3.6.3.14]
294	comp66135_c0_orf1	942	135051	19.5	81	2	17	1	-	1		-	1		-	1		-	1		-	1		-	1		gi|422293794|gb|EKU21094.1|	63.78	0	phosphoribosylaminoimidazolecarboxamide formyltransferase / IMP cyclohydrolase, partial [Nannochloropsis gaditana CCMP526]	K01945	5e-101	phosphoribosylamine--glycine ligase [EC:6.3.4.13]
295	CL5138.Contig1_All	941	53011	46.1	59	4	14	3	1.107	3		0.995	3		0.81	3	*	1.276	3	*	1.129	3		0.737	3		gi|397647633|gb|EJK77788.1|	55.1	9e-20	hypothetical protein THAOC_00356, partial [Thalassiosira oceanica]	K00958	8e-108	sulfate adenylyltransferase [EC:2.7.7.4]
296	comp65738_c0	939	37228	22.8	89	89	8	8	1.204	21		0.942	21		0.777	21	*	1.25	21	*	1.125	21	*	0.736	21	*	-	-	-	-	-
297	comp70410_c0_orf1	939	32992	43	43	43	9	9	0.911	26		0.915	26		1.033	26		1.156	25	*	0.979	27		0.976	26		gi|397622487|gb|EJK66699.1|	79.09	1e-45	hypothetical protein THAOC_12355 [Thalassiosira oceanica]	K02729	3e-88	20S proteasome subunit alpha 5 [EC:3.4.25.1]
298	CL3271.Contig4_All	936	24461	50.8	60	9	7	2	0.875	7	*	1.046	7		0.926	7		0.975	7		1.128	7		1.09	7		gi|77024155|gb|ABA55548.1|	82.56	3e-81	chloroplast O-acetyl-serine lyase [Karlodinium veneficum]	K01738	4e-40	cysteine synthase A [EC:2.5.1.47]
299	CL1783.Contig2_All	934	56819	41.4	71	71	11	11	0.761	44	*	1.026	44		0.995	44		0.818	44		1.231	44	*	1.355	44		gi|224009944|ref|XP_002293930.1|	65.1	1e-147	cystathionine beta-lyase [Thalassiosira pseudonana CCMP1335]	K01758	8e-60	cystathionine gamma-lyase [EC:4.4.1.1]
300	CL539.Contig14_All	933	15463	36.7	43	7	3	1	1.131	7		0.942	7	*	1.001	7		1.145	7	*	0.838	7	*	0.86	7		gi|58613603|gb|AAW79388.1|	57.27	4e-31	unknown protein [Heterocapsa triquetra]	-
301	Unigene50583_All	931	26010	50.6	74	1	8	1	-	1		-	1		-	1		-	1		-	1		-	1		gi|161898187|gb|ABX80191.1|	47.19	6e-33	conserved hypothetical protein [Prorocentrum minimum]	K02113	7e-11	F-type H+-transporting ATPase subunit delta [EC:3.6.3.14]
302	CL1224.Contig2_All	929	10663	50	64	52	3	2	1.191	30		1.725	30		1.378	29	*	0.952	30		1.155	30	*	1.329	30		gi|166030338|gb|ABY78836.1|	89.47	9e-34	luciferin-binding protein [Alexandrium catenella]	-
303	CL2823.Contig2_All	928	55690	25.4	59	1	12	1	-	1		-	1		-	1		-	1		-	1		-	1		gi|58613419|gb|AAW79296.1|	71.95	4e-124	chloroplast ATP synthase gamma subunit [Heterocapsa triquetra]	K02115	2e-53	F-type H+-transporting ATPase subunit gamma [EC:3.6.3.14]
304	CL3431.Contig2_All	928	57376	40.4	62	3	13	1	-	1		-	1		-	1		-	1		-	1		-	1		gi|54300498|gb|AAV32824.1|	98.18	0	alpha-tubulin [Peridinium foliaceum]	K07374	0	tubulin alpha
305	Unigene57754_All	927	25017	39.4	52	2	5	1	1.426	2	*	1.025	2		0.83	2	*	1.217	2	*	0.809	2		0.685	2		gi|414878425|tpg|DAA55556.1|	55.17	7e-10	TPA: putative RNA-binding zinc finger family protein [Zea mays]	K14525	8e-31	ribonucleases P/MRP protein subunit RPP25 [EC:3.1.26.5]
306	Unigene350_All	923	40743	28.9	43	1	7	1	-	1		-	1		-	1		-	1		-	1		-	1		gi|58613541|gb|AAW79357.1|	81.97	2e-154	chloroplast transketolase [Heterocapsa triquetra]	K00615	3e-119	transketolase [EC:2.2.1.1]
307	CL3524.Contig4_All	922	19140	53.2	55	9	9	3	-	1		-	1		-	1		-	1		-	1		-	1		gi|317134919|gb|ADV03022.1|	88.89	1e-53	ribosomal protein S17 [Karlodinium veneficum]	K02962	3e-47	small subunit ribosomal protein S17e
308	comp55428_c3	921	63640	25.1	65	65	10	10	1.203	46	*	1.177	46	*	0.962	46		0.892	45	*	0.897	46		0.811	46		gi|219123826|ref|XP_002182218.1|	37.21	9e-06	predicted protein [Phaeodactylum tricornutum CCAP 1055/1]	-
309	Unigene781_All	921	39236	38.3	56	8	10	3	0.81	4	*	0.905	4		0.911	4		1.315	3	*	1.298	4		0.81	4	*	gi|224111036|ref|XP_002332995.1|	76.84	4e-78	predicted protein [Populus trichocarpa]	K03798	6e-101	cell division protease FtsH [EC:3.4.24.-]
310	CL3899.Contig5_All	920	27555	43.7	51	14	9	2	0.962	13		0.973	12		1.133	13		0.86	13		0.867	12		1.066	12		gi|112253632|gb|ABI14401.1|	67.93	4e-64	single domain cyclophilin-type peptidyl-prolyl cis-trans protein [Prorocentrum minimum]	K12736	5e-23	peptidylprolyl isomerase domain and WD repeat-containing protein 1 [EC:5.2.1.8]
311	comp62951_c0_orf1	920	30275	23.8	38	5	4	1	0.799	4		0.947	4		1.378	4		1.203	4		1.093	4		0.769	4		gi|157093403|gb|ABV22356.1|	77.66	2e-39	conserved hypothetical protein [Noctiluca scintillans]	-
312	CL2831.Contig1_All	917	25021	62.4	55	5	7	3	1.083	3		0.883	3		0.885	3		1.414	4	*	1.047	4		0.736	4		gi|414878425|tpg|DAA55556.1|	56.9	5e-10	TPA: putative RNA-binding zinc finger family protein [Zea mays]	K14525	2e-29	ribonucleases P/MRP protein subunit RPP25 [EC:3.1.26.5]
313	comp65010_c0_orf1	916	149797	17.5	79	22	17	9	1.025	17		1.093	17		1.107	17		1.011	17		1.06	17		1.079	17		gi|4416330|gb|AAD20318.1|	87.76	2e-101	S-adenosyl-homocysteine hydrolase like protein, partial [Alexandrium fundyense]	K01251	0	adenosylhomocysteinase [EC:3.3.1.1]
314	CL6087.Contig2_All	916	46559	31.6	52	7	8	1	0.782	7	*	1.175	7	*	1.15	7		0.786	7	*	1.21	7		1.314	7	*	gi|157384077|gb|ABV49398.1|	54.64	2e-56	malate-quinone oxidoreductase [Karenia brevis]	-
315	Unigene32382_All	914	29714	51.2	55	18	11	1	0.792	10		0.929	10	*	0.832	10	*	0.989	10		1.409	10	*	1.136	10	*	gi|224154183|ref|XP_002337443.1|	83.93	4e-19	predicted protein [Populus trichocarpa]	K02985	2e-89	small subunit ribosomal protein S3e
316	CL7412.Contig7_All	914	117504	26.7	56	3	18	2	-	1		-			-	1		-	1		-	1		-	1		gi|104640725|gb|ABF73001.1|	79.41	7e-89	plastid Clp protease protein precursor [Karenia brevis]	K03696	0	ATP-dependent Clp protease ATP-binding subunit ClpC
317	comp73094_c0_orf1	912	71016	29	40	40	11	11	0.904	33		0.943	34	*	1.174	33		0.902	34		0.817	34	*	1.029	34		gi|323454611|gb|EGB10481.1|	43.98	2e-39	hypothetical protein AURANDRAFT_23158 [Aureococcus anophagefferens]	K04460	2e-65	protein phosphatase 5 [EC:3.1.3.16]
318	comp64791_c1_orf1	912	31313	35.3	38	5	6	1	0.819	4	*	0.957	4		0.805	4		1.112	4		1.204	4	*	0.944	4		gi|255075333|ref|XP_002501341.1|	73.41	3e-71	serine hydroxymethyltransferase [Micromonas sp. RCC299]	K00600	7e-90	glycine hydroxymethyltransferase [EC:2.1.2.1]
319	CL3229.Contig2_All	909	22460	26.1	49	49	4	4	0.92	34		0.92	34		1.012	34		0.948	34		0.967	33		1.047	34		gi|58613569|gb|AAW79371.1|	86.21	2e-22	chloroplast light harvesting complex protein [Heterocapsa triquetra]	K08907	6e-10	light-harvesting complex I chlorophyll a/b binding protein 1
320	comp61592_c0_orf1	907	43194	33.8	37	37	10	10	1.036	25		0.76	25		1.013	25		1.424	25	*	0.904	25		0.758	24	*	gi|223999351|ref|XP_002289348.1|	63.07	2e-55	thylakoidal processing peptidase [Thalassiosira pseudonana CCMP1335]	K03100	3e-47	signal peptidase I [EC:3.4.21.89]
321	CL2009.Contig2_All	905	69871	30	55	2	15	1	0.808	2	*	0.927	2		1.017	2		1.202	2		1.286	2		0.945	2		gi|57283362|emb|CAG26756.1|	75.33	7e-62	putative geranylgeranyl reductase [Silene latifolia]	K10960	2e-162	geranylgeranyl reductase [EC:1.3.1.83]
322	comp66087_c0_orf1	903	61852	48	56	3	15	2	0.939	3		0.783	3		1.305	3	*	0.791	3		0.98	3		1.419	3		gi|58613583|gb|AAW79378.1|	81.33	3e-104	calrectulin [Heterocapsa triquetra]	K08057	4e-80	calreticulin
323	CL2976.Contig2_All	901	26278	43.2	50	6	6	2	0.914	6	*	0.939	6		1.091	5	*	0.86	5		0.871	6		1.014	6		gi|306430543|emb|CBI83412.1|	57.36	3e-34	light-harvesting protein, partial [Symbiodinium sp. clade C3]	K08907	4e-07	light-harvesting complex I chlorophyll a/b binding protein 1
324	CL898.Contig4_All	897	87170	18.3	68	68	10	10	0.815	41		1.143	43		1.153	42		0.904	43		1.176	45		1.319	44		gi|323454174|gb|EGB10044.1|	67.15	0	hypothetical protein AURANDRAFT_58809 [Aureococcus anophagefferens]	K01915	1e-116	glutamine synthetase [EC:6.3.1.2]
325	comp56845_c0_orf1	897	158660	17.6	57	39	18	13	0.758	29		0.948	29		1.109	29	*	1.005	29		1.072	28		1.125	29	*	gi|323446727|gb|EGB02788.1|	60	2e-50	hypothetical protein AURANDRAFT_34875 [Aureococcus anophagefferens]	K00548	0	5-methyltetrahydrofolate--homocysteine methyltransferase [EC:2.1.1.13]
326	CL1800.Contig1_All	894	67542	28.6	59	3	12	1	-			-			-			-			-			-			gi|298715257|emb|CBJ27906.1|	60.04	3e-158	Heat shock protein 90 [Ectocarpus siliculosus]	K04079	1e-121	molecular chaperone HtpG
327	CL4413.Contig3_All	892	36412	25.4	55	30	5	3	1.042	19		1.15	19	*	1.241	19	*	0.821	19		0.891	18	*	1.203	19		-	-	-	-	-
328	comp69624_c0_orf1	890	115885	26	43	43	17	17	0.772	29		0.819	29		1.073	28		1.602	28		0.877	30		0.809	27	*	gi|302840562|ref|XP_002951836.1|	51.72	3e-08	hypothetical protein VOLCADRAFT_92400 [Volvox carteri f. nagariensis]	-
329	comp59994_c0_orf1	890	42775	31.3	57	28	8	3	1.054	20		0.977	19		0.91	20		0.876	20	*	0.792	20		0.859	20	*	gi|253761175|ref|XP_002489056.1|	67.27	6e-13	hypothetical protein SORBIDRAFT_0199s002010 [Sorghum bicolor]	K02937	1e-73	large subunit ribosomal protein L7e
330	comp60450_c1_orf1	888	98893	32.6	49	49	20	20	1.045	30		1.129	30		0.94	30		1.018	30		1.038	29		1.014	30		gi|323456202|gb|EGB12069.1|	39.77	5e-07	hypothetical protein AURANDRAFT_61393 [Aureococcus anophagefferens]	-
331	CL2759.Contig1_All	885	44308	42.3	60	8	12	3	0.946	6		0.977	6		0.888	6		0.989	6		1.013	6		1.226	6		gi|319997274|gb|ADV91231.1|	76.12	4e-114	mitochondrial cytochrome c peroxidase [Karlodinium veneficum]	K00428	4e-65	cytochrome c peroxidase [EC:1.11.1.5]
332	Unigene25871_All	884	14583	57.3	45	13	4	2	0.66	10	*	0.837	10	*	1.094	10		1.075	10		1.029	10		1.139	10	*	gi|301111828|ref|XP_002904993.1|	72.73	5e-41	isocitrate lyase [Phytophthora infestans T30-4]	K01637	2e-28	isocitrate lyase [EC:4.1.3.1]
333	CL203.Contig2_All	883	11296	56.3	41	4	5	1	1.273	3	*	1.008	3		0.681	3	*	0.887	3		0.982	3		0.897	3	*	gi|195648068|gb|ACG43502.1|	61.7	8e-07	glycine-rich protein 2b [Zea mays]	K09250	6e-10	cellular nucleic acid-binding protein
334	CL271.Contig1_All	883	60692	29.7	52	52	12	12	1.012	35		0.98	35		0.941	35		0.961	35		0.875	35		1.072	35	*	gi|224068957|ref|XP_002326240.1|	63.56	6e-152	predicted protein [Populus trichocarpa]	K01689	3e-154	enolase [EC:4.2.1.11]
335	CL7089.Contig1_All	881	71586	39.6	51	17	13	3	0.757	10	*	0.9	10		1.18	10		1.081	10		0.853	9	*	0.945	10		gi|17017267|gb|AAL33591.1|	39.83	4e-14	methylenetetrahydrofolate dehydrogenase/methylenetetrahydrofolate cylcohydrolase isoform 2 [Zea mays]	-
336	comp71769_c0_orf1	880	58911	31.1	54	27	10	9	0.989	14		1.138	14	*	1.005	15		1.429	14	*	0.974	15		0.793	15	*	gi|7141245|gb|AAF37267.1|AF220406_1	82.16	2e-88	26S proteasome regulatory ATPase subunit S10b [Vitis riparia]	K03064	0	26S proteasome regulatory subunit T4
337	comp65578_c4_orf1	878	119677	12.9	86	6	10	2	0.717	4	*	0.91	4		0.854	4		1.125	4		1.173	4	*	1.002	4		gi|71000231|dbj|BAE07168.1|	88.27	0	enolase 3 [Karenia brevis]	K01689	2e-177	enolase [EC:4.2.1.11]
338	comp37793_c0_orf1	877	50358	36.8	34	34	10	10	0.965	28		0.964	26		0.963	28		0.884	28	*	1.005	28		0.994	25		gi|219127513|ref|XP_002183978.1|	43.68	1e-36	predicted protein [Phaeodactylum tricornutum CCAP 1055/1]	-
339	Unigene15085_All	877	24544	30.9	39	7	4	1	0.97	4		0.955	3		1.423	3	*	0.933	4		1.083	4		0.995	4		gi|157093403|gb|ABV22356.1|	73.4	2e-38	conserved hypothetical protein [Noctiluca scintillans]	-
340	comp69922_c0_orf1	872	45549	28.5	45	45	8	8	1.172	27		1.056	25		0.753	27	*	1.031	26		1.107	26		0.875	26	*	gi|168070622|ref|XP_001786877.1|	52	3e-10	predicted protein [Physcomitrella patens subsp. patens]	K02357	4e-11	elongation factor Ts
341	CL910.Contig2_All	871	37466	37.3	74	8	9	1	0.891	6		0.92	6		0.896	6		1.161	6	*	1.337	6	*	1.055	6		gi|215809414|gb|ACJ70414.1|	76.74	4e-31	putative ribosomal protein S4 [Pinus sylvestris]	K02987	8e-94	small subunit ribosomal protein S4e
342	CL4309.Contig1_All	870	42513	48.1	44	3	14	1	-	1		-	1		-	1		-	1		-	1		-	1		gi|7592738|dbj|BAA94379.1|	93.75	2e-18	vacuolar H+-ATPase subunit A [Nepenthes alata]	K02145	1e-137	V-type H+-transporting ATPase subunit A [EC:3.6.3.14]
343	Unigene39517_All	867	111790	29.8	54	54	22	22	0.725	31		0.951	30		1.381	32	*	1.105	32		0.806	32		0.991	31		gi|307101992|gb|EFN50484.1|	56.86	2e-07	hypothetical protein CHLNCDRAFT_141817 [Chlorella variabilis]	K12524	1e-160	bifunctional aspartokinase / homoserine dehydrogenase 1 [EC:2.7.2.4 1.1.1.3]
344	comp62390_c0	867	94005	27	52	52	17	17	1.116	34		0.968	34		1.038	34		1.122	33	*	0.942	34		0.963	34		-	-	-	-	-
345	CL6305.Contig1_All	865	83840	20.2	39	21	11	6	1.083	21	*	0.892	21		1.087	21		1.091	21		0.926	21		0.867	21		-	-	-	-	-
346	Unigene87517_All	864	99116	22	41	1	12	1	-	1		-	1		-	1		-	1		-	1		-	1		-	-	-	-	-
347	comp65877_c0_orf1	864	79233	10.4	49	39	4	3	1.186	36	*	1.173	36		1.042	36		0.71	36		0.818	36	*	1.033	36		-	-	-	-	-
348	CL6660.Contig1_All	863	46869	33.8	40	2	9	1	1.267	2	*	1.121	2		0.963	2		1.104	2		0.723	2	*	0.799	2		gi|157093361|gb|ABV22335.1|	76.09	3e-147	cysteine synthase [Noctiluca scintillans]	K01738	8e-54	cysteine synthase A [EC:2.5.1.47]
349	CL5593.Contig2_All	860	38733	36.6	82	21	11	2	0.913	15	*	1.037	15		0.784	14	*	0.847	15	*	1.37	15	*	1.111	15	*	gi|302853064|ref|XP_002958049.1|	56.52	1e-84	mitochondrial substrate carrier [Volvox carteri f. nagariensis]	-
350	comp63309_c0_orf1	859	47078	39.7	101	21	13	3	1.275	5		1.087	5		0.785	5	*	0.806	5	*	1.004	5		1.203	5	*	gi|242079845|ref|XP_002444691.1|	71.6	9e-28	hypothetical protein SORBIDRAFT_07g026085 [Sorghum bicolor]	K02936	5e-74	large subunit ribosomal protein L7Ae
351	comp70538_c0	857	34996	26.5	40	23	6	4	1.171	8	*	0.947	8		1.038	8		1.221	8		0.917	8		0.799	8		-	-	-	-	-
352	comp85787_c0_orf1	857	103933	31.4	48	48	18	18	0.98	31		1.043	29		1.013	32		1.135	29		0.949	32		0.905	31		gi|449532465|ref|XP_004173201.1|	61.54	3e-45	PREDICTED: bifunctional glutamate/proline--tRNA ligase-like, partial [Cucumis sativus]	K01881	1e-138	prolyl-tRNA synthetase [EC:6.1.1.15]
353	comp26043_c0_orf1	856	132618	20.5	42	42	13	13	1.018	29		1.042	27		1.221	28		0.868	25	*	0.942	29		1.018	27		gi|242077338|ref|XP_002448605.1|	28.45	1e-10	hypothetical protein SORBIDRAFT_06g029970 [Sorghum bicolor]	K15047	3e-16	heterogeneous nuclear ribonucleoprotein U-like protein 1
354	comp51408_c0_orf1	856	56057	36.7	45	45	13	13	0.908	22		0.985	22		0.979	22		0.917	23		0.999	23		1.136	22		gi|220967704|gb|ACL97550.1|	54.13	3e-19	monodehydroascorbate reductase [Solanum lycopersicum]	K08232	2e-93	monodehydroascorbate reductase (NADH) [EC:1.6.5.4]
355	CL1023.Contig1_All	855	47016	26.6	53	4	9	1	1.074	4	*	1.22	4		1.213	4		1.075	4		0.68	4	*	0.832	4	*	gi|167859859|gb|ACA04883.1|	61.22	4e-28	putative senescence-associated protein [Picea abies]	K02932	4e-77	large subunit ribosomal protein L5e
356	CL4123.Contig2_All	855	87213	24	47	3	13	1	0.907	3		0.978	3		1.046	3		0.818	3		1.044	3		1.164	3		gi|301112559|ref|XP_002998050.1|	63.43	1e-149	tryptophan synthase [Phytophthora infestans T30-4]	K01696	3e-133	tryptophan synthase beta chain [EC:4.2.1.20]
357	CL874.Contig10_All	855	17253	39.5	48	14	4	2	1.286	14		1.218	14	*	0.822	14		1.048	14		0.752	14		0.866	14	*	gi|317134927|gb|ADV03026.1|	87.72	7e-54	ribosomal protein L32 [Karlodinium veneficum]	K02912	6e-38	large subunit ribosomal protein L32e
358	comp64684_c1_orf1	852	68249	34.3	48	4	15	3	1.189	2		0.476	2	*	0.56	2		2.57	2		1.784	2		1.126	2		gi|319997158|gb|ADV91173.1|	61.72	3e-41	mitochondrial ubiquinol cytochrome c oxidoreductase core alpha subunit-like protein 4, partial [Karlodinium veneficum]	K01412	1e-53	mitochondrial processing peptidase [EC:3.4.24.64]
359	comp62948_c0	851	64505	34.2	54	54	14	14	1.071	30	*	1.115	30	*	1.041	30		0.884	30		0.977	30		1.029	30		-	-	-	-	-
360	Unigene5825_All	850	58515	27.2	70	43	11	10	0.972	23		0.948	22		0.9	22		1.226	23		1.122	23		0.948	23		gi|115449095|ref|NP_001048327.1|	83.4	1e-115	Os02g0784700 [Oryza sativa Japonica Group]	K03061	0	26S proteasome regulatory subunit T1
361	CL4231.Contig1_All	848	121208	29	43	31	17	14	0.734	19	*	0.786	18	*	1.238	19		1.584	19	*	0.877	19		0.853	19		gi|302835916|ref|XP_002949519.1|	40.5	1e-35	heat shock protein Hsp70E [Volvox carteri f. nagariensis]	K09489	1e-97	heat shock 70kDa protein 4
362	comp59862_c0_orf1	847	47364	26.1	50	36	9	7	0.944	26		1.003	26		0.839	26		0.975	26		1.313	26	*	1.153	26		gi|2760072|emb|CAA66703.1|	61.86	3e-20	dihydrodipicolinate synthase [Arabidopsis thaliana]	K01714	1e-94	dihydrodipicolinate synthase [EC:4.2.1.52]
363	CL1974.Contig1_All	846	53346	24	55	2	9	1	-			-			-			-			-			-			gi|99903657|gb|ABF68590.1|	92.99	4e-180	chloroplast sedoheptulose-1,7-bisphosphatase [Lingulodinium polyedrum]	K01100	3e-125	sedoheptulose-bisphosphatase [EC:3.1.3.37]
364	CL4207.Contig1_All	841	18946	46.7	37	4	7	2	1.076	2		0.938	2	*	1.103	2		1.074	2		0.758	2		0.812	2		gi|255965775|gb|ACU45181.1|	97.85	1e-35	40s ribosomal protein s14 [Prorocentrum minimum]	K02955	2e-55	small subunit ribosomal protein S14e
365	Unigene76059_All	840	27546	44.1	35	6	7	1	0.946	5		1.039	5		1.152	5		0.901	5		1.003	5		1.161	5		gi|2734864|gb|AAB94637.1|	65.22	1e-09	violaxanthin/chlorophyll a binding protein precursor [Nannochloropsis sp.]	K08908	1e-07	light-harvesting complex I chlorophyll a/b binding protein 2
366	comp62904_c0	836	35914	39.3	39	39	9	9	1.238	27	*	1.033	27		1.012	27		1.312	27	*	0.666	26	*	0.73	27	*	-	-	-	-	-
367	Unigene21506_All	835	57746	29.4	73	32	10	9	0.881	18	*	0.96	17		0.803	17	*	1.08	18		1.09	19		0.983	17		gi|428185027|gb|EKX53881.1|	77.67	0	hypothetical protein GUITHDRAFT_91943 [Guillardia theta CCMP2712]	K00927	4e-100	phosphoglycerate kinase [EC:2.7.2.3]
368	comp90544_c0_orf1	835	46305	44.6	33	33	12	12	1.024	27		0.973	27		1.027	28		0.92	27		0.946	28		1.065	28		gi|388522427|gb|AFK49275.1|	57.78	2e-07	unknown [Medicago truncatula]	K00930	5e-65	acetylglutamate kinase [EC:2.7.2.8]
369	comp65625_c0_orf1	829	139075	20.1	47	13	14	4	0.976	5		1.138	5	*	0.981	5		0.94	5	*	1.156	5		1.063	5		gi|255589610|ref|XP_002535022.1|	52.05	5e-09	S-adenosylmethionine:tRNA ribosyltransferase-isomerase, putative [Ricinus communis]	K07568	5e-52	S-adenosylmethionine:tRNA ribosyltransferase-isomerase [EC:5.-.-.-]
370	comp17429_c0_orf1	828	116711	25.5	46	46	16	16	0.779	33		0.882	33	*	1.101	33	*	1.1	33	*	0.918	33		1.031	33		gi|308801759|ref|XP_003078193.1|	70.72	2e-174	LeuA (ISS) [Ostreococcus tauri]	K01702	0	3-isopropylmalate dehydratase [EC:4.2.1.33]
371	comp65601_c1	827	94466	15.8	45	3	9	2	1.285	3	*	0.951	3		0.941	3		1.092	3		1.007	3		0.925	3		-	-	-	-	-
372	CL383.Contig3_All	826	17974	57.7	35	9	5	2	1.254	7	*	1.009	8		0.767	8	*	1.297	8		1.093	7		0.849	8	*	gi|157783457|gb|ABV72536.1|	79.46	6e-45	ATP synthase CF1 epsilon subunit [Heterocapsa triquetra]	K02114	4e-24	F-type H+-transporting ATPase subunit epsilon [EC:3.6.3.14]
373	Unigene53458_All	823	22680	48.3	23	17	5	4	1.058	15		0.962	14		1.033	15		1.528	16		0.771	17		0.685	15	*	gi|302792943|ref|XP_002978237.1|	65.12	1e-56	hypothetical protein SELMODRAFT_108429 [Selaginella moellendorffii]	K04077	1e-57	chaperonin GroEL
374	Unigene58140_All	821	26197	21.1	44	44	5	5	1.383	35		1.063	35	*	0.946	35		0.845	35		0.82	35	*	0.963	35		-	-	-	-	-
375	comp61827_c0_orf1	820	41364	48	54	30	11	5	1.284	18	*	1.057	18		1.028	18		1.005	18		1.009	19		0.913	19		gi|255966020|gb|ACU45295.1|	67.08	3e-86	prohibitin [Karlodinium veneficum]	-
376	comp65047_c0_orf2	818	29130	43.8	50	21	9	4	1.074	12		0.878	12	*	1.138	12	*	1.116	12		0.918	12		0.928	12		gi|193890999|gb|ACF28653.1|	46.34	1e-25	hypothetical protein [Amphidinium carterae]	-
377	comp61688_c0	814	102013	17.9	49	30	12	10	1.124	20		1.026	17		1.051	20		1.055	20		0.958	20		1.099	20		-	-	-	-	-
378	CL1044.Contig14_All	814	39549	40.6	45	3	10	1	0.807	3	*	0.873	3		1.058	3		1.01	3		1.054	3		1.292	3		gi|197305868|gb|ACH59285.1|	72	7e-35	guanine nucleotide-binding beta subunit protein [Pseudotsuga menziesii]	K14753	3e-113	guanine nucleotide-binding protein subunit beta-2-like 1 protein
379	CL1023.Contig4_All	811	47579	31.7	55	11	11	3	1.076	8	*	0.821	10	*	1.001	10		1.497	10	*	1.093	10		0.803	10	*	gi|449511410|ref|XP_004163948.1|	61.82	3e-10	PREDICTED: 60S ribosomal protein L5-like [Cucumis sativus]	K02932	2e-77	large subunit ribosomal protein L5e
380	CL4864.Contig3_All	807	98549	26.1	47	10	14	3	0.709	6	*	0.786	6		0.922	6		1.195	6		1.143	6		1.031	6		gi|296085091|emb|CBI28506.3|	86.46	1e-38	unnamed protein product [Vitis vinifera]	K02355	0	elongation factor G
381	CL203.Contig4_All	807	8235	75.4	30	9	4	2	1.089	7		1.037	7		0.73	7	*	1.042	7		1.123	7		0.841	7	*	gi|195609518|gb|ACG26589.1|	61.7	3e-07	glycine-rich protein 2b [Zea mays]	K09250	8e-08	cellular nucleic acid-binding protein
382	comp62144_c0_orf1	804	112350	13.9	36	34	12	11	0.76	23		0.861	22	*	1.183	23	*	1.455	23	*	0.993	23		0.94	23		gi|302840562|ref|XP_002951836.1|	56.25	3e-06	hypothetical protein VOLCADRAFT_92400 [Volvox carteri f. nagariensis]	-
383	CL1219.Contig6_All	804	77296	34.8	71	4	17	2	1.024	2		0.911	2		1.035	2		1.114	2		0.865	2		0.911	2		gi|299471978|emb|CBN80061.1|	64.1	0	probable bifunctional purine synthesis protein [Ectocarpus siliculosus]	K00602	4e-95	phosphoribosylaminoimidazolecarboxamide formyltransferase / IMP cyclohydrolase [EC:2.1.2.3 3.5.4.10]
384	CL2601.Contig2_All	803	53893	39.3	41	9	13	4	0.85	7	*	1.029	7		1.304	7	*	0.827	7		0.838	7	*	0.972	7		gi|319997158|gb|ADV91173.1|	61.72	2e-41	mitochondrial ubiquinol cytochrome c oxidoreductase core alpha subunit-like protein 4, partial [Karlodinium veneficum]	K01412	3e-51	mitochondrial processing peptidase [EC:3.4.24.64]
385	CL2831.Contig4_All	803	25600	48.5	44	26	7	6	1.23	20	*	1.101	21	*	0.697	21	*	1.066	21		1.325	20	*	1.047	20		gi|414878425|tpg|DAA55556.1|	58.62	8e-10	TPA: putative RNA-binding zinc finger family protein [Zea mays]	K14525	4e-29	ribonucleases P/MRP protein subunit RPP25 [EC:3.1.26.5]
386	CL3992.Contig4_All	799	38697	52.4	86	18	13	6	1.178	10		1.133	10	*	0.881	10		0.902	10		0.996	9		0.961	9		gi|460378453|ref|XP_004234986.1|	44.16	7e-10	PREDICTED: acyl-CoA-binding domain-containing protein 1-like [Solanum lycopersicum]	K06694	2e-09	26S proteasome non-ATPase regulatory subunit 10
387	comp23932_c0_orf1	799	67690	27.9	55	55	13	13	0.801	31		0.94	31		0.934	30		0.892	30		1.214	31		1.389	32	*	gi|115381246|gb|ABI96272.1|	88.14	0	chloroplast 1-deoxy-D-xylulose 5-phosphate reductoisomerase precursor [Pyrocystis lunula]	K00099	3e-121	1-deoxy-D-xylulose-5-phosphate reductoisomerase [EC:1.1.1.267]
388	comp64022_c0	799	98453	18.9	41	21	12	7	1.092	18		0.889	18		0.85	18	*	1.153	18		1.202	18	*	1.019	17		-	-	-	-	-
389	comp56829_c0_orf1	798	46131	39.8	50	5	12	2	-			-	1		-	1		-	1		0.011	2		0.019	2		gi|298712015|emb|CBJ32954.1|	33.76	2e-32	hypothetical protein Esi_0395_0015 [Ectocarpus siliculosus]	-
390	comp67052_c0	797	99185	14.6	36	36	9	9	1.078	31		0.974	30		0.975	31		1.196	31	*	1.065	31		0.984	30		-	-	-	-	-
391	comp27938_c0_orf1	794	79607	28.9	38	38	15	15	0.876	26	*	1.025	26		1.276	26	*	0.938	25	*	0.852	26		1.094	26		gi|449019090|dbj|BAM82492.1|	62.79	3e-08	probable cyclophilin B; CYPB [Cyanidioschyzon merolae strain 10D]	K09566	1e-13	peptidyl-prolyl isomerase G (cyclophilin G) [EC:5.2.1.8]
392	CL164.Contig7_All	792	23086	50	37	22	7	2	0.647	15	*	0.579	16	*	1.392	16	*	1.527	16	*	0.768	16	*	0.75	16		gi|319997178|gb|ADV91183.1|	53.3	1e-50	mitochondrial cytochrome b2-like protein 1, partial [Karlodinium veneficum]	K11517	3e-35	(S)-2-hydroxy-acid oxidase [EC:1.1.3.15]
393	CL227.Contig2_All	792	25491	47	52	3	8	1	-			-			-			-			-			-			gi|112253309|gb|ABI14242.1|	78.31	4e-71	60S ribosomal protein I21 [Pfiesteria piscicida]	K02889	2e-37	large subunit ribosomal protein L21e
394	Unigene25582_All	791	45744	36.2	69	2	10	1	-	1		-	1		-	1		-	1		-	1		-	1		gi|58613553|gb|AAW79363.1|	71.67	5e-148	chloroplast light harvesting complex protein [Heterocapsa triquetra]	K08910	6e-12	light-harvesting complex I chlorophyll a/b binding protein 4
395	comp63021_c0_orf1	787	55914	21.2	38	18	9	3	0.842	16	*	1.156	16	*	0.869	16	*	0.707	16	*	1.457	16	*	1.599	16	*	gi|357463603|ref|XP_003602083.1|	40.8	2e-19	Argininosuccinate synthase [Medicago truncatula]	K01940	1e-59	argininosuccinate synthase [EC:6.3.4.5]
396	Unigene41674_All	787	56930	29.3	56	5	11	1	1.076	3		0.739	3		0.89	3		1.916	3	*	0.878	3		0.697	3	*	gi|297741490|emb|CBI32622.3|	64.34	1e-41	unnamed protein product [Vitis vinifera]	K02930	1e-115	large subunit ribosomal protein L4e
397	Unigene13842_All	787	38684	6.1	50	50	2	2	0.546	18	*	0.675	17	*	1.265	17	*	0.718	17	*	1.56	17	*	1.691	18	*	gi|281331144|dbj|BAI59100.1|	99.71	0	photosystem II protein D1 [Alexandrium tamarense]	K02703	4e-154	photosystem II P680 reaction center D1 protein
398	comp22783_c0_orf1	786	26912	39.3	42	34	6	5	1.204	20	*	1.025	20		0.894	20	*	1.015	20		1.008	20		0.973	20		gi|323451804|gb|EGB07680.1|	59.84	6e-32	hypothetical protein AURANDRAFT_16370, partial [Aureococcus anophagefferens]	K03773	9e-33	FKBP-type peptidyl-prolyl cis-trans isomerase FklB [EC:5.2.1.8]
399	CL5262.Contig2_All	785	21536	63.6	62	16	7	3	1.233	14	*	1.018	14		0.821	14	*	1.127	14	*	0.998	14		0.838	14	*	gi|58613431|gb|AAW79302.1|	44.44	1e-07	carbonic anhydrase [Isochrysis galbana]	-
400	CL3397.Contig1_All	785	41300	39	50	8	9	3	1.153	5	*	1.203	5	*	1.135	3	*	1.17	5		0.809	3	*	0.94	5		gi|255074481|ref|XP_002500915.1|	68.03	4e-92	predicted protein [Micromonas sp. RCC299]	K01682	3e-79	aconitate hydratase 2 / 2-methylisocitrate dehydratase [EC:4.2.1.3 4.2.1.99]
401	Unigene34681_All	785	29588	51.2	43	6	11	1	0.918	3		1.1	3	*	0.922	3		0.926	3	*	1.145	3		1.144	3	*	gi|224154183|ref|XP_002337443.1|	83.93	3e-19	predicted protein [Populus trichocarpa]	K02985	7e-89	small subunit ribosomal protein S3e
402	CL203.Contig1_All	784	12118	47.7	22	6	4	3	1.143	5	*	0.839	5		0.794	5		1.39	5	*	0.938	5		0.705	5	*	gi|255084065|ref|XP_002508607.1|	58.49	4e-09	predicted protein [Micromonas sp. RCC299]	K09250	1e-09	cellular nucleic acid-binding protein
403	comp62368_c0	783	127185	19.6	45	45	15	15	1.144	31	*	1.041	31		0.948	31		0.958	31		1.042	31		1.01	31		-	-	-	-	-
404	comp64369_c0	783	48360	14.8	52	52	4	4	1.389	42	*	1.09	42		0.698	42	*	0.807	42		1.191	42		0.962	42		-	-	-	-	-
405	Unigene76745_All	779	26366	61.1	49	18	10	5	0.937	4		1.004	6		1.495	5	*	1.008	6		0.659	6		0.947	6		gi|319997198|gb|ADV91193.1|	66.49	1e-67	mitochondrial ATP synthase oligomycin sensitivity-conferring protein, partial [Karlodinium veneficum]	K02137	2e-18	F-type H+-transporting ATPase oligomycin sensitivity conferral protein [EC:3.6.3.14]
406	comp68238_c0	777	30860	26.8	60	60	6	6	1.274	28	*	1.127	28		0.743	28	*	0.862	28	*	1.282	28	*	1.06	28	*	-	-	-	-	-
407	CL1270.Contig9_All	776	42113	43.7	89	9	12	2	1.058	2		0.994	2		0.808	2		0.842	2		1.121	2		1.111	2		gi|242079845|ref|XP_002444691.1|	71.6	6e-28	hypothetical protein SORBIDRAFT_07g026085 [Sorghum bicolor]	K02936	2e-74	large subunit ribosomal protein L7Ae
408	CL1044.Contig1_All	775	39497	42.6	47	4	10	2	0.755	3	*	1.093	3		1.153	3		1.106	3		0.885	3		0.834	3		gi|197305868|gb|ACH59285.1|	69	6e-33	guanine nucleotide-binding beta subunit protein [Pseudotsuga menziesii]	K14753	7e-114	guanine nucleotide-binding protein subunit beta-2-like 1 protein
409	CL1743.Contig2_All	771	46342	37	40	9	10	3	0.763	5	*	0.912	5		1.005	5		1.009	5		1.064	5		1.115	5		gi|348679748|gb|EGZ19564.1|	35.25	2e-45	hypothetical protein PHYSODRAFT_253357 [Phytophthora sojae]	-
410	CL477.Contig4_All	770	49144	52.6	46	3	14	1	1.093	3		0.829	3	*	1.251	3		1.169	3		0.679	3		0.942	3		gi|58613583|gb|AAW79378.1|	82.74	8e-75	calrectulin [Heterocapsa triquetra]	K08057	9e-63	calreticulin
411	comp19704_c0_orf1	769	19405	41.2	33	33	5	5	0.848	23	*	0.835	24		1.084	24		1.037	24		1.131	24		1.189	24		gi|224002154|ref|XP_002290749.1|	49.59	7e-23	predicted protein [Thalassiosira pseudonana CCMP1335]	-
412	comp65344_c8_orf1	767	177119	20.3	39	10	18	5	0.655	5	*	0.651	3		1.236	5		2.032	4		0.682	5		0.692	4		gi|356556102|ref|XP_003546366.1|	41.28	6e-97	PREDICTED: 97 kDa heat shock protein-like [Glycine max]	K09489	4e-101	heat shock 70kDa protein 4
413	Unigene14488_All	766	65683	37.6	55	55	15	15	0.813	32		0.914	32	*	0.862	32		1.107	32		1.336	32	*	1.131	32		gi|323452387|gb|EGB08261.1|	79.27	0	hypothetical protein AURANDRAFT_53694 [Aureococcus anophagefferens]	K00053	7e-24	ketol-acid reductoisomerase [EC:1.1.1.86]
414	CL3733.Contig5_All	765	77829	31.3	48	13	15	4	0.806	11	*	0.928	11		1.076	11		1.415	11	*	0.938	11		0.815	11		gi|15637163|gb|AAL04448.1|	68.12	4e-17	phosphoglucomutase [Beta vulgaris]	K01835	6e-176	phosphoglucomutase [EC:5.4.2.2]
415	CL2179.Contig4_All	763	44536	34	52	22	9	5	0.725	7	*	0.914	4	*	1.11	7		1.141	5	*	1.112	7		0.903	7		gi|414586349|tpg|DAA36920.1|	67.5	2e-07	TPA: hypothetical protein ZEAMMB73_009682, partial [Zea mays]	K00856	2e-112	adenosine kinase [EC:2.7.1.20]
416	comp58288_c0_orf1	762	42421	40.2	47	47	11	11	1.13	36	*	1.202	36		0.999	36		0.944	36		1.006	36		0.995	36		gi|414877274|tpg|DAA54405.1|	47.37	3e-27	TPA: hypothetical protein ZEAMMB73_380172 [Zea mays]	K09699	3e-51	2-oxoisovalerate dehydrogenase E2 component (dihydrolipoyl transacylase) [EC:2.3.1.168]
417	CL2221.Contig2_All	761	25167	69.4	46	14	9	4	0.886	7		0.889	9		1.172	9		0.952	9		0.838	8		1	9		gi|157093561|gb|ABV22435.1|	74.14	3e-74	ADP-ribosylation factor-like protein 3 [Oxyrrhis marina]	K07944	1e-66	ADP-ribosylation factor-like 3
418	comp67543_c0_orf1	759	27086	43.9	44	44	6	6	1.067	26		1.091	26	*	1.129	26		0.962	26		0.782	26		0.971	26		gi|452820724|gb|EME27763.1|	44.44	2e-07	ubiquinol-cytochrome c reductase subunit 7 [Galdieria sulphuraria]	-
419	CL1270.Contig5_All	758	40586	34.6	91	16	9	1	1.131	3		1.045	3		0.79	3	*	0.842	3	*	1.261	3		1.047	3		gi|242079845|ref|XP_002444691.1|	72.84	2e-28	hypothetical protein SORBIDRAFT_07g026085 [Sorghum bicolor]	K02936	4e-75	large subunit ribosomal protein L7Ae
420	CL1633.Contig2_All	758	40406	31.1	50	50	7	7	1.129	36		1.193	36		0.718	36	*	0.984	36		1.245	36	*	0.886	35	*	gi|121489799|emb|CAK18870.1|	73.17	2e-37	putative 40 S ribosomal protein S5 precursor [Phillyrea latifolia]	K02981	2e-85	small subunit ribosomal protein S2e
421	Unigene216_All	757	91431	31.5	63	9	16	5	1.051	4		1.146	4		0.947	4		1.295	4	*	1.053	4		0.831	4		gi|397648276|gb|EJK78072.1|	76.36	0	hypothetical protein THAOC_00049 [Thalassiosira oceanica]	K01682	0	aconitate hydratase 2 / 2-methylisocitrate dehydratase [EC:4.2.1.3 4.2.1.99]
422	Unigene19047_All	754	13131	51.8	29	29	4	4	1.081	24		0.876	24	*	1.018	24		1.018	24		1.002	24		0.95	24		gi|325187409|emb|CCA21947.1|	51.39	2e-11	UV excision repair protein RAD23 putative [Albugo laibachii Nc14]	K10839	3e-12	UV excision repair protein RAD23
423	comp59159_c0	753	53128	18.7	32	32	5	5	1.278	27	*	0.966	27		0.928	27		1.182	27	*	0.939	27		0.822	27	*	-	-	-	-	-
424	CL285.Contig2_All	752	113701	17	54	28	13	8	0.955	14		1.13	15	*	1.179	15	*	0.926	14		0.799	15		1.073	15		gi|326512168|dbj|BAJ96065.1|	61.82	1e-10	predicted protein [Hordeum vulgare subsp. vulgare]	K00323	0	NAD(P) transhydrogenase [EC:1.6.1.2]
425	CL7412.Contig6_All	751	110617	25.4	36	4	14	3	0.749	4		0.613	4	*	0.946	4		1.531	4		0.946	4		0.856	4		gi|449529856|ref|XP_004171914.1|	60.98	6e-124	PREDICTED: LOW QUALITY PROTEIN: chaperone protein ClpC, chloroplastic-like, partial [Cucumis sativus]	K03696	0	ATP-dependent Clp protease ATP-binding subunit ClpC
426	CL3110.Contig1_All	742	22850	29.5	37	12	5	1	0.93	8	*	0.979	8		1.157	8	*	0.747	8	*	1.077	8	*	1.297	8	*	gi|380235677|gb|AFD34244.1|	97.28	9e-72	cyclophilin, partial [Prorocentrum minimum]	K01802	2e-71	peptidylprolyl isomerase [EC:5.2.1.8]
427	comp48945_c0_orf1	739	81254	17	46	1	8	1	-	1		-	1		-	1		-	1		-	1		-	1		gi|449467033|ref|XP_004151230.1|	50.61	1e-99	PREDICTED: probable malate:quinone oxidoreductase-like, partial [Cucumis sativus]	-
428	CL551.Contig1_All	738	45025	32.7	53	9	9	3	0.993	7		0.848	7		1.116	7		1.415	7	*	0.922	7		0.755	6	*	gi|58613519|gb|AAW79346.1|	60.9	1e-109	chloroplast photosystem I subunit XI [Heterocapsa triquetra]	K02699	7e-22	photosystem I subunit XI
429	comp65259_c0_orf1	738	35490	32.1	41	1	9	1	-	1		-	1		-	1		-	1		-	1		-	1		gi|112253632|gb|ABI14401.1|	68.45	1e-65	single domain cyclophilin-type peptidyl-prolyl cis-trans protein [Prorocentrum minimum]	K12736	3e-23	peptidylprolyl isomerase domain and WD repeat-containing protein 1 [EC:5.2.1.8]
430	CL7817.Contig2_All	737	30001	42.6	40	5	8	3	0.91	5		0.873	5		0.929	5		1.025	5		0.874	5		1.034	5		gi|397629824|gb|EJK69521.1|	53.42	3e-58	hypothetical protein THAOC_09214 [Thalassiosira oceanica]	K00944	1e-57	nucleoside-triphosphate--adenylate kinase [EC:2.7.4.10]
431	CL4276.Contig13_All	737	43085	27.3	34	3	7	1	0.798	3		0.962	3		0.945	3		0.957	3		1.382	3		1.191	3	*	gi|319997144|gb|ADV91166.1|	80.06	1e-151	mitochondrial malate dehydrogenase (NAD)-like protein 4 [Karlodinium veneficum]	K00026	8e-106	malate dehydrogenase [EC:1.1.1.37]
432	CL638.Contig1_All	736	37454	31.3	71	4	7	2	1.047	2		0.97	2		1.009	2		1.202	2		0.663	2		0.768	2		gi|269129169|gb|ABI14420.2|	74.88	2e-89	40S ribosomal protein S6 [Karlodinium veneficum]	K02991	7e-67	small subunit ribosomal protein S6e
433	comp31068_c0_orf1	735	30465	36.9	37	37	7	7	1.135	24		0.832	23		0.961	24		1.081	23		0.906	22		0.96	24		gi|18418200|ref|NP_568342.1|	43.84	1e-08	rubredoxin family protein [Arabidopsis thaliana]	-
434	CL4123.Contig4_All	733	88444	20.4	47	8	12	2	0.976	4		1.152	4	*	1.078	4	*	1.006	4		0.891	4		0.946	4		gi|301112559|ref|XP_002998050.1|	63.68	2e-149	tryptophan synthase [Phytophthora infestans T30-4]	K01696	4e-132	tryptophan synthase beta chain [EC:4.2.1.20]
435	Unigene9636_All	731	41663	35.8	46	5	9	2	1.006	2		0.987	3		1.628	3		0.65	3		0.743	4		1.837	4		gi|298708320|emb|CBJ48383.1|	65	3e-115	aspartate-semialdehyde dehydrogenase [Ectocarpus siliculosus]	K00133	2e-68	aspartate-semialdehyde dehydrogenase [EC:1.2.1.11]
436	Unigene24315_All	729	28666	38.4	28	28	6	6	1.294	23	*	1.015	23		0.703	22	*	1.046	23		1.128	23	*	0.884	23		gi|298712872|emb|CBJ33389.1|	31.5	3e-08	conserved unknown protein [Ectocarpus siliculosus]	-
437	CL1479.Contig4_All	729	19730	54.7	31	6	5	2	0.936	3		0.938	3		1.386	3		0.833	3	*	0.846	3		1.09	3		gi|319997228|gb|ADV91208.1|	81.37	3e-56	mitochondrial 2-oxoglutarate/malate translocator [Karlodinium veneficum]	K15104	4e-33	solute carrier family 25 (mitochondrial oxoglutarate transporter), member 11
438	Unigene7556_All	728	23307	57.4	31	31	7	7	1.131	26	*	1.038	26		1.109	26		0.991	26		0.748	26	*	0.899	26	*	gi|11467695|ref|NP_050747.1|	59.76	9e-58	photosystem I assembly protein Ycf3 [Guillardia theta]	-
439	CL3524.Contig5_All	726	19170	57.9	40	3	9	2	1.009	3		0.868	3		0.833	3		0.841	3	*	1.359	3	*	1.035	3		gi|317134919|gb|ADV03022.1|	87.3	7e-53	ribosomal protein S17 [Karlodinium veneficum]	K02962	7e-47	small subunit ribosomal protein S17e
440	CL1422.Contig6_All	725	15169	40	49	42	3	2	1.224	26	*	1.025	26		0.773	25	*	0.987	26		1.062	25		0.932	26	*	gi|306430549|emb|CBI83415.1|	65.22	6e-08	light-harvesting protein, partial [Symbiodinium sp. clade C3]	-
441	comp83386_c0_orf1	724	44508	18	34	34	6	6	0.925	29	*	0.938	29	*	1.168	29	*	1.033	28		0.924	29		1.029	29		gi|303289405|ref|XP_003063990.1|	38.7	4e-33	predicted protein [Micromonas pusilla CCMP1545]	K15919	7e-27	hydroxypyruvate reductase 2
442	CL4761.Contig2_All	723	30836	51.1	52	25	10	6	0.874	19		1.023	19		1.012	19		1.013	19		1.231	19	*	1.114	19		gi|323456823|gb|EGB12689.1|	52.22	2e-34	hypothetical protein AURANDRAFT_18713, partial [Aureococcus anophagefferens]	K01830	4e-27	prostaglandin-H2 D-isomerase [EC:5.3.99.2]
443	Unigene42764_All	723	54404	24.4	143	6	9	2	1.001	4		0.891	4	*	0.674	4	*	1.56	4	*	1.296	4	*	0.699	4	*	gi|58613455|gb|AAW79314.1|	60.18	2e-109	chloroplast ferredoxin-NADP{+) reductase [Heterocapsa triquetra]	K02641	5e-80	ferredoxin--NADP+ reductase [EC:1.18.1.2]
444	CL4067.Contig3_All	722	36089	31.6	31	23	7	4	0.811	13	*	0.843	14	*	1.267	15		0.844	14		0.702	16		0.911	16		-	-	-	-	-
445	Unigene7322_All	722	42613	38.7	34	21	10	8	0.953	16		1.051	16		1.135	16	*	1.172	16	*	0.88	16	*	0.998	16		gi|71000227|dbj|BAE07167.1|	69.47	1e-114	enolase 3 [Karenia brevis]	K01689	2e-108	enolase [EC:4.2.1.11]
446	comp63230_c0_orf1	722	42800	21	34	14	7	1	1.012	13		1.398	13	*	1.155	13	*	0.833	13	*	0.958	13		1.013	13		gi|323446375|gb|EGB02559.1|	52.02	3e-85	hypothetical protein AURANDRAFT_39495 [Aureococcus anophagefferens]	-
447	Unigene31344_All	721	57100	32.2	57	15	12	5	-	1		-	1		-	1		-	1		-	1		-	1		gi|101443857|gb|ABF69940.1|	71.43	9e-25	mitochondrial citrate synthase, partial [Citrus sinensis]	K01647	8e-140	citrate synthase [EC:2.3.3.1]
448	comp29812_c0_orf1	721	33644	39.1	47	47	10	10	1.205	23		1.106	24		0.768	24		0.963	23		1.102	23	*	0.978	23		gi|398313931|emb|CCI55392.1|	34.64	3e-14	PsbP-like protein PPL1 [Marchantia polymorpha]	K02717	4e-15	photosystem II oxygen-evolving enhancer protein 2
449	CL1312.Contig2_All	719	45215	48.6	42	21	13	6	1.016	14		0.899	14		1.24	15		1.037	14		0.697	14	*	0.953	14		gi|397581376|gb|EJK51907.1|	43.11	5e-52	hypothetical protein THAOC_28881 [Thalassiosira oceanica]	K04460	3e-62	protein phosphatase 5 [EC:3.1.3.16]
450	Unigene10338_All	717	34886	19	60	1	4	1	-			-			-			-			-			-			gi|134037072|gb|ABO47876.1|	81.12	4e-104	plastid oxygen-evolving enhancer 1-2 precursor [Alexandrium fundyense]	K02716	1e-48	photosystem II oxygen-evolving enhancer protein 1
451	CL2009.Contig3_All	714	53563	30.7	47	19	11	4	0.855	15	*	0.952	15	*	0.915	15	*	1.115	15	*	1.264	15	*	1.082	15		gi|58613459|gb|AAW79316.1|	81.16	2e-154	chloroplast geranylgeranyl reductase/hydrogenase [Heterocapsa triquetra]	K10960	5e-129	geranylgeranyl reductase [EC:1.3.1.83]
452	CL2958.Contig3_All	714	29591	51.2	41	9	11	2	0.91	7		0.904	7		0.866	7		0.985	7		1.367	7	*	1.063	6		gi|224154183|ref|XP_002337443.1|	83.93	3e-19	predicted protein [Populus trichocarpa]	K02985	3e-88	small subunit ribosomal protein S3e
453	CL638.Contig9_All	714	37455	31.3	72	2	7	1	1.061	2		0.927	2		0.943	2		1.184	2		1	2		0.797	2		gi|269129169|gb|ABI14420.2|	75.23	5e-83	40S ribosomal protein S6 [Karlodinium veneficum]	K02991	4e-59	small subunit ribosomal protein S6e
454	CL853.Contig4_All	711	38133	50.7	46	8	11	3	0.694	2	*	0.487	2		0.852	2		1.035	2		0.928	2		0.986	2		gi|168001000|ref|XP_001753203.1|	57.41	1e-09	predicted protein [Physcomitrella patens subsp. patens]	K06694	3e-12	26S proteasome non-ATPase regulatory subunit 10
455	CL2773.Contig4_All	710	34531	33.5	37	14	7	4	0.783	6	*	0.974	6		0.886	6		0.929	6		1.286	6	*	1.227	6	*	gi|157093163|gb|ABV22236.1|	69.62	6e-97	triose-phosphate isomerase [Karlodinium veneficum]	K01803	3e-59	triosephosphate isomerase (TIM) [EC:5.3.1.1]
456	comp77093_c0_orf1	709	104029	17	27	18	10	9	0.991	13		0.892	13	*	1.262	12	*	1.331	13	*	0.682	13	*	0.814	12	*	gi|157783535|gb|ABV72575.1|	39.39	4e-06	unknown [Heterocapsa rotundata]	-
457	CL5434.Contig3_All	709	29896	51.5	27	14	9	3	1.21	9		0.784	8		1.253	7		1.145	9		0.939	8		0.95	7		gi|212721566|ref|NP_001131474.1|	75.42	9e-50	uncharacterized protein LOC100192809 [Zea mays]	K02726	6e-99	20S proteasome subunit alpha 2 [EC:3.4.25.1]
458	CL7554.Contig2_All	708	28740	15.4	54	54	3	3	0.782	31		0.843	33		0.98	31		0.67	32		1.136	31		1.582	32		gi|58613547|gb|AAW79360.1|	58.22	1e-69	chloroplast light harvesting complex protein [Heterocapsa triquetra]	K08907	9e-08	light-harvesting complex I chlorophyll a/b binding protein 1
459	comp34277_c3_orf1	705	18110	51.5	39	30	5	4	0.905	18	*	0.976	18		0.953	18		1.067	18		1.135	18		1.075	18		gi|428169035|gb|EKX37973.1|	59.85	2e-42	hypothetical protein GUITHDRAFT_160086 [Guillardia theta CCMP2712]	K01900	3e-36	succinyl-CoA synthetase beta subunit [EC:6.2.1.4 6.2.1.5]
460	CL5274.Contig1_All	705	58369	31.6	43	27	10	6	0.843	20		1.027	20		1.207	20	*	0.975	19		1.032	19		1.093	21		gi|319997152|gb|ADV91170.1|	84.09	2e-15	mitochondrial ubiquinol cytochrome c oxidoreductase core beta subunit-like protein 1, partial [Karlodinium veneficum]	K01412	1e-80	mitochondrial processing peptidase [EC:3.4.24.64]
461	Unigene25426_All	705	57456	30.5	50	8	11	4	0.917	2		0.958	2		0.924	2		1.335	2		1.184	2		0.879	2		gi|319997130|gb|ADV91159.1|	71.3	0	mitochondrial citrate synthase-like protein 1 [Karlodinium veneficum]	K01647	2e-142	citrate synthase [EC:2.3.3.1]
462	CL551.Contig8_All	704	46950	26.9	46	2	6	1	0.945	2		0.768	2		0.98	2		1.297	2		0.834	2		0.783	2		gi|58613519|gb|AAW79346.1|	60.42	6e-111	chloroplast photosystem I subunit XI [Heterocapsa triquetra]	K02699	1e-23	photosystem I subunit XI
463	CL383.Contig4_All	704	17974	56.9	42	4	4	1	0.931	3		0.997	3		0.924	3		0.711	3		0.929	3	*	0.85	3		gi|157783457|gb|ABV72536.1|	76.15	3e-51	ATP synthase CF1 epsilon subunit [Heterocapsa triquetra]	K02114	2e-28	F-type H+-transporting ATPase subunit epsilon [EC:3.6.3.14]
464	CL47.Contig10_All	703	85139	21.3	65	35	13	6	1.023	20		1.042	20		0.884	20		1.061	20		1.425	20	*	1.015	20		gi|297733643|emb|CBI14890.3|	64.38	2e-21	unnamed protein product [Vitis vinifera]	K13126	2e-106	polyadenylate-binding protein
465	Unigene37806_All	702	24690	39.2	46	8	6	2	1.09	7	*	0.876	7		0.681	7	*	1.209	7		1.174	7	*	0.957	7		gi|58613553|gb|AAW79363.1|	81.6	3e-74	chloroplast light harvesting complex protein [Heterocapsa triquetra]	-
466	Unigene65186_All	702	54211	31.8	39	8	11	3	0.676	7	*	0.977	7		0.899	7		1.213	7		1.095	7		0.811	6	*	gi|319997158|gb|ADV91173.1|	64.84	2e-37	mitochondrial ubiquinol cytochrome c oxidoreductase core alpha subunit-like protein 4, partial [Karlodinium veneficum]	K01412	7e-49	mitochondrial processing peptidase [EC:3.4.24.64]
467	comp61071_c0_orf1	702	38068	25.3	42	17	6	3	1.207	7		1.182	7		0.844	7	*	0.779	7		1.164	7	*	1.125	7		gi|323450849|gb|EGB06728.1|	52.7	1e-15	hypothetical protein AURANDRAFT_7494, partial [Aureococcus anophagefferens]	K08902	3e-14	photosystem II Psb27 protein
468	CL5262.Contig1_All	700	20576	77.1	59	9	8	2	1.219	7	*	0.932	7		1.086	7		1.142	7	*	0.688	7	*	0.777	7	*	gi|58613431|gb|AAW79302.1|	46.25	7e-08	carbonic anhydrase [Isochrysis galbana]	-
469	comp65995_c0_orf1	697	53282	43.6	39	6	11	1	0.879	6		0.946	6		1.075	6	*	1.206	6	*	0.848	6		0.976	6		gi|412985935|emb|CCO17135.1|	46.13	7e-61	predicted protein [Bathycoccus prasinos]	K09487	2e-60	heat shock protein 90kDa beta
470	CL698.Contig9_All	697	49878	52.1	47	6	17	2	0.652	5	*	0.62	6	*	1.4	6	*	1.184	6		0.863	6		1.118	6		gi|428178789|gb|EKX47663.1|	74.47	2e-165	hypothetical protein GUITHDRAFT_159541 [Guillardia theta CCMP2712]	K03257	3e-155	translation initiation factor 4A
471	comp75167_c0_orf1	695	108888	14.2	35	35	8	8	1.028	22		0.931	22		0.928	23		1.205	23	*	0.93	23		0.948	23		gi|357514731|ref|XP_003627654.1|	42.67	4e-07	Extended synaptotagmin-3 [Medicago truncatula]	-
472	comp61697_c1	690	254517	10.1	39	39	16	16	0.969	30		1.055	30		1.077	30		1.347	30	*	0.921	30	*	0.767	30	*	-	-	-	-	-
473	comp67983_c0_orf1	690	22933	50.5	44	26	7	4	1.141	15	*	1.154	15	*	0.997	15		0.882	15	*	0.904	15		0.959	15		gi|157093225|gb|ABV22267.1|	72	2e-36	conserved hypothetical protein [Karlodinium veneficum]	-
474	CL6031.Contig2_All	690	114642	21.3	38	21	14	6	0.739	17	*	0.85	17	*	1.617	17		1.128	17		0.795	17	*	1.171	17		gi|125549583|gb|EAY95405.1|	45.14	5e-115	hypothetical protein OsI_17244 [Oryza sativa Indica Group]	K00392	2e-107	sulfite reductase (ferredoxin) [EC:1.8.7.1]
475	CL4067.Contig1_All	689	36981	33.7	25	17	7	4	0.948	13		0.892	12	*	0.992	13		1.045	13		0.882	13		0.872	13		-	-	-	-	-
476	CL874.Contig1_All	687	21017	33.6	39	5	3	1	1.254	4		1.233	4	*	0.94	4		1.042	4		0.72	4	*	0.948	4		gi|112253311|gb|ABI14243.1|	86.26	1e-55	60S ribosomal protein L32 [Pfiesteria piscicida]	K02912	8e-39	large subunit ribosomal protein L32e
477	comp26899_c0_orf1	686	27243	39.9	44	3	6	1	1.108	3		1.136	3		1.022	3		1.143	2		0.862	3	*	0.8	2	*	gi|20198944|gb|AAM02971.2|AF421538_1	92.07	2e-84	BiP [Crypthecodinium cohnii]	K09490	3e-70	heat shock 70kDa protein 5
478	CL3524.Contig9_All	685	19140	53.2	34	17	8	4	1.265	7	*	1.118	7		0.933	7		0.909	7		1.093	7		1.076	7	*	gi|317134975|gb|ADV03050.1|	84.8	9e-44	ribosomal protein S17 [Amphidinium carterae]	K02962	2e-43	small subunit ribosomal protein S17e
479	comp61773_c2_orf1	685	66575	13	38	2	6	1	-			-			-			-			-			-			gi|71000231|dbj|BAE07168.1|	85.19	4e-79	enolase 3 [Karenia brevis]	K01689	9e-81	enolase [EC:4.2.1.11]
480	Unigene33808_All	684	57131	34.6	56	5	13	3	1.103	3		0.993	3		1.092	3		1.105	3		0.783	3		0.834	3		gi|297741490|emb|CBI32622.3|	63.64	3e-37	unnamed protein product [Vitis vinifera]	K02930	5e-112	large subunit ribosomal protein L4e
481	CL539.Contig16_All	680	17029	34.8	24	7	4	2	1.109	6	*	0.956	6		0.986	6		1.131	6	*	0.859	6	*	0.868	6	*	gi|58613603|gb|AAW79388.1|	62.77	7e-28	unknown protein [Heterocapsa triquetra]	-
482	Unigene14454_All	679	57927	34.4	51	51	16	16	0.939	24		0.903	24	*	1.03	24		1.38	24	*	1.076	24		0.867	24	*	gi|323450379|gb|EGB06261.1|	50.52	1e-49	hypothetical protein AURANDRAFT_29848 [Aureococcus anophagefferens]	-
483	CL5593.Contig3_All	679	38853	36.6	78	2	11	1	1.086	2		0.991	2		0.809	2	*	0.935	2		0.98	2		0.867	2		gi|302853064|ref|XP_002958049.1|	56.88	1e-85	mitochondrial substrate carrier [Volvox carteri f. nagariensis]	-
484	comp88317_c0_orf1	678	66211	29.8	41	41	12	12	1.093	20	*	0.937	19		0.875	20		1.052	20		0.996	20		0.963	20		gi|219123290|ref|XP_002181960.1|	36.31	1e-20	predicted protein [Phaeodactylum tricornutum CCAP 1055/1]	-
485	comp83405_c0_orf1	677	48110	33.4	38	38	12	12	0.937	24		0.999	23		0.907	24		1.167	24		0.993	24		0.884	24		gi|397623559|gb|EJK67043.1|	44.06	5e-18	hypothetical protein THAOC_11969, partial [Thalassiosira oceanica]	-
486	comp53986_c0_orf1	676	43465	35.9	30	8	8	4	1.05	5		0.768	4		0.897	5		1.628	4		0.988	5		0.689	4		gi|449471554|ref|XP_004153343.1|	62.45	1e-58	PREDICTED: 3-oxoacyl-[acyl-carrier-protein] reductase FabG-like [Cucumis sativus]	K00059	2e-46	3-oxoacyl-[acyl-carrier protein] reductase [EC:1.1.1.100]
487	CL227.Contig3_All	676	25542	47	45	3	7	1	-			-			-			-			-			-			gi|112253309|gb|ABI14242.1|	77.71	8e-72	60S ribosomal protein I21 [Pfiesteria piscicida]	K02889	3e-38	large subunit ribosomal protein L21e
488	CL4761.Contig1_All	676	30782	49.3	47	20	9	5	0.968	10		1.002	10		0.968	10		1.149	9		0.927	10		0.949	9		gi|323456823|gb|EGB12689.1|	51.11	4e-33	hypothetical protein AURANDRAFT_18713, partial [Aureococcus anophagefferens]	K01830	2e-26	prostaglandin-H2 D-isomerase [EC:5.3.99.2]
489	comp47811_c0_orf1	675	64216	33.2	31	31	10	10	1.049	23		1.068	23		0.887	23		0.891	23		1.186	23		0.984	23		gi|58613605|gb|AAW79389.1|	50.57	1e-18	unknown protein [Heterocapsa triquetra]	K07198	1e-22	5'-AMP-activated protein kinase, catalytic alpha subunit [EC:2.7.11.11]
490	CL970.Contig1_All	674	62198	43.5	43	2	15	1	-			-			-			-			-			-			gi|157093221|gb|ABV22265.1|	63.29	2e-143	conserved hypothetical protein [Karlodinium veneficum]	K09584	9e-14	protein disulfide-isomerase A6 [EC:5.3.4.1]
491	comp64299_c0_orf1	674	72053	24.2	47	42	13	11	0.81	19		0.919	19		1.065	18		1.047	19		1.23	19		1.071	18		gi|134037054|gb|ABO47867.1|	82.35	9e-18	40S ribosomal protein S8 [Alexandrium fundyense]	K01265	4e-65	methionyl aminopeptidase [EC:3.4.11.18]
492	comp65249_c0_orf1	673	109517	20.6	50	12	16	7	1.004	5		1.112	4		0.956	4		1.035	5		0.963	4		1.114	5		gi|159466824|ref|XP_001691598.1|	54.1	8e-11	DnaJ-like protein [Chlamydomonas reinhardtii]	K09530	2e-13	DnaJ homolog subfamily C member 10
493	CL7580.Contig2_All	672	26265	55.1	39	8	9	4	-			-			-			-			-			-			gi|319997198|gb|ADV91193.1|	66.31	2e-68	mitochondrial ATP synthase oligomycin sensitivity-conferring protein, partial [Karlodinium veneficum]	K02137	6e-20	F-type H+-transporting ATPase oligomycin sensitivity conferral protein [EC:3.6.3.14]
494	Unigene47174_All	672	54203	22.2	47	44	8	6	0.93	26	*	1.013	26		0.929	26		0.873	20	*	1.266	26	*	1.158	26	*	gi|134037090|gb|ABO47885.1|	62.96	4e-96	hypothetical protein Tb10.6k15.3460 [Alexandrium fundyense]	-
495	Unigene62856_All	672	12875	47.5	32	4	5	2	1.029	2		1.037	2		1.067	2		1.041	2		0.738	2	*	0.918	2		gi|255965775|gb|ACU45181.1|	98.11	3e-22	40s ribosomal protein s14 [Prorocentrum minimum]	K02955	8e-43	small subunit ribosomal protein S14e
496	comp65225_c0_orf1	670	81575	13.4	45	18	6	2	0.881	16		1.04	16		1.066	16		0.919	15		0.941	16		1.033	15		gi|193890963|gb|ACF28635.1|	80.77	2e-138	fructose 1,6 biphosphate aldolase [Amphidinium carterae]	K01623	4e-79	fructose-bisphosphate aldolase, class I [EC:4.1.2.13]
497	comp65675_c2_orf1	669	60925	26.7	49	17	12	4	0.742	10		0.833	10	*	1.061	10		1.238	10	*	1.094	10		0.96	10		gi|428176289|gb|EKX45174.1|	43.1	9e-16	hypothetical protein GUITHDRAFT_108818 [Guillardia theta CCMP2712]	-
498	Unigene58981_All	669	15037	78.6	49	1	7	1	-	1		-	1		-	1		-	1		-	1		-	1		gi|323450901|gb|EGB06780.1|	99.11	2e-62	actin A [Aureococcus anophagefferens]	K05692	5e-60	actin beta/gamma 1
499	CL1743.Contig1_All	667	46808	31.4	33	2	9	2	-	1		-	1		-	1		-	1		-	1		-	1		gi|348679748|gb|EGZ19564.1|	35.34	3e-46	hypothetical protein PHYSODRAFT_253357 [Phytophthora sojae]	-
500	CL6404.Contig1_All	667	14996	62.5	42	42	5	5	1.196	27	*	1.053	26		0.919	27		0.971	27		1.16	27	*	1.071	27		gi|56693619|gb|AAW22620.1|	40.19	4e-09	protein kinase C conserved region 2, partial [Brassica napus]	-
501	CL1098.Contig3_All	666	17002	50.4	40	18	6	3	1.132	11	*	1.109	11	*	0.997	11		0.843	11	*	1.014	11		1.066	11	*	-	-	-	-	-
502	CL923.Contig4_All	666	51921	28.8	44	9	10	4	1.121	6		1.153	6	*	0.895	6		0.874	6	*	1.196	6		1.308	6	*	gi|134037090|gb|ABO47885.1|	64.16	3e-117	hypothetical protein Tb10.6k15.3460 [Alexandrium fundyense]	-
503	Unigene17191_All	665	9946	54.5	33	33	3	3	0.968	22		0.932	22		0.967	22		1.048	22		0.971	22		1.08	22		gi|470134336|ref|XP_004303010.1|	49.23	5e-09	PREDICTED: 60S acidic ribosomal protein P2B-like [Fragaria vesca subsp. vesca]	K02943	2e-10	large subunit ribosomal protein LP2
504	CL477.Contig8_All	663	49555	44.7	46	5	12	1	1.032	4		0.889	4		0.999	4		1.306	4		0.931	4		0.921	4		gi|58613583|gb|AAW79378.1|	82.74	4e-74	calrectulin [Heterocapsa triquetra]	K08057	8e-62	calreticulin
505	comp40099_c1_orf1	660	10347	58.3	24	24	3	3	0.989	20		1.129	20	*	1.188	20	*	0.916	20	*	0.837	20	*	0.922	20	*	-	-	-	-	-
506	CL5108.Contig2_All	656	56703	28.2	28	28	8	8	0.97	22		1.071	22		0.96	22		1.129	22		1.102	22		1.001	22		gi|40949688|gb|AAR97555.1|	84.03	0	enolase [Heterocapsa triquetra]	K01689	4e-160	enolase [EC:4.2.1.11]
507	comp24244_c0	655	75043	15.4	28	28	7	7	1	19		1.063	18		0.957	20		1.028	18		1.072	20		1.022	19		-	-	-	-	-
508	comp83309_c0_orf1	655	60826	28.9	35	35	10	10	0.937	28		0.941	27	*	0.879	28		0.998	28		1.06	28		1.006	28		gi|224088150|ref|XP_002335111.1|	53.57	3e-26	predicted protein [Populus trichocarpa]	K00006	1e-78	glycerol-3-phosphate dehydrogenase (NAD+) [EC:1.1.1.8]
509	CL1421.Contig1_All	654	50653	26.9	48	1	9	1	-			-			-			-			-			-			gi|397647633|gb|EJK77788.1|	59.14	7e-22	hypothetical protein THAOC_00356, partial [Thalassiosira oceanica]	K00958	1e-113	sulfate adenylyltransferase [EC:2.7.7.4]
510	CL4123.Contig1_All	654	87058	23.7	38	11	13	5	0.954	5		0.979	5		0.895	5		1.043	5		0.909	5		0.897	5		gi|301112559|ref|XP_002998050.1|	63.43	5e-149	tryptophan synthase [Phytophthora infestans T30-4]	K01696	1e-129	tryptophan synthase beta chain [EC:4.2.1.20]
511	comp23233_c0_orf1	653	140273	17.7	40	40	13	13	0.942	28		0.964	28		1.119	28		0.978	28		0.791	28	*	0.817	28		-	-	-	-	-
512	Unigene6408_All	651	24345	39.2	45	7	5	1	0.833	7	*	0.789	7	*	1.013	7		1.245	7	*	0.969	7		0.924	7		gi|58613553|gb|AAW79363.1|	80.98	4e-74	chloroplast light harvesting complex protein [Heterocapsa triquetra]	-
513	comp47596_c0_orf1	651	74289	14.9	34	13	6	4	0.954	10		1.046	12		0.877	12		0.816	12		1.187	12		1.067	12		-	-	-	-	-
514	comp68229_c0_orf1	650	79593	22.4	39	39	11	11	0.913	26		0.872	26		0.903	26		1.507	26	*	1.113	25		0.882	25	*	gi|224066601|ref|XP_002302157.1|	28.07	1e-06	predicted protein [Populus trichocarpa]	K02945	1e-13	small subunit ribosomal protein S1
515	CL2773.Contig5_All	649	22020	46.5	28	5	5	2	0.763	3	*	0.774	3		1.022	3		1.266	3		1.047	3		0.993	3		gi|428180209|gb|EKX49077.1|	69.86	2e-51	hypothetical protein GUITHDRAFT_151608 [Guillardia theta CCMP2712]	K01803	7e-40	triosephosphate isomerase (TIM) [EC:5.3.1.1]
516	CL551.Contig5_All	648	44283	31.2	49	5	8	2	0.941	5		0.837	5	*	1.066	5		1.098	5		0.754	5		0.847	5		gi|58613519|gb|AAW79346.1|	60.27	7e-108	chloroplast photosystem I subunit XI [Heterocapsa triquetra]	K02699	6e-21	photosystem I subunit XI
517	comp38649_c0	647	137951	19.5	49	42	20	18	0.839	27	*	1.007	27		1.153	27		1.368	27	*	1.054	27		0.905	27		-	-	-	-	-
518	CL5596.Contig1_All	645	35017	51.2	39	5	11	3	0.979	3		0.901	3		1.292	3		1.023	3		0.904	3		1.073	3	*	gi|14594923|emb|CAC43322.1|	66.24	6e-61	putative alpha6 proteasome subunit [Nicotiana tabacum]	K02725	3e-81	20S proteasome subunit alpha 6 [EC:3.4.25.1]
519	comp25514_c0_orf1	645	52958	22.6	32	32	7	7	1.142	20	*	1.25	20		0.923	20		0.898	20		1.14	20		1.076	20		gi|299117399|emb|CBN73902.1|	63.88	1e-90	peroxidase [Ectocarpus siliculosus]	K00428	1e-79	cytochrome c peroxidase [EC:1.11.1.5]
520	CL1851.Contig3_All	644	274703	13.4	35	29	22	20	0.824	19		0.877	19		1.085	20		1.107	19		0.908	20		1.003	20		gi|323448862|gb|EGB04755.1|	62.68	0	hypothetical protein AURANDRAFT_38836 [Aureococcus anophagefferens]	K11262	0	acetyl-CoA carboxylase / biotin carboxylase [EC:6.4.1.2 6.3.4.14]
521	Unigene24214_All	644	32497	36.9	30	30	7	7	0.993	20		0.925	17		0.822	20		0.971	19		1.255	20		1.018	20		gi|217072970|gb|ACJ84845.1|	73.33	4e-51	unknown [Medicago truncatula]	K02731	3e-81	20S proteasome subunit alpha 4 [EC:3.4.25.1]
522	comp64608_c0_orf1	643	26500	32.9	32	31	6	5	1.042	27		0.959	27		1.04	23		1.04	27		0.818	27		0.921	27	*	gi|58613603|gb|AAW79388.1|	65.12	6e-27	unknown protein [Heterocapsa triquetra]	-
523	comp28289_c0	643	24852	16	28	15	2	1	0.953	11		0.87	12	*	1.289	12	*	0.965	11		0.747	12	*	1.029	12		-	-	-	-	-
524	CL1053.Contig10_All	642	46502	29.3	51	1	9	1	-	1		-	1		-	1		-	1		-	1		-	1		gi|58613553|gb|AAW79363.1|	68.77	8e-123	chloroplast light harvesting complex protein [Heterocapsa triquetra]	K08910	5e-12	light-harvesting complex I chlorophyll a/b binding protein 4
525	comp25236_c0_orf1	641	50192	38.6	31	31	11	11	1.052	25		0.848	25		1.069	25		1.11	25		0.833	25	*	0.934	25		gi|149390621|gb|ABR25328.1|	78.26	1e-13	glutaredoxin related protein [Oryza sativa Indica Group]	K07390	1e-21	monothiol glutaredoxin
526	comp63220_c1_orf1	639	28263	47	63	1	7	1	-			-			-			-			-			-			gi|134037068|gb|ABO47874.1|	98.17	4e-123	actin [Alexandrium fundyense]	K10355	2e-111	actin, other eukaryote
527	comp65331_c0_orf1	639	56708	33.1	43	36	11	9	0.88	19	*	0.918	19	*	0.968	19		1.603	19	*	1.005	19		0.766	19	*	gi|428185633|gb|EKX54485.1|	24.27	4e-09	hypothetical protein GUITHDRAFT_59871, partial [Guillardia theta CCMP2712]	-
528	comp55273_c0_orf1	636	9203	68.1	49	19	5	1	0.95	13	*	0.994	14		0.991	14		1.134	14	*	1.003	14		0.809	13	*	gi|58613511|gb|AAW79342.1|	72.46	2e-23	chloroplast cytochrome f [Heterocapsa triquetra]	K02634	9e-18	apocytochrome f
529	Unigene34186_All	635	19328	48.6	28	2	6	1	0.94	2		0.883	2		1.081	2		1.087	2		0.866	2		0.844	2		gi|224002106|ref|XP_002290725.1|	65	8e-25	heat shock protein Hsp90 [Thalassiosira pseudonana CCMP1335]	K04079	9e-29	molecular chaperone HtpG
530	comp29966_c0_orf1	634	48295	32.6	32	32	9	9	0.93	23	*	1.004	23		0.976	23		0.987	23		1.163	23		1.106	23	*	gi|388518883|gb|AFK47503.1|	59.28	9e-60	unknown [Medicago truncatula]	K01784	4e-109	UDP-glucose 4-epimerase [EC:5.1.3.2]
531	comp20162_c0_orf1	634	38854	21	32	32	5	5	1.148	28		1.013	28		1.011	28		0.949	28		0.846	28	*	0.905	28	*	gi|219121789|ref|XP_002181242.1|	43.26	2e-17	predicted protein [Phaeodactylum tricornutum CCAP 1055/1]	-
532	CL901.Contig1_All	633	40258	34.1	33	1	7	1	-	1		-	1		-	1		-	1		-	1		-	1		gi|157168254|gb|ABV25601.1|	93.71	4e-154	putative mitochondrial ADP/ATP translocase [Pyrocystis lunula]	K05863	6e-78	solute carrier family 25 (mitochondrial adenine nucleotide translocator), member 4/5/6/31
533	Unigene37566_All	633	33733	31.3	38	7	6	1	0.96	7		0.888	7		1.02	7		0.82	7	*	1.051	7		1.25	7	*	gi|223992735|ref|XP_002286051.1|	36.32	1e-27	predicted protein [Thalassiosira pseudonana CCMP1335]	-
534	CL1548.Contig9_All	632	10800	37.6	53	53	3	3	1.107	16	*	0.979	18		0.852	18		0.921	18		1.184	18		0.969	18		-	-	-	-	-
535	Unigene51235_All	631	70353	24.4	33	19	11	7	1.052	12		1.008	12		1.157	12		1.117	12		0.984	12		1.037	12		-	-	-	-	-
536	CL926.Contig1_All	630	20321	41.4	74	38	6	4	1.065	4		0.904	4		1.25	4	*	1.382	4	*	0.872	4		0.788	4		gi|157783445|gb|ABV72530.1|	100	1e-37	ubiquitin [Heterocapsa triquetra]	K02927	4e-64	large subunit ribosomal protein L40e
537	comp48561_c2_orf1	627	62521	26.6	43	29	9	6	0.903	14	*	0.923	13	*	0.976	14		1.294	14	*	0.914	14		0.751	14	*	gi|159470391|ref|XP_001693343.1|	53.15	1e-24	ATP-sulfurylase [Chlamydomonas reinhardtii]	K00958	1e-32	sulfate adenylyltransferase [EC:2.7.7.4]
538	comp67726_c0_orf1	627	112435	22.6	35	35	15	15	0.95	25		0.947	25		0.946	25		1.39	25		1.027	25		0.819	25	*	gi|307107568|gb|EFN55810.1|	53.57	6e-07	hypothetical protein CHLNCDRAFT_57723 [Chlorella variabilis]	-
539	CL6463.Contig2_All	627	72890	34.1	36	2	12	2	0.799	2	*	0.861	2		1.102	2		1.32	2		0.981	2		1.023	2		gi|428185633|gb|EKX54485.1|	20.82	1e-10	hypothetical protein GUITHDRAFT_59871, partial [Guillardia theta CCMP2712]	-
540	comp69384_c0_orf1	627	119362	21.2	40	40	15	15	1.028	24		1.044	22		0.998	24		0.943	23		1.008	23		1.157	24		gi|255072253|ref|XP_002499801.1|	30.97	7e-09	predicted protein [Micromonas sp. RCC299]	K15047	6e-13	heterogeneous nuclear ribonucleoprotein U-like protein 1
541	comp60250_c0_orf1	626	34656	29.2	38	3	7	2	1.039	3		0.676	3		0.843	3		1.582	3		0.994	3		0.756	3		gi|397629824|gb|EJK69521.1|	53.85	3e-60	hypothetical protein THAOC_09214 [Thalassiosira oceanica]	K00944	2e-58	nucleoside-triphosphate--adenylate kinase [EC:2.7.4.10]
542	comp66111_c0_orf1	626	51860	29.4	31	21	10	7	0.559	15		0.611	15	*	1.268	16		0.956	16		0.813	15		1.046	16		-	-	-	-	-
543	CL1598.Contig15_All	624	33534	29.2	60	6	6	1	-			-			-			-			-			-			gi|357511725|ref|XP_003626151.1|	55.22	2e-28	60S ribosomal protein L13 [Medicago truncatula]	K02873	2e-41	large subunit ribosomal protein L13e
544	CL2902.Contig1_All	623	41294	22.2	39	33	5	4	0.864	27		0.987	26		0.998	26		1.022	27		1.132	26		1.031	26		gi|13924581|gb|AAK49061.1|AF258269_1	78.57	1e-12	succinyl-CoA-ligase alpha subunit [Brassica napus]	K01899	3e-102	succinyl-CoA synthetase alpha subunit [EC:6.2.1.4 6.2.1.5]
545	Unigene41273_All	620	27526	41.9	24	24	7	7	1.185	22		1.038	22		0.694	21	*	0.925	22		1.227	22		0.926	21	*	gi|298712872|emb|CBJ33389.1|	29.03	6e-07	conserved unknown protein [Ectocarpus siliculosus]	-
546	comp30591_c0_orf1	620	52753	27.4	27	27	9	9	0.935	18		0.925	17	*	0.908	18		1.103	18		1.092	18		1.14	18		gi|323446618|gb|EGB02716.1|	46.3	9e-47	hypothetical protein AURANDRAFT_13277 [Aureococcus anophagefferens]	K05768	4e-47	gelsolin
547	CL3064.Contig2_All	617	28180	30.8	48	44	7	6	1.254	26	*	1.067	26	*	0.808	26		1.079	26	*	1.093	26		0.914	26		gi|157093197|gb|ABV22253.1|	69.14	2e-62	protein disulfide-isomerase-like protein EhSep2 precursor [Karlodinium veneficum]	K09584	6e-20	protein disulfide-isomerase A6 [EC:5.3.4.1]
548	CL55.Contig1_All	617	57453	28.2	46	27	10	5	0.847	22	*	1.033	22		1.02	22		0.938	22		1.125	22	*	1.122	22	*	gi|62865749|gb|AAY17067.1|	52.22	3e-21	m-160-u1_1 [Polytrichum juniperinum]	K01626	2e-93	3-deoxy-7-phosphoheptulonate synthase [EC:2.5.1.54]
549	Unigene49040_All	617	30845	48.8	34	34	11	11	1.029	23		1.09	24	*	1.059	24		0.825	24	*	0.931	24		1.094	23		gi|116781063|gb|ABK21950.1|	64.35	3e-82	unknown [Picea sitchensis]	K03428	3e-80	magnesium-protoporphyrin O-methyltransferase [EC:2.1.1.11]
550	CL1598.Contig1_All	616	33307	29.2	60	6	6	1	-	1		-	1		-	1		-	1		-	1		-	1		gi|300123258|emb|CBK24531.2|	72.13	1e-17	unnamed protein product [Blastocystis hominis]	K02873	2e-40	large subunit ribosomal protein L13e
551	comp77001_c0_orf1	615	37398	36.3	32	32	8	8	0.949	19	*	0.964	19		0.998	19		0.955	19		0.947	19		0.96	19		gi|397615927|gb|EJK63720.1|	40.74	8e-35	hypothetical protein THAOC_15606 [Thalassiosira oceanica]	K01830	1e-34	prostaglandin-H2 D-isomerase [EC:5.3.99.2]
552	comp63679_c0_orf1	614	55354	29.7	39	39	9	9	0.87	21	*	0.937	21		1.02	21		0.949	21		1.031	21		1.082	21		gi|159472657|ref|XP_001694461.1|	44.29	2e-92	predicted protein [Chlamydomonas reinhardtii]	-
553	CL2348.Contig2_All	614	59507	32.5	35	4	13	2	0.865	3		0.849	3		1.048	3		0.963	3	*	1.05	3		1.032	3		gi|460372999|ref|XP_004232310.1|	51.9	2e-104	PREDICTED: ATP-dependent RNA helicase-like protein DB10-like isoform 2 [Solanum lycopersicum]	K12823	1e-108	ATP-dependent RNA helicase DDX5/DBP2 [EC:3.6.4.13]
554	comp67514_c0_orf1	613	50799	18.8	37	37	7	7	1.13	21	*	1.035	21		0.88	21		0.969	21		1.211	21	*	0.968	21		gi|302799198|ref|XP_002981358.1|	46.97	1e-23	hypothetical protein SELMODRAFT_7664 [Selaginella moellendorffii]	K02871	4e-31	large subunit ribosomal protein L13
555	comp67109_c0_orf1	612	29263	46	33	3	7	1	0.822	3		0.959	3		1.305	3		1.236	3		0.83	2		1.012	3		gi|325186786|emb|CCA21332.1|	73.46	3e-59	ADPribosylation factor family putative [Albugo laibachii Nc14]	K07944	1e-53	ADP-ribosylation factor-like 3
556	comp59086_c0_orf1	612	67080	19.3	37	32	9	7	0.912	24	*	0.911	24		0.925	24		0.93	24		1.054	24		1.054	24		gi|307102779|gb|EFN51047.1|	46.75	1e-08	hypothetical protein CHLNCDRAFT_33257 [Chlorella variabilis]	K13414	1e-19	mitogen-activated protein kinase kinase kinase 1, plant [EC:2.7.11.25]
557	comp33565_c0_orf1	612	56050	28.8	40	29	11	8	1.141	20	*	0.981	20		1.078	20		1.082	20		0.735	20	*	0.861	20	*	gi|2982299|gb|AAC32135.1|	71.08	7e-27	transcription factor BTF3 homolog [Picea mariana]	K01527	7e-37	nascent polypeptide-associated complex subunit beta
558	CL416.Contig2_All	612	56248	25.1	48	7	8	1	-			-			-			-			-			-			gi|58613463|gb|AAW79318.1|	77.16	3e-134	malate dehydrogenase [Heterocapsa triquetra]	K00026	9e-80	malate dehydrogenase [EC:1.1.1.37]
559	comp68402_c0_orf1	610	61331	29	42	42	13	13	1.091	23		1.093	23	*	0.947	23		0.939	23	*	1.117	23		1.066	23		gi|125580740|gb|EAZ21671.1|	53.92	9e-21	hypothetical protein OsJ_05302 [Oryza sativa Japonica Group]	K02906	6e-39	large subunit ribosomal protein L3
560	comp65679_c1	608	26480	20	27	1	3	1	-	1		-	1		-	1		-	1		-	1		-	1		gi|303274805|ref|XP_003056717.1|	57.82	1e-37	peroxiredoxin, bacteria-like protein [Micromonas pusilla CCMP1545]	K11187	2e-15	peroxiredoxin 5, atypical 2-Cys peroxiredoxin [EC:1.11.1.15]
561	comp32352_c0_orf1	608	106153	22	38	38	15	15	0.993	28		1.044	28		0.986	28		1.084	28		0.929	28		0.876	28	*	gi|145356967|ref|XP_001422694.1|	61.34	8e-130	predicted protein [Ostreococcus lucimarinus CCE9901]	K08956	2e-155	AFG3 family protein [EC:3.4.24.-]
562	CL1598.Contig11_All	607	33702	25	60	6	6	1	1.195	6	*	1.219	6	*	1.029	6		0.992	6		0.683	6		0.844	6		gi|300123258|emb|CBK24531.2|	72.13	1e-17	unnamed protein product [Blastocystis hominis]	K02873	4e-40	large subunit ribosomal protein L13e
563	comp62246_c3_orf1	607	39038	40.9	31	4	9	1	0.951	4		1.006	4		1.128	4		1.1	4		0.701	4	*	0.786	4		gi|303288013|ref|XP_003063295.1|	57.63	2e-10	predicted protein [Micromonas pusilla CCMP1545]	K11517	9e-26	(S)-2-hydroxy-acid oxidase [EC:1.1.3.15]
564	comp47208_c0_orf1	607	182445	14.3	37	37	16	16	0.83	18	*	0.925	16		1.127	17		0.978	18		0.941	17		1.073	18		gi|323457245|gb|EGB13111.1|	75.36	1e-22	hypothetical protein AURANDRAFT_19010 [Aureococcus anophagefferens]	K01869	0	leucyl-tRNA synthetase [EC:6.1.1.4]
565	CL6186.Contig2_All	606	28578	35.3	25	3	5	1	1.284	3		0.831	3		0.851	3		1.378	3		0.766	3	*	0.676	3		gi|449471554|ref|XP_004153343.1|	59.28	1e-44	PREDICTED: 3-oxoacyl-[acyl-carrier-protein] reductase FabG-like [Cucumis sativus]	K00059	1e-37	3-oxoacyl-[acyl-carrier protein] reductase [EC:1.1.1.100]
566	CL2221.Contig1_All	605	22439	73	37	12	8	4	1.202	9		0.989	8		0.926	9		1.593	9	*	1.08	9		0.882	9		gi|157093561|gb|ABV22435.1|	77.5	4e-69	ADP-ribosylation factor-like protein 3 [Oxyrrhis marina]	K07944	3e-61	ADP-ribosylation factor-like 3
567	CL1392.Contig2_All	604	28150	25.7	29	8	5	1	1.306	8	*	0.961	8		0.655	8	*	1.11	8		1.062	8		0.88	8		gi|317134945|gb|ADV03035.1|	79.23	5e-86	ribosomal protein L18A [Karlodinium veneficum]	K02882	5e-59	large subunit ribosomal protein L18Ae
568	CL3297.Contig6_All	604	37876	31.4	29	8	8	3	0.478	7	*	0.575	7	*	1.07	7		1.451	7	*	1.445	7	*	0.971	7		gi|45477176|sp|O80446.1|PDXL4_ARATH	77.36	2e-15	RecName: Full=Probable PDX1-like protein 4	K06215	4e-113	pyridoxine biosynthesis protein [EC:4.-.-.-]
569	comp65268_c0_orf1	603	143040	20.7	50	50	18	18	1.253	23		1.262	23	*	1.148	23	*	1.202	23		0.81	23	*	0.97	22		gi|54610723|gb|AAV35381.1|	51.47	3e-12	luciferase [Protoceratium reticulatum]	-
570	comp19028_c0_orf1	603	69643	25.7	28	28	11	11	1.13	21	*	1.019	21		1.036	22		0.989	21		0.799	22		0.98	21		gi|194695024|gb|ACF81596.1|	44.4	4e-46	unknown [Zea mays]	K08956	4e-18	AFG3 family protein [EC:3.4.24.-]
571	comp17182_c0_orf1	602	55639	38.2	28	28	11	11	1.206	21	*	1.077	21	*	0.923	21		0.971	21		0.863	21	*	0.906	21		gi|157093143|gb|ABV22226.1|	32.73	9e-07	cold shock protein-like [Karlodinium veneficum]	K09250	2e-06	cellular nucleic acid-binding protein
572	comp70162_c0_orf1	602	83044	22.6	38	18	12	8	0.798	15	*	1.046	16		1.244	15	*	0.921	15		1.119	16		1.399	16	*	gi|323446387|gb|EGB02566.1|	49.08	3e-29	hypothetical protein AURANDRAFT_68761 [Aureococcus anophagefferens]	-
573	CL1826.Contig11_All	602	23490	26.5	45	45	5	5	1.231	19	*	1.119	19	*	0.857	19		0.817	19	*	0.987	19		1.16	19	*	gi|157783459|gb|ABV72537.1|	90.07	8e-76	ribosomal protein S13 [Heterocapsa triquetra]	K02953	6e-65	small subunit ribosomal protein S13e
574	comp33873_c1	601	15152	40.8	48	15	4	2	0.912	14	*	1.059	14		1.039	15		1.161	15	*	1.181	15	*	0.976	15		-	-	-	-	-
575	comp59114_c1	599	236901	20.9	41	41	28	28	0.817	21	*	1.069	20		1.386	21	*	1.168	20		0.818	21	*	0.818	21	*	-	-	-	-	-
576	comp65076_c0	599	71764	23.9	38	38	11	11	1.119	23	*	1.144	23		1.013	23		1.068	23		1.271	23		1.104	21	*	-	-	-	-	-
577	CL1598.Contig17_All	597	33248	29.2	60	6	7	2	1.207	4	*	1.219	4	*	0.77	4		0.833	4	*	1.036	4		1.014	4		gi|388500848|gb|AFK38490.1|	54.81	9e-16	unknown [Lotus japonicus]	K02873	1e-42	large subunit ribosomal protein L13e
578	CL901.Contig4_All	596	36306	32.8	26	1	5	1	-	1		-	1		-	1		-	1		-	1		-	1		gi|157168254|gb|ABV25601.1|	92.62	3e-134	putative mitochondrial ADP/ATP translocase [Pyrocystis lunula]	K05863	1e-70	solute carrier family 25 (mitochondrial adenine nucleotide translocator), member 4/5/6/31
579	comp63236_c0_orf1	595	76225	27.7	30	30	13	13	0.743	19		0.838	19		1.139	19		1.285	19		0.985	18		1.037	19		-	-	-	-	-
580	comp48792_c0_orf1	594	72091	36.9	38	22	16	7	0.847	16	*	0.889	18	*	0.904	18		1.219	18	*	0.968	18		0.859	18	*	gi|301091625|ref|XP_002895993.1|	44.17	1e-30	flavodoxin-like protein [Phytophthora infestans T30-4]	K00327	1e-41	NADPH-ferrihemoprotein reductase [EC:1.6.2.4]
581	comp61618_c0_orf1	593	109168	21.6	39	12	15	6	1.049	8		1.185	7	*	1.239	7		0.957	8		0.823	6		1.015	8		gi|326495989|dbj|BAJ90616.1|	51.79	1e-06	predicted protein [Hordeum vulgare subsp. vulgare]	K09503	2e-08	DnaJ homolog subfamily A member 2
582	CL5596.Contig2_All	592	35663	44.9	36	2	10	2	0.857	2		0.966	2		2.423	2		0.975	2		0.488	2		0.862	2		gi|14594923|emb|CAC43322.1|	65.61	2e-60	putative alpha6 proteasome subunit [Nicotiana tabacum]	K02725	1e-80	20S proteasome subunit alpha 6 [EC:3.4.25.1]
583	CL1395.Contig1_All	591	42531	40.6	39	32	9	6	0.93	27	*	0.968	25		1.126	27	*	1.017	27		0.97	27		1.042	27		gi|57335935|emb|CAH25369.1|	62.99	1e-50	putative aspartate-semialdehyde dehydrogenase [Guillardia theta]	K00133	2e-60	aspartate-semialdehyde dehydrogenase [EC:1.2.1.11]
584	CL646.Contig2_All	590	22163	21.4	38	6	4	1	1.129	5	*	0.858	5	*	0.693	5	*	0.939	5		1.219	5	*	1.061	5		gi|58613635|gb|AAW79404.1|	59.57	1e-06	unknown protein [Heterocapsa triquetra]	-
585	CL2996.Contig2_All	590	45738	24.2	32	6	7	1	1.165	2		0.879	2		0.886	2		1.065	2		0.992	2		0.966	2		gi|134037042|gb|ABO47861.1|	95.96	0	N-acetylneuraminic acid phosphate synthase [Alexandrium fundyense]	-
586	comp78094_c0	590	99907	14.6	28	28	10	10	0.993	21		0.91	19		1.308	21		1.036	20		0.811	21		1.049	20		-	-	-	-	-
587	comp61843_c0_orf1	588	223293	13.2	30	23	17	12	0.878	15	*	0.89	16		1.299	15	*	1.009	16		0.844	16	*	1.101	16		gi|357487203|ref|XP_003613889.1|	65	4e-11	Phytoene desaturase [Medicago truncatula]	K04646	0	clathrin heavy chain
588	comp58086_c0_orf1	587	53768	43.2	39	30	12	10	0.924	22		0.837	22	*	0.96	22		1.501	21	*	1.057	22		0.858	22		gi|428185633|gb|EKX54485.1|	24.35	6e-08	hypothetical protein GUITHDRAFT_59871, partial [Guillardia theta CCMP2712]	-
589	CL646.Contig3_All	586	22794	21	37	6	3	1	1.062	5	*	0.968	5		1.332	4	*	0.845	4	*	0.654	5	*	1.177	5		-	-	-	-	-
590	Unigene6072_All	586	71480	36.1	48	48	18	18	0.945	26	*	1.024	27		0.972	27		0.93	27	*	1.126	27	*	1.16	27	*	gi|351066198|gb|AEQ39073.1|	65.4	3e-80	putative chaperonin-containing t-complex protein 1 [Wolffia arrhiza]	K09493	0	T-complex protein 1 subunit alpha
591	comp57859_c0	586	41911	10.1	37	37	4	4	0.99	26		1.016	26		1.131	26	*	0.851	26	*	0.973	26		1.129	26	*	-	-	-	-	-
592	comp77789_c0_orf1	585	64639	27.1	25	25	10	10	1.186	16	*	1.07	14		1.036	16		0.876	16		0.841	16		0.899	15		gi|307111438|gb|EFN59672.1|	25.71	2e-09	expressed protein [Chlorella variabilis]	-
593	Unigene33606_All	585	13857	59.8	26	1	5	1	-	1		-	1		-	1		-	1		-	1		-	1		gi|58613455|gb|AAW79314.1|	84.54	1e-44	chloroplast ferredoxin-NADP{+) reductase [Heterocapsa triquetra]	K02641	1e-27	ferredoxin--NADP+ reductase [EC:1.18.1.2]
594	CL2468.Contig1_All	583	34059	27.8	41	8	6	2	1.051	5		0.94	5		0.787	4	*	0.895	5		1.456	5		1.14	5		gi|242043932|ref|XP_002459837.1|	72.09	8e-13	hypothetical protein SORBIDRAFT_02g011975 [Sorghum bicolor]	K02865	2e-71	large subunit ribosomal protein L10Ae
595	Unigene4926_All	582	41699	20.3	30	30	5	5	0.489	19	*	0.549	19	*	1.122	19	*	0.937	19		1.038	19		1.619	19	*	gi|281331146|dbj|BAI59101.1|	100	0	photosystem II protein D2 [Alexandrium tamarense]	K02706	7e-171	photosystem II P680 reaction center D2 protein
596	CL1705.Contig8_All	581	16726	52.7	47	15	5	3	0.767	6		0.883	7		1.176	6		1.323	7	*	0.821	7		0.751	6	*	gi|58613573|gb|AAW79373.1|	68.1	6e-42	chloroplast light harvesting complex protein [Heterocapsa triquetra]	K08907	5e-13	light-harvesting complex I chlorophyll a/b binding protein 1
597	comp32110_c0	580	280023	12.1	39	14	21	8	0.836	10		1.083	10		1.031	10		1.058	10		0.919	10		0.861	10		-	-	-	-	-
598	comp30132_c0_orf1	578	36234	39.2	31	31	10	10	1.183	27		1.125	25	*	1.102	27		0.937	27		0.969	27		1.01	27		gi|449016648|dbj|BAM80050.1|	33.8	2e-06	hypothetical protein, conserved [Cyanidioschyzon merolae strain 10D]	-
599	Unigene70547_All	578	12489	46.4	36	7	4	2	1.197	5	*	1.244	5	*	0.975	5		1.112	5		1.002	5		0.954	5		gi|323453093|gb|EGB08965.1|	54.55	4e-10	hypothetical protein AURANDRAFT_8440, partial [Aureococcus anophagefferens]	K01682	7e-11	aconitate hydratase 2 / 2-methylisocitrate dehydratase [EC:4.2.1.3 4.2.1.99]
600	Unigene59763_All	575	17845	56.9	34	3	4	1	1.239	3		0.727	3		0.841	3		1.664	3	*	0.988	3		0.682	3	*	gi|157783457|gb|ABV72536.1|	80	1e-46	ATP synthase CF1 epsilon subunit [Heterocapsa triquetra]	K02114	3e-25	F-type H+-transporting ATPase subunit epsilon [EC:3.6.3.14]
601	Unigene15892_All	575	33752	43.6	27	27	8	8	0.903	19	*	1.007	21		0.987	21		1.094	21		1.111	21	*	0.979	21		gi|397640016|gb|EJK73886.1|	54.33	4e-66	hypothetical protein THAOC_04462 [Thalassiosira oceanica]	K00059	4e-16	3-oxoacyl-[acyl-carrier protein] reductase [EC:1.1.1.100]
602	CL2179.Contig3_All	575	44663	21.1	34	4	6	2	0.904	3		0.91	3	*	0.973	3		1.063	3		0.887	3		0.988	3		gi|21068670|emb|CAD31841.1|	69.41	3e-27	putative adenosine kinase [Cicer arietinum]	K00856	8e-112	adenosine kinase [EC:2.7.1.20]
603	CL682.Contig1_All	574	18280	32.3	37	20	3	2	1.032	14		1.015	14		0.998	14		0.966	14		1.09	14		0.959	14		gi|157093187|gb|ABV22248.1|	75.25	2e-41	40S ribosomal protein S10 [Karlodinium veneficum]	K02947	1e-22	small subunit ribosomal protein S10e
604	comp79564_c0_orf1	570	56373	30.9	45	18	10	9	1.055	5		0.859	3	*	1.074	5		1.185	5		0.994	5		0.797	5	*	gi|112253387|gb|ABI14281.1|	91.65	0	ATP-dependent 26S proteasome regulatory subunit [Pfiesteria piscicida]	K03066	1e-173	26S proteasome regulatory subunit T6
605	CL259.Contig9_All	570	70356	19.7	40	2	10	1	-	1		-	1		-	1		-	1		-	1		-	1		gi|302836163|ref|XP_002949642.1|	54.1	6e-12	molecular chaperone [Volvox carteri f. nagariensis]	K09503	4e-13	DnaJ homolog subfamily A member 2
606	Unigene17512_All	570	39398	34.7	22	22	7	7	0.802	19		1.02	18		1.123	19		1.139	19	*	1.035	19		0.964	19		gi|56112311|gb|AAV71134.1|	87.85	3e-147	cytosolic class II fructose bisphosphate aldolase [Heterocapsa triquetra]	K01624	1e-91	fructose-bisphosphate aldolase, class II [EC:4.1.2.13]
607	CL1685.Contig2_All	569	39933	27.7	57	6	9	3	1.006	2		0.974	2	*	0.668	2		1.066	2		1.3	2		1.216	2	*	gi|58613541|gb|AAW79357.1|	79.68	8e-150	chloroplast transketolase [Heterocapsa triquetra]	K00615	3e-101	transketolase [EC:2.2.1.1]
608	comp68813_c0	569	39418	12.7	22	22	3	3	1.118	21	*	0.999	21		1.111	21	*	0.935	21		0.791	21	*	0.951	21		-	-	-	-	-
609	comp70875_c0	568	32533	18.3	22	22	4	4	1.328	18		0.959	16		0.704	18		0.904	17		0.996	19		1.036	18		-	-	-	-	-
610	Unigene39417_All	565	72815	34.5	30	21	15	10	0.898	18	*	0.946	18		1.044	18		1.152	18		0.885	18		0.899	18		gi|460413829|ref|XP_004252280.1|	62.12	8e-38	PREDICTED: ATP-dependent Clp protease ATP-binding subunit clpA homolog CD4B, chloroplastic-like [Solanum lycopersicum]	K03695	0	ATP-dependent Clp protease ATP-binding subunit ClpB
611	CL1598.Contig13_All	564	33127	22.2	44	1	5	1	-	1		-	1		-	1		-	1		-	1		-	1		gi|357511725|ref|XP_003626151.1|	55	3e-28	60S ribosomal protein L13 [Medicago truncatula]	K02873	2e-45	large subunit ribosomal protein L13e
612	Unigene8199_All	564	17729	40.3	11	3	3	2	0.889	3		0.784	3	*	0.77	3		1.523	3	*	1.002	3		0.687	3		gi|11467752|ref|NP_050804.1|	68.06	4e-46	cell division protein [Guillardia theta]	K03798	1e-42	cell division protease FtsH [EC:3.4.24.-]
613	comp31084_c0_orf1	564	59155	25	58	58	10	10	0.831	30		0.96	29		1.019	30		0.973	30		1.082	30		1.155	30	*	gi|217072060|gb|ACJ84390.1|	59.65	1e-13	unknown [Medicago truncatula]	K00605	1e-97	aminomethyltransferase [EC:2.1.2.10]
614	Unigene49_All	563	25026	23.2	30	7	4	1	1.146	6	*	0.949	6		0.813	6		1.087	6		1.018	6		0.968	6		gi|145341292|ref|XP_001415747.1|	46.51	8e-06	F-ATPase family transporter: protons (mitochondrial) [Ostreococcus lucimarinus CCE9901]	K02109	9e-12	F-type H+-transporting ATPase subunit b [EC:3.6.3.14]
615	comp25812_c0_orf1	562	91637	27.6	39	39	15	15	0.819	26		0.881	25	*	1.123	24	*	0.955	25		0.883	26		1.004	26		gi|115462585|ref|NP_001054892.1|	44.04	5e-72	Os05g0204900 [Oryza sativa Japonica Group]	K04460	4e-73	protein phosphatase 5 [EC:3.1.3.16]
616	CL2329.Contig3_All	562	7881	68.3	31	9	3	1	1.025	6		0.926	6		0.954	6		1.332	6	*	0.895	6		0.835	6	*	gi|449442877|ref|XP_004139207.1|	50	6e-08	PREDICTED: superoxide dismutase [Cu-Zn] 1-like [Cucumis sativus]	K04565	2e-09	Cu/Zn superoxide dismutase [EC:1.15.1.1]
617	Unigene14116_All	561	124235	20.3	34	34	15	15	1.177	22		1.116	20		1.263	22	*	0.797	20	*	0.999	22		1.002	21		gi|348679129|gb|EGZ18946.1|	35.97	5e-74	hypothetical protein PHYSODRAFT_255506 [Phytophthora sojae]	K09486	6e-76	hypoxia up-regulated 1
618	comp45891_c2_orf1	561	92570	20.7	34	11	11	6	0.753	9	*	0.941	9		1.287	9		1.094	9		0.81	9		0.808	7	*	gi|62318795|dbj|BAD93838.1|	82.35	6e-08	ATP-citrate lyase subunit B [Arabidopsis thaliana]	K01648	3e-141	ATP citrate (pro-S)-lyase [EC:2.3.3.8]
619	comp35169_c0_orf1	561	169858	14.6	24	24	12	12	0.843	14		0.823	12	*	1.57	14		1.376	14		0.634	13		0.694	14		gi|18129288|emb|CAC83357.1|	76.47	4e-38	putative preprotein translocase [Pinus pinaster]	K03070	0	preprotein translocase subunit SecA
620	CL7671.Contig1_All	560	33673	33.9	20	12	5	4	0.815	9	*	0.862	9	*	1.338	9	*	1.142	9		0.936	9		0.952	9		gi|51980244|gb|AAU20794.1|	89.8	9e-128	enolase 2, partial [Heterocapsa triquetra]	K01689	3e-88	enolase [EC:4.2.1.11]
621	CL2376.Contig1_All	559	21826	22.8	26	13	2	1	0.992	11		1.042	11		0.792	11	*	1.004	11		1.055	11		0.907	10	*	gi|112253315|gb|ABI14245.1|	80.31	5e-45	40S ribosomal protein S24 [Pfiesteria piscicida]	K02974	1e-30	small subunit ribosomal protein S24e
622	comp67728_c0_orf1	559	44916	24	25	25	6	6	0.861	15		0.9	15	*	1.076	15		0.936	14		1.122	15		1.1	15		gi|297602039|ref|NP_001052010.2|	58.33	1e-08	Os04g0105500 [Oryza sativa Japonica Group]	K13800	1e-41	UMP-CMP kinase [EC:2.7.4.- 2.7.4.14]
623	comp27180_c0_orf1	558	66042	29.2	22	22	10	10	1.205	19	*	1.126	19	*	0.802	19	*	0.928	19		0.958	19		0.96	19		-	-	-	-	-
624	CL4022.Contig2_All	558	10658	69.4	38	2	4	2	-			-			-			-			-			-			gi|151564329|gb|ABS17609.1|	100	1e-08	S-adenosylmethionine synthetase [Alexandrium catenella]	-
625	CL4006.Contig1_All	557	34554	24.9	25	6	5	2	0.977	6		1.06	6		1.091	6		0.811	6		0.871	6		0.989	6		gi|428183360|gb|EKX52218.1|	43.45	7e-53	hypothetical protein GUITHDRAFT_84771 [Guillardia theta CCMP2712]	K15109	2e-06	solute carrier family 25 (mitochondrial carnitine/acylcarnitine transporter), member 20/29
626	comp46906_c0_orf1	556	33737	30.8	35	5	7	2	1.254	5	*	1.161	5		0.966	4		1.207	5		0.854	5		0.789	5		gi|145352285|ref|XP_001420482.1|	31.78	4e-08	predicted protein [Ostreococcus lucimarinus CCE9901]	K12611	1e-10	mRNA-decapping enzyme 1B [EC:3.-.-.-]
627	comp24681_c0_orf1	556	36316	36.1	37	1	9	1	-			-			-			-			-			-			gi|1225970|emb|CAA65356.1|	78.57	4e-77	heat shock protein 70B [Chlamydomonas reinhardtii]	K03283	2e-74	heat shock 70kDa protein 1/8
628	Unigene77202_All	553	17552	34.1	31	29	4	3	1.312	23	*	1.102	23		0.699	23	*	0.905	23		1.11	23	*	1.031	23		-	-	-	-	-
629	comp65143_c0_orf1	553	32495	33.3	39	21	5	1	1.007	13		0.824	14		0.933	14		1.331	14		0.866	14		0.848	13		gi|397612989|gb|EJK61973.1|	55.1	2e-06	hypothetical protein THAOC_17441, partial [Thalassiosira oceanica]	-
630	CL63.Contig2_All	553	69142	22.6	25	5	9	2	0.774	3	*	0.862	5		2.341	4		2.29	4	*	0.493	5		0.861	4		gi|167858124|gb|ACA04002.1|	61.54	2e-145	GroEL, partial [Rhodomonas sp. CCMP1178]	K04077	2e-138	chaperonin GroEL
631	CL6524.Contig3_All	552	35275	21.7	22	1	4	1	-	1		-	1		-	1		-	1		-	1		-	1		gi|219111511|ref|XP_002177507.1|	35.8	3e-35	predicted protein [Phaeodactylum tricornutum CCAP 1055/1]	-
632	Unigene72904_All	552	39841	34.3	30	12	8	5	0.758	10	*	1.066	10		0.996	10		0.957	10		1.149	10		1.122	10	*	gi|170026461|gb|ACB05903.1|	68.09	2e-48	guanine nucleotide-binding protein beta subunit-like [Chlamydomonas reinhardtii]	K14753	2e-111	guanine nucleotide-binding protein subunit beta-2-like 1 protein
633	CL2609.Contig3_All	551	36419	35	28	19	6	1	1.049	17		0.979	16		0.896	17		0.943	16	*	0.992	17		0.939	17		gi|224005631|ref|XP_002291776.1|	68.78	2e-81	inorganic pyrophosphatase [Thalassiosira pseudonana CCMP1335]	K01507	3e-69	inorganic pyrophosphatase [EC:3.6.1.1]
634	comp65494_c0_orf1	551	82369	30.9	42	42	15	15	0.972	26		0.975	26		0.999	25		1.077	26		1.039	26		0.961	26		-	-	-	-	-
635	comp33107_c2	551	62112	25.2	25	17	9	8	1.125	12	*	0.887	12		0.958	12		1.371	12	*	1.187	12		0.989	12		-	-	-	-	-
636	comp31465_c0_orf1	549	13499	34	85	4	3	1	0.847	4	*	1.052	4		1.07	4		0.978	4		0.982	4		0.967	4		gi|24462144|gb|AAN62449.1|	82.61	1e-41	elongation factor Tu [Pavlova gyrans]	K02358	6e-42	elongation factor Tu
637	CL694.Contig4_All	549	27375	31.2	36	4	6	1	-	1		-	1		-	1		-	1		-	1		-	1		gi|297743034|emb|CBI35901.3|	70.83	9e-33	unnamed protein product [Vitis vinifera]	K02940	4e-56	large subunit ribosomal protein L9e
638	comp59114_c0	549	74449	20.6	26	24	10	9	1.067	18		1.006	20		1.111	20		1.153	20	*	0.834	19	*	0.922	20	*	-	-	-	-	-
639	CL2468.Contig10_All	548	34103	27.8	38	5	6	2	1.024	5		1.136	5		1.392	5		1.022	5		0.777	5		1.169	5	*	gi|432152311|gb|AGB07407.1|	70.53	1e-32	60S ribosomal protein L10a, partial [Coccobotrys verrucariae]	K02865	9e-72	large subunit ribosomal protein L10Ae
640	CL391.Contig2_All	548	54753	22	17	7	6	2	1.168	6		0.844	6		1.084	6		1.227	6		0.812	6	*	0.995	6		-	-	-	-	-
641	comp55431_c0_orf1	548	44444	25	23	1	7	1	-	1		-	1		-	1		-	1		-	1		-	1		gi|45477176|sp|O80446.1|PDXL4_ARATH	77.36	2e-15	RecName: Full=Probable PDX1-like protein 4	K06215	1e-115	pyridoxine biosynthesis protein [EC:4.-.-.-]
642	CL6524.Contig2_All	548	34973	23.1	20	9	4	2	1.025	7		1.021	7		0.92	7		1.082	7		1.047	7		0.805	7	*	gi|223992735|ref|XP_002286051.1|	33.78	5e-26	predicted protein [Thalassiosira pseudonana CCMP1335]	-
643	CL2130.Contig2_All	547	16183	52.9	32	7	4	1	1.212	6	*	1.242	6		0.714	6	*	0.795	5	*	1.279	6	*	1.184	6		gi|323450849|gb|EGB06728.1|	50.98	3e-16	hypothetical protein AURANDRAFT_7494, partial [Aureococcus anophagefferens]	K08902	3e-15	photosystem II Psb27 protein
644	Unigene74089_All	547	22170	48	32	20	7	5	1.306	12	*	1.179	12	*	0.722	12		0.996	12		1.139	12	*	0.957	11		gi|219116851|ref|XP_002179220.1|	63.06	7e-32	predicted protein [Phaeodactylum tricornutum CCAP 1055/1]	K09569	2e-20	FK506-binding protein 2 [EC:5.2.1.8]
645	comp30562_c0	546	95333	14.7	24	14	8	5	1.269	13		0.884	13	*	0.678	13	*	1.097	12	*	1.135	13	*	1.023	13		-	-	-	-	-
646	comp65618_c0	546	82507	21.1	37	37	11	11	1.985	21	*	2.847	20	*	0.988	21		1.058	19		1.142	20		1.054	21		-	-	-	-	-
647	Unigene57864_All	545	27025	39	35	21	6	5	1.234	9		0.936	9		0.758	10		1.118	9		1.006	10		0.85	10		-	-	-	-	-
648	comp76337_c0_orf1	544	34372	34.8	49	49	11	11	1.162	26	*	1.114	26	*	0.89	26		0.899	26		1.017	26		1.018	26		gi|307108176|gb|EFN56417.1|	36.48	4e-14	hypothetical protein CHLNCDRAFT_13502, partial [Chlorella variabilis]	K02717	7e-15	photosystem II oxygen-evolving enhancer protein 2
649	comp62359_c0_orf1	544	30552	29.2	28	28	5	5	1.082	18		1.018	18		0.809	18		1.04	18		1.212	18		0.979	18		gi|449018977|dbj|BAM82379.1|	50.72	6e-09	similar to polynucleotide phosphorylase [Cyanidioschyzon merolae strain 10D]	K02357	3e-14	elongation factor Ts
650	CL853.Contig2_All	544	17656	55.5	27	2	5	1	0.936	2		0.853	2		0.858	2		1.462	2		1.099	2		0.594	2		gi|159475433|ref|XP_001695823.1|	31.93	3e-08	flagellar associated protein [Chlamydomonas reinhardtii]	-
651	comp32895_c2_orf1	544	20411	36.6	32	32	6	6	1.044	17		1.029	17		0.929	16		0.927	16		1.176	17		0.995	16		gi|224104269|ref|XP_002313378.1|	73.95	1e-38	predicted protein [Populus trichocarpa]	K01802	1e-37	peptidylprolyl isomerase [EC:5.2.1.8]
652	Unigene12426_All	544	11797	44.6	10	2	2	1	-	1		-	1		-	1		-	1		-	1		-	1		gi|412993853|emb|CCO14364.1|	70.11	3e-21	predicted protein [Bathycoccus prasinos]	K03798	2e-20	cell division protease FtsH [EC:3.4.24.-]
653	CL232.Contig1_All	543	9306	37.1	24	24	2	2	1.151	18		1.088	18	*	1.215	18	*	0.885	18	*	0.788	18	*	0.964	18		gi|157093575|gb|ABV22442.1|	78.57	2e-17	40S ribosomal protein S28 [Oxyrrhis marina]	K02979	4e-12	small subunit ribosomal protein S28e
654	comp23968_c0_orf1	543	41634	19.5	32	32	5	5	1.002	29		1.034	29		0.924	29		0.954	29		1.024	29		1.058	29		gi|323456646|gb|EGB12512.1|	70.27	3e-75	hypothetical protein AURANDRAFT_70482, partial [Aureococcus anophagefferens]	K01358	3e-60	ATP-dependent Clp protease, protease subunit [EC:3.4.21.92]
655	CL3208.Contig3_All	543	26889	29.1	28	28	5	5	1.125	20	*	1.129	20		0.869	21	*	0.988	21		1.159	21	*	1.027	21		gi|301110158|ref|XP_002904159.1|	67.49	5e-59	3-ketoacyl-CoA thiolase A [Phytophthora infestans T30-4]	K07513	4e-54	acetyl-CoA acyltransferase 1 [EC:2.3.1.16]
656	comp64485_c1_orf1	542	77774	17.5	44	44	7	7	1.341	18		1.218	20		1.962	19		0.876	19		0.607	20	*	1.232	19	*	gi|452820809|gb|EME27847.1|	31.71	1e-06	acid phosphatase [Galdieria sulphuraria]	-
657	CL539.Contig24_All	542	11589	38.1	24	8	2	1	1.029	8		0.869	8	*	1.141	8	*	1.344	8	*	0.789	8	*	0.821	7	*	gi|58613603|gb|AAW79388.1|	64.29	1e-19	unknown protein [Heterocapsa triquetra]	-
658	CL70.Contig1_All	541	18886	31.7	35	35	4	4	1.001	21		0.996	21		1.03	21		0.988	21		0.887	21		1.078	21		-	-	-	-	-
659	Unigene28216_All	540	20379	31.2	21	21	4	4	1.122	17	*	1.077	17		0.747	17		1.175	17	*	1.032	17		0.681	16	*	gi|460401893|ref|XP_004246450.1|	42.5	3e-09	PREDICTED: RNA-binding motif protein, X chromosome-like [Solanum lycopersicum]	K11294	2e-10	nucleolin
660	comp33007_c0_orf1	538	23492	35.7	37	2	6	1	-			-			-			-			-			-			gi|195360680|gb|ACF95813.1|	94.33	3e-79	elongation factor 2 [Amphidinium carterae]	K03234	2e-61	elongation factor 2
661	CL6320.Contig1_All	537	32047	31.3	32	32	7	7	0.838	22		0.844	24		1.002	23		1.104	24		1.101	22		1.074	24		gi|397640112|gb|EJK73940.1|	68	5e-12	hypothetical protein THAOC_04416 [Thalassiosira oceanica]	K01792	8e-45	glucose-6-phosphate 1-epimerase [EC:5.1.3.15]
662	comp66002_c0_orf1	536	70351	28.7	35	23	12	10	0.738	14		0.809	11	*	0.938	13		1.29	12		1.24	13		1.051	13		gi|296086800|emb|CBI32949.3|	69.81	8e-13	unnamed protein product [Vitis vinifera]	-
663	Unigene56502_All	536	143322	19.3	35	10	16	3	0.818	5	*	0.963	6		1.117	6		1.321	6		1.035	6		1.022	6		-	-	-	-	-
664	comp63014_c1_orf1	536	14952	60.9	27	3	5	1	0.71	3		0.913	3	*	1.093	3		1.312	3	*	1.033	3		0.901	3		gi|28628753|gb|AAO49337.1|AF482408_1	100	2e-60	beta-tubulin [Gymnodinium instriatum]	K07375	7e-57	tubulin beta
665	CL5136.Contig3_All	536	40157	35.1	45	15	9	3	0.929	6		0.98	6		0.757	4	*	1.043	6		1.418	6	*	1.156	6		gi|319997170|gb|ADV91179.1|	87.98	2e-136	mitochondrial succinate dehydrogenase iron-sulphur subunit-like protein 2 [Karlodinium veneficum]	K00235	3e-95	succinate dehydrogenase (ubiquinone) iron-sulfur subunit [EC:1.3.5.1]
666	CL694.Contig12_All	535	27327	31.2	35	3	6	1	-			-			-			-			-			-			gi|297743034|emb|CBI35901.3|	70.83	8e-33	unnamed protein product [Vitis vinifera]	K02940	1e-56	large subunit ribosomal protein L9e
667	Unigene52380_All	533	45431	41.3	32	19	10	4	1.107	16		1.04	15		1.058	16		1.119	16		0.824	16	*	0.873	16		gi|397581376|gb|EJK51907.1|	42.4	1e-56	hypothetical protein THAOC_28881 [Thalassiosira oceanica]	K04460	2e-68	protein phosphatase 5 [EC:3.1.3.16]
668	CL1548.Contig5_All	533	13234	40.8	43	12	4	1	1.208	5	*	0.965	5		0.598	5		0.849	5	*	1.344	4	*	1.074	5	*	-	-	-	-	-
669	comp49860_c1_orf1	532	260728	9.1	31	18	14	9	1.061	15		1.04	14		1.369	15	*	1.401	15	*	0.609	15	*	0.768	15	*	gi|297743788|emb|CBI36671.3|	61.9	0	unnamed protein product [Vitis vinifera]	K12854	0	pre-mRNA-splicing helicase BRR2 [EC:3.6.4.13]
670	comp69818_c0_orf1	531	87035	16.8	45	39	10	9	1.023	19		1.062	18		0.753	19		1.078	18		1.416	19		1.093	19		gi|428180708|gb|EKX49574.1|	28.85	7e-10	hypothetical protein GUITHDRAFT_162044 [Guillardia theta CCMP2712]	K15047	1e-11	heterogeneous nuclear ribonucleoprotein U-like protein 1
671	Unigene17174_All	531	42623	27.5	26	2	7	1	1.221	2		0.951	2		0.703	2	*	1.237	2		1.24	2	*	0.859	2		gi|413924025|gb|AFW63957.1|	75.76	2e-08	hypothetical protein ZEAMMB73_806586 [Zea mays]	K14563	9e-98	rRNA 2'-O-methyltransferase fibrillarin [EC:2.1.1.-]
672	CL1955.Contig4_All	529	15481	50	36	1	4	1	-	1		-	1		-	1		-	1		-	1		-	1		gi|255965342|gb|ACU44976.1|	73.68	2e-15	acidic ribosomal protein P2 [Pfiesteria piscicida]	K02943	5e-12	large subunit ribosomal protein LP2
673	comp15624_c0_orf1	528	74305	39	28	28	16	16	0.788	19		0.831	19	*	1.083	18		1.225	19	*	0.924	19		0.893	19		gi|384254126|gb|EIE27600.1|	33.82	8e-71	hypothetical protein COCSUDRAFT_45928 [Coccomyxa subellipsoidea C-169]	-
674	CL1055.Contig10_All	528	26588	16.6	45	21	3	1	0.973	10		0.957	11		0.938	11		0.644	11	*	1.161	11		1.507	11	*	gi|317134933|gb|ADV03029.1|	83.44	2e-67	ribosomal protein S11 [Karlodinium veneficum]	K02949	2e-48	small subunit ribosomal protein S11e
675	comp68775_c0	528	70190	20.2	26	26	9	9	1.083	23		1.016	23		1.223	23	*	1.132	23	*	0.948	23		1.025	23		-	-	-	-	-
676	CL3945.Contig2_All	527	63285	18.6	33	16	8	4	0.923	13		1.102	13	*	1.087	13		0.846	13	*	1.264	13		1.153	13		gi|62321796|dbj|BAD95420.1|	67.31	3e-31	lipoamide dehydrogenase precursor [Arabidopsis thaliana]	K00382	5e-142	dihydrolipoamide dehydrogenase [EC:1.8.1.4]
677	Unigene13302_All	526	48791	36.4	22	22	8	8	0.838	16		1.018	16		1.076	16		1.118	16		0.949	16		1.029	16		gi|255069905|ref|XP_002507034.1|	71.24	3e-90	predicted protein [Micromonas sp. RCC299]	K01623	2e-77	fructose-bisphosphate aldolase, class I [EC:4.1.2.13]
678	Unigene58189_All	526	36681	30.6	29	29	9	9	1.178	24	*	1.035	24		0.992	24		0.921	24		0.85	24		0.949	24		gi|134037124|gb|ABO47902.1|	63.06	3e-95	unknown [Alexandrium fundyense]	-
679	CL853.Contig5_All	524	35580	39.5	33	10	9	5	0.485	5	*	0.409	5	*	0.908	4		1.014	5		1.016	5		0.897	5		gi|326504442|dbj|BAJ91053.1|	44.57	3e-09	predicted protein [Hordeum vulgare subsp. vulgare]	K06694	2e-06	26S proteasome non-ATPase regulatory subunit 10
680	comp59325_c0	523	97271	22.7	37	37	11	11	0.973	14		1.076	14		1.157	14		1.065	14		0.755	14	*	0.977	14		-	-	-	-	-
681	comp66024_c0_orf1	523	85449	21.6	42	26	11	2	1.148	10	*	1.287	9	*	0.698	10	*	0.79	10	*	1.456	10	*	1.075	9		gi|371940793|dbj|BAL45373.1|	69.61	4e-39	phosphoenolpyruvate carboxykinase, partial [Rodgersia podophylla]	K01610	0	phosphoenolpyruvate carboxykinase (ATP) [EC:4.1.1.49]
682	comp24747_c0_orf1	523	57377	23.4	22	22	8	8	0.776	16	*	0.808	15	*	1.139	15	*	1.098	15	*	0.97	16		1.123	15	*	gi|428178623|gb|EKX47498.1|	65.05	2e-120	hypothetical protein GUITHDRAFT_162740 [Guillardia theta CCMP2712]	K01749	3e-91	hydroxymethylbilane synthase [EC:2.5.1.61]
683	comp65731_c0_orf1	522	36429	29.2	21	21	5	5	1.044	18		0.936	18		0.945	18		0.941	18		1.062	18		1.063	18		gi|157384084|gb|ABV49402.1|	40	1e-31	substrate-bound membrane-associated periplasmic binding protein [Karenia brevis]	-
684	comp75145_c0	522	46218	31.6	25	25	10	10	1.311	20		1.126	20		0.807	20	*	1.079	20		1.056	19		0.942	20		-	-	-	-	-
685	Unigene33298_All	522	69793	23.2	29	29	9	9	0.942	19		1.071	18	*	1.278	19		0.964	18		0.82	19	*	1.041	18		gi|397569515|gb|EJK46792.1|	44.44	5e-08	hypothetical protein THAOC_34523 [Thalassiosira oceanica]	K11843	1e-74	ubiquitin carboxyl-terminal hydrolase 14 [EC:3.1.2.15]
686	comp32760_c0_orf1	522	53283	25.6	20	20	7	7	1.25	15	*	1.073	15		0.977	15		1.139	15		0.734	15	*	0.916	15		gi|298709773|emb|CBJ31575.1|	27.57	1e-07	putative lactoylglutathione lyase, putative glyoxalase I, putative; FUNCTIONS IN: lactoylglutathione lyase activity, metal ion binding; INVOLVED IN: response to cold, carbohydrate metabolic process; L [Ectocarpus siliculosus]	-
687	comp23966_c1	522	93234	12.6	22	22	9	9	0.814	17		1.049	14		1.036	16		1.17	15		1.121	17		1.2	17		-	-	-	-	-
688	CL1376.Contig1_All	519	19320	26.6	17	17	3	3	1.091	14		1.046	14		0.867	14		1.091	14	*	1.102	14		0.959	14		gi|319997196|gb|ADV91192.1|	85.51	9e-66	mitochondrial ATP synthase F1 delta subunit [Karlodinium veneficum]	K02134	2e-12	F-type H+-transporting ATPase subunit delta [EC:3.6.3.14]
689	Unigene56297_All	519	72403	23.3	25	23	10	9	0.987	18		1.179	18	*	1.07	18		0.927	17		0.992	18		1.161	18		gi|397630496|gb|EJK69789.1|	70	8e-27	hypothetical protein THAOC_08916, partial [Thalassiosira oceanica]	K01676	0	fumarate hydratase, class I [EC:4.2.1.2]
690	CL1901.Contig7_All	518	50478	22.3	36	2	6	1	-	1		-	1		-	1		-	1		-	1		-	1		gi|306430559|emb|CBI83420.1|	73.58	8e-122	light-harvesting protein, partial [Symbiodinium sp. clade C3]	K08910	1e-19	light-harvesting complex I chlorophyll a/b binding protein 4
691	CL2344.Contig2_All	517	24195	24.9	37	4	5	1	1.131	3		1.183	3		0.661	3		0.906	3		1.387	3	*	1.109	3		-	-	-	-	-
692	CL1955.Contig1_All	517	15509	50	36	1	4	1	-	1		-	1		-	1		-	1		-	1		-	1		gi|255965342|gb|ACU44976.1|	71.93	5e-15	acidic ribosomal protein P2 [Pfiesteria piscicida]	K02943	2e-12	large subunit ribosomal protein LP2
693	comp64464_c0_orf1	516	54003	24.7	37	37	10	10	0.913	24	*	1.007	24		1.123	24	*	0.959	23		0.929	24		0.984	24		gi|11465423|ref|NP_045186.1|	36.7	8e-07	ribosomal protein L4 [Cyanidium caldarium]	K02926	4e-14	large subunit ribosomal protein L4
694	comp61449_c1	516	98597	13.6	24	21	9	8	1.14	15		0.945	14		0.93	14		1.087	14		0.855	15		1.022	14		-	-	-	-	-
695	comp33048_c0	514	59558	20.7	20	20	7	7	1.067	19		0.896	19	*	0.913	19	*	1.131	19	*	1.115	19		0.941	19		-	-	-	-	-
696	CL4976.Contig1_All	512	17088	32.8	31	18	5	4	0.908	5		1.046	5		0.937	5		0.707	5	*	1.33	5		1.482	5	*	-	-	-	-	-
697	comp23118_c0_orf1	512	59392	20.8	30	30	7	7	0.905	19		1.131	19	*	0.81	19	*	0.991	18		1.357	19	*	1.176	19	*	gi|384248610|gb|EIE22094.1|	55.1	3e-08	hypothetical protein COCSUDRAFT_83485, partial [Coccomyxa subellipsoidea C-169]	-
698	Unigene47457_All	511	32481	33.2	26	26	7	7	1.098	18		0.965	16		0.961	18		0.961	18		0.959	18		0.978	18		gi|307109652|gb|EFN57889.1|	64.62	3e-16	hypothetical protein CHLNCDRAFT_141910 [Chlorella variabilis]	K00991	1e-55	2-C-methyl-D-erythritol 4-phosphate cytidylyltransferase [EC:2.7.7.60]
699	comp69887_c0	510	97460	15.7	22	22	9	9	0.887	21	*	1.012	20		1.156	21	*	1.352	21	*	0.937	21		0.912	21	*	-	-	-	-	-
700	comp32277_c0_orf1	510	15090	45.5	43	10	5	1	0.96	10		1.022	9		0.856	9	*	0.781	10		1.394	9	*	1.362	9	*	gi|297741255|emb|CBI32386.3|	76.32	2e-10	unnamed protein product [Vitis vinifera]	K02960	2e-36	small subunit ribosomal protein S16e
701	comp70557_c0_orf1	508	31945	20.8	33	33	4	4	1.039	18		1.09	19	*	0.94	18		0.829	19	*	1.269	19		1.163	18	*	gi|428171312|gb|EKX40230.1|	44.87	1e-10	hypothetical protein GUITHDRAFT_154195, partial [Guillardia theta CCMP2712]	-
702	Unigene7403_All	508	27953	25.2	19	19	3	3	0.916	17		0.836	17	*	1.139	17	*	1.173	18	*	0.766	18		0.849	17	*	gi|219110265|ref|XP_002176884.1|	51.19	1e-18	predicted protein [Phaeodactylum tricornutum CCAP 1055/1]	K15437	3e-32	aminoacyl tRNA synthase complex-interacting multifunctional protein 1
703	CL751.Contig1_All	507	16117	52.6	41	12	6	2	0.881	6	*	1.062	6		0.809	6	*	0.919	6	*	1.441	6	*	1.126	6	*	gi|161898187|gb|ABX80191.1|	49.4	9e-12	conserved hypothetical protein [Prorocentrum minimum]	-
704	comp32410_c0_orf1	507	46993	27.2	38	38	7	7	1.147	19	*	0.998	19		0.938	19		0.889	19	*	0.922	19		1.004	18		gi|384251220|gb|EIE24698.1|	59.09	9e-08	ankyrin [Coccomyxa subellipsoidea C-169]	-
705	comp14741_c0_orf1	506	17183	35.1	32	4	4	2	0.997	4		0.913	4		1.224	4		1.306	4	*	0.886	4		0.793	3		gi|412990181|emb|CCO19499.1|	73.88	1e-40	molecular chaperone DnaK [Bathycoccus prasinos]	K03283	1e-39	heat shock 70kDa protein 1/8
706	Unigene25519_All	506	12419	35.1	37	4	3	1	1.475	3	*	0.94	3		0.536	3	*	0.74	3		1.302	3		0.994	3		-	-	-	-	-
707	comp74637_c0_orf1	505	25503	32.6	13	13	5	5	1.029	11		1.147	11	*	1.293	11		0.916	11		0.739	11	*	0.816	11	*	gi|325187746|emb|CCA22292.1|	46.15	1e-06	conserved hypothetical protein [Albugo laibachii Nc14]	K06694	2e-08	26S proteasome non-ATPase regulatory subunit 10
708	comp48964_c0_orf1	503	98848	19.8	23	22	11	10	1.117	16		1.073	15		1.032	16		1.074	16		1.01	16		0.884	16		-	-	-	-	-
709	comp26245_c0_orf1	503	69550	18.6	26	26	7	7	0.995	21		0.912	21	*	0.9	21	*	1.359	21	*	1.098	21		0.781	21	*	gi|307107568|gb|EFN55810.1|	52.11	6e-08	hypothetical protein CHLNCDRAFT_57723 [Chlorella variabilis]	-
710	CL539.Contig26_All	503	11567	64	20	10	5	1	0.954	10		0.851	10	*	1.161	10		1.299	10	*	0.753	10	*	0.771	10		gi|58613603|gb|AAW79388.1|	65.12	4e-27	unknown protein [Heterocapsa triquetra]	-
711	Unigene13385_All	503	37696	30.2	17	17	6	6	1.264	10	*	1.005	10		0.72	11	*	0.878	11	*	0.924	11		0.855	11		gi|297851334|ref|XP_002893548.1|	35.19	7e-15	peptidase C1A papain family protein [Arabidopsis lyrata subsp. lyrata]	K01363	4e-22	cathepsin B [EC:3.4.22.1]
712	CL259.Contig4_All	502	70034	17.8	38	1	9	1	-	1		-	1		-	1		-	1		-	1		-	1		gi|159466824|ref|XP_001691598.1|	54.1	5e-11	DnaJ-like protein [Chlamydomonas reinhardtii]	K09503	3e-13	DnaJ homolog subfamily A member 2
713	comp61143_c0	502	45669	4	24	24	2	2	1.153	23	*	0.843	23	*	1.121	23	*	1.944	23	*	0.619	23	*	0.575	23	*	-	-	-	-	-
714	comp77430_c0_orf1	499	38461	37.8	24	24	8	8	1.054	16		0.952	16		1.068	16		1.073	16		0.757	16	*	0.851	16	*	-	-	-	-	-
715	Unigene17274_All	499	24611	39.2	31	16	7	3	0.84	15	*	0.8	15	*	0.956	15		0.882	15		1.143	15		1.256	15	*	gi|112253198|gb|ABI14188.1|	97.24	2e-101	ADP-ribosylation factor [Pfiesteria piscicida]	K07977	2e-87	Arf/Sar family, other
716	CL568.Contig1_All	499	56756	15.6	28	28	5	5	0.829	18	*	0.901	18	*	0.796	18	*	1.073	18		1.083	17		0.95	18		gi|58613455|gb|AAW79314.1|	61.01	4e-112	chloroplast ferredoxin-NADP{+) reductase [Heterocapsa triquetra]	K02641	7e-80	ferredoxin--NADP+ reductase [EC:1.18.1.2]
717	comp65485_c0_orf1	498	30679	28	27	16	5	3	0.735	10		0.96	10		0.96	10		0.927	10		1.437	10	*	1.322	10	*	gi|71000213|dbj|BAE07164.1|	83.24	2e-73	enolase 2 [Karenia brevis]	K01689	6e-67	enolase [EC:4.2.1.11]
718	CL761.Contig3_All	497	72334	19.2	23	23	8	8	1.198	18	*	1.099	18	*	0.91	18		0.923	18	*	0.924	18		0.913	18	*	-	-	-	-	-
719	Unigene62274_All	497	10966	26.9	18	18	2	2	1.108	13	*	1.036	13		0.823	13	*	1.097	13	*	1.19	13		0.925	13		gi|323456729|gb|EGB12595.1|	49.25	1e-12	hypothetical protein AURANDRAFT_17601, partial [Aureococcus anophagefferens]	-
720	CL1332.Contig1_All	497	44175	24.2	36	36	8	8	0.777	18	*	0.826	19		0.918	19		1.145	18	*	1.01	17		0.882	19	*	-	-	-	-	-
721	Unigene58281_All	496	33203	30.2	27	17	7	5	0.962	12		0.912	12	*	1.151	12	*	1.153	12	*	0.861	12	*	0.836	11	*	gi|26454607|sp|P93208.2|14332_SOLLC	56.36	2e-68	RecName: Full=14-3-3 protein 2	K06630	1e-69	tyrosine 3-monooxygenase/tryptophan 5-monooxygenase activation protein
722	comp65989_c0_orf1	496	70763	30.1	30	15	12	6	0.818	9		0.918	9		1.092	9		1.37	9	*	0.994	9		1.063	9		gi|224153055|ref|XP_002337309.1|	71.21	5e-22	predicted protein [Populus trichocarpa]	K01951	2e-149	GMP synthase (glutamine-hydrolysing) [EC:6.3.5.2]
723	comp77593_c0_orf1	494	48120	23.3	25	25	7	7	0.745	22	*	0.881	22	*	0.973	22		1.024	22		1.1	22		1.151	22	*	gi|303289405|ref|XP_003063990.1|	47.71	2e-75	predicted protein [Micromonas pusilla CCMP1545]	K00058	1e-54	D-3-phosphoglycerate dehydrogenase [EC:1.1.1.95]
724	Unigene32223_All	494	21403	45.1	50	17	8	4	0.866	9	*	1.055	9		1.268	9	*	0.772	9	*	0.921	9		1.246	9	*	gi|325190343|emb|CCA24817.1|	74.31	3e-58	40S ribosomal protein S16 putative [Albugo laibachii Nc14]	K02960	6e-57	small subunit ribosomal protein S16e
725	CL63.Contig1_All	493	69109	22.7	24	4	9	2	0.711	3	*	0.642	3		1.011	3		1.632	3		1.096	3		0.901	3		gi|167858124|gb|ACA04002.1|	61.3	1e-144	GroEL, partial [Rhodomonas sp. CCMP1178]	K04077	7e-137	chaperonin GroEL
726	comp71359_c0_orf1	493	75310	25.5	36	36	10	10	0.891	17	*	0.869	18		1.244	18	*	1.074	18		0.949	18		1.088	18		gi|298706257|emb|CBJ29282.1|	49.3	7e-12	conserved unknown protein [Ectocarpus siliculosus]	K10798	4e-30	poly [ADP-ribose] polymerase [EC:2.4.2.30]
727	CL1726.Contig3_All	493	16835	34.4	14	2	3	1	0.415	2		0.694	2		2.217	2		2.066	2		0.867	2		0.578	2		gi|297812321|ref|XP_002874044.1|	45.24	2e-06	hypothetical protein ARALYDRAFT_489058 [Arabidopsis lyrata subsp. lyrata]	K09503	6e-09	DnaJ homolog subfamily A member 2
728	comp17794_c0_orf1	492	84015	18.1	27	27	10	10	1.021	16		0.968	16		1.095	16		1.29	15	*	0.808	16	*	0.767	15	*	gi|428165294|gb|EKX34292.1|	50	2e-18	hypothetical protein GUITHDRAFT_119525 [Guillardia theta CCMP2712]	K07668	5e-14	two-component system, OmpR family, response regulator VicR
729	CL1422.Contig1_All	491	15080	40	36	29	3	2	1.21	19	*	1.129	19	*	0.823	19	*	0.881	19	*	1.067	19		0.954	19		gi|306430549|emb|CBI83415.1|	65.22	9e-08	light-harvesting protein, partial [Symbiodinium sp. clade C3]	-
730	comp65969_c0_orf1	489	96794	19	25	25	10	10	0.643	17		0.686	16		1.047	16		1.344	16		1.047	17		0.851	16	*	gi|255070127|ref|XP_002507145.1|	66.91	0	glutamine synthetase, catalytic domain protein protein [Micromonas sp. RCC299]	K01915	0	glutamine synthetase [EC:6.3.1.2]
731	comp54582_c0_orf1	489	86695	15.8	18	18	7	7	1.099	11		0.994	12		1.013	12		1.091	11		0.802	12	*	0.767	12		gi|303289687|ref|XP_003064131.1|	46.97	5e-09	highly cold-shock DNA binding protein [Micromonas pusilla CCMP1545]	K13208	2e-08	ELAV like protein 2/3/4
732	comp63941_c1_orf1	489	93822	14.1	37	37	8	8	1.117	13	*	1.404	12	*	1.488	13	*	0.905	12	*	0.765	13	*	1.078	12	*	gi|323455198|gb|EGB11067.1|	25.29	2e-18	hypothetical protein AURANDRAFT_71020 [Aureococcus anophagefferens]	-
733	comp64790_c0_orf1	488	58379	21.8	32	18	9	6	0.834	12	*	0.867	11		0.901	12		1.214	11	*	1.07	13		0.888	13		gi|383169056|gb|AFG67649.1|	62.86	3e-21	Pinus taeda anonymous locus CL799Contig1_03 genomic sequence	K14454	8e-129	aspartate aminotransferase, cytoplasmic [EC:2.6.1.1]
734	Unigene7285_All	487	47549	19.8	23	23	5	5	1.177	18		1.086	18		0.894	17	*	0.86	18		0.987	18		1.053	18		-	-	-	-	-
735	CL7927.Contig1_All	486	23356	53.3	31	31	7	7	1.065	20	*	0.97	20		0.843	20		0.945	20		1.019	19		0.917	19		gi|422294885|gb|EKU22185.1|	75.16	4e-68	3-hydroxyacyl-CoA dehydrogenase [Nannochloropsis gaditana CCMP526]	K02372	5e-47	3R-hydroxymyristoyl ACP dehydrase [EC:4.2.1.-]
736	comp48706_c2	483	20331	29.6	42	9	4	2	0.86	7		1.015	7		0.977	7		1.205	7	*	1.374	7	*	0.904	7		-	-	-	-	-
737	comp65864_c0_orf1	483	65580	24.7	40	22	10	7	1.106	10	*	1.015	11		0.958	11		0.979	11		1.031	9		1.052	11		gi|323454455|gb|EGB10325.1|	44.98	7e-46	hypothetical protein AURANDRAFT_62784 [Aureococcus anophagefferens]	-
738	Unigene55960_All	483	36195	40.6	26	26	8	8	0.961	14		1.011	15		1.345	15		0.993	15		0.887	15		1.055	15		gi|323454857|gb|EGB10726.1|	53.41	9e-55	hypothetical protein AURANDRAFT_59913, partial [Aureococcus anophagefferens]	K00020	2e-46	3-hydroxyisobutyrate dehydrogenase [EC:1.1.1.31]
739	CL382.Contig1_All	482	37404	30	34	8	7	3	0.998	6		1.044	6		1.142	5	*	0.946	6		0.871	6		0.953	6		gi|112253323|gb|ABI14249.1|	77.69	2e-107	phosphoglycerate mutase 1 [Pfiesteria piscicida]	K01834	2e-69	2,3-bisphosphoglycerate-dependent phosphoglycerate mutase [EC:5.4.2.1]
740	comp68040_c0	479	52616	25.1	21	21	8	8	0.993	18		0.914	18		1.067	18		1.234	18		0.92	18		0.948	18		-	-	-	-	-
741	comp64575_c0_orf1	478	61858	43.1	27	12	15	6	0.875	8	*	0.951	7		1.068	8		1.044	8		1.013	7		1.01	8		gi|462399734|gb|EMJ05402.1|	64.84	2e-26	hypothetical protein PRUPE_ppa003401mg [Prunus persica]	K01756	5e-116	adenylosuccinate lyase [EC:4.3.2.2]
742	Unigene6625_All	477	16550	28.1	16	16	3	3	1.219	11		1.131	10	*	1.111	11		0.788	11		0.938	12		1.24	11		gi|71000249|dbj|BAE07174.1|	64.71	9e-36	polyprotein [Heterocapsa triquetra]	K01689	1e-36	enolase [EC:4.2.1.11]
743	CL1802.Contig4_All	477	38953	41.1	25	10	7	3	1.16	9	*	1.184	8	*	0.967	8		0.888	9		0.839	9	*	0.994	9		gi|58613505|gb|AAW79339.1|	77.88	2e-85	chloroplast translation factor Ts [Heterocapsa triquetra]	K02357	2e-55	elongation factor Ts
744	Unigene40846_All	477	30896	27.3	28	14	5	4	1.134	9	*	1.073	9		0.816	11		1.098	10		1.056	11		0.922	11		-	-	-	-	-
745	CL258.Contig2_All	476	26975	25.3	21	6	5	1	1.27	6	*	0.932	6		0.564	6	*	1.24	5	*	1.435	6	*	0.792	6	*	gi|317134939|gb|ADV03032.1|	88.14	8e-98	ribosomal protein S5 [Karlodinium veneficum]	K02989	8e-90	small subunit ribosomal protein S5e
746	comp73128_c0_orf1	476	79563	36.3	44	44	16	16	0.95	20		0.972	20		1.045	19		1.243	20		1.082	20		0.888	20		gi|308806610|ref|XP_003080616.1|	83.58	3e-60	nucleolar protein Nop56, putative (ISS) [Ostreococcus tauri]	K14564	2e-146	nucleolar protein 56
747	CL559.Contig10_All	476	7304	31.8	20	20	1	1	1.212	14		1.052	14		1.094	14		0.932	14		0.749	14		0.964	15		gi|112253532|gb|ABI14353.1|	89.13	5e-15	40S ribosomal protein S15 [Pfiesteria piscicida]	K02958	2e-12	small subunit ribosomal protein S15e
748	comp57119_c0_orf1	476	50270	20.3	33	33	7	7	0.848	21		0.975	20		0.893	20	*	0.973	21		1.109	21		1.171	21		gi|224001600|ref|XP_002290472.1|	61.82	3e-88	hypothetical protein THAPSDRAFT_262674 [Thalassiosira pseudonana CCMP1335]	K08081	5e-08	tropine dehydrogenase [EC:1.1.1.206]
749	comp33102_c0_orf1	475	65958	21.6	29	29	10	10	0.802	16	*	0.877	15	*	0.887	16		0.949	15		1.247	17	*	1.106	15		gi|255646551|gb|ACU23750.1|	55.87	8e-59	unknown [Glycine max]	K01889	3e-102	phenylalanyl-tRNA synthetase alpha chain [EC:6.1.1.20]
750	comp68875_c0	475	40054	28.6	28	28	7	7	1.132	14		0.879	13		0.958	15		1.256	14		0.984	15		0.753	14		-	-	-	-	-
751	comp56964_c0_orf1	474	37629	25.5	22	22	6	6	1.257	13	*	1.044	13		0.785	13		0.967	13		1.148	13		1.018	13		gi|301112194|ref|XP_002905176.1|	39.18	3e-09	conserved hypothetical protein [Phytophthora infestans T30-4]	-
752	comp63954_c0_orf1	474	58522	16.6	32	32	7	7	1.098	14		0.981	13		0.736	14	*	1.021	14		1.144	14		0.974	14		gi|449019962|dbj|BAM83364.1|	32.2	2e-06	chloroplast molecular chaperone GrpE [Cyanidioschyzon merolae strain 10D]	K03687	1e-09	molecular chaperone GrpE
753	Unigene55913_All	474	42080	33.2	37	37	6	6	0.987	14		0.902	13	*	0.919	14		1.454	14	*	0.962	13		0.732	14	*	gi|301095349|ref|XP_002896775.1|	48.13	3e-65	60S acidic ribosomal protein P0 [Phytophthora infestans T30-4]	K02941	7e-61	large subunit ribosomal protein LP0
754	Unigene51233_All	474	65532	26.2	34	15	11	6	1.07	6		1.073	6		1.093	6		1.067	5		1.147	6	*	1.121	3	*	-	-	-	-	-
755	comp22853_c0_orf1	473	43072	30.2	19	19	8	8	0.915	18		0.992	18		1.239	18		0.917	18		0.825	18		0.957	18		gi|301123045|ref|XP_002909249.1|	51.76	2e-53	carbonic anhydrase, putative [Phytophthora infestans T30-4]	K01673	1e-21	carbonic anhydrase [EC:4.2.1.1]
756	comp50772_c0_orf1	473	114306	21.6	35	35	15	15	1.147	17		0.976	17		1.055	18		0.976	16		0.947	18		1.051	18		gi|302848631|ref|XP_002955847.1|	38.99	5e-16	hypothetical protein VOLCADRAFT_41528 [Volvox carteri f. nagariensis]	K08332	4e-28	vacuolar protein 8
757	Unigene55368_All	472	31735	32.6	31	31	6	6	1.081	22		0.991	22		0.75	21	*	1.072	22		1.157	22	*	1.071	22		gi|449525214|ref|XP_004169613.1|	48.72	3e-09	PREDICTED: LOW QUALITY PROTEIN: uncharacterized LOC101216355 [Cucumis sativus]	K02357	6e-09	elongation factor Ts
758	CL5120.Contig2_All	472	36327	32.9	36	20	9	6	1.133	15	*	1.164	15	*	0.835	15	*	0.75	15	*	1.2	15	*	1.136	15		gi|345291499|gb|AEN82241.1|	61.67	7e-13	AT3G58730-like protein, partial [Capsella rubella]	K02149	2e-33	V-type H+-transporting ATPase subunit D [EC:3.6.3.14]
759	Unigene33238_All	472	14055	54.6	28	3	3	1	1.265	2	*	1.167	2		1.698	2		0.849	2		0.566	2		1.515	2		-	-	-	-	-
760	comp53137_c0_orf1	472	27453	39.6	14	14	5	5	1.381	10	*	0.975	10		0.885	10		1.253	9	*	0.858	9	*	0.744	10	*	-	-	-	-	-
761	comp51034_c0_orf1	471	49160	31	35	35	10	10	1.027	10		1.061	10		1.308	10	*	0.972	10		0.716	10	*	0.926	10		gi|255965396|gb|ACU45003.1|	44.29	6e-06	cold shock protein [Pfiesteria piscicida]	-
762	comp69093_c0_orf1	470	50471	26.1	31	10	8	4	1.131	10		1.04	10		0.885	10		1.43	10	*	1.189	10	*	0.984	10		gi|120015|sp|P10770.1|FER_PERBI	79.35	2e-37	RecName: Full=Ferredoxin	K00522	1e-36	ferritin heavy chain [EC:1.16.3.1]
763	Unigene86374_All	470	12863	50.6	26	1	3	1	-			-			-			-			-			-			gi|32394612|gb|AAM94004.1|	79.41	7e-10	transketolase [Griffithsia japonica]	K00615	7e-30	transketolase [EC:2.2.1.1]
764	comp65167_c0	469	57890	29.2	41	41	10	10	3.398	14	*	2.615	13	*	0.829	15		1.259	15		0.938	15		0.788	15		-	-	-	-	-
765	comp28037_c0_orf1	469	47816	16.6	18	18	4	4	1.207	13		0.851	13	*	0.937	13		1.32	13		0.84	13		0.758	13		gi|224074255|ref|XP_002304323.1|	43.24	8e-07	predicted protein [Populus trichocarpa]	K09250	2e-11	cellular nucleic acid-binding protein
766	Unigene48586_All	469	70802	27.8	23	23	11	11	1.045	15		0.972	15		1.156	15		1.063	15		0.962	15		0.907	15		gi|294460083|gb|ADE75624.1|	65.88	2e-119	unknown [Picea sitchensis]	K09498	0	T-complex protein 1 subunit zeta
767	Unigene50282_All	469	18864	24.8	28	7	3	1	0.882	5	*	0.813	5	*	0.918	5		1.103	3	*	1.246	4	*	1.091	5	*	gi|145341292|ref|XP_001415747.1|	46.67	3e-06	F-ATPase family transporter: protons (mitochondrial) [Ostreococcus lucimarinus CCE9901]	K02109	5e-14	F-type H+-transporting ATPase subunit b [EC:3.6.3.14]
768	Unigene59529_All	469	117221	12.1	25	11	9	5	0.858	7		0.881	6		1.009	7		1.449	6	*	0.844	7		0.807	7	*	gi|357160412|ref|XP_003578756.1|	66.34	7e-126	PREDICTED: chaperone protein ClpC2, chloroplastic-like [Brachypodium distachyon]	K03696	0	ATP-dependent Clp protease ATP-binding subunit ClpC
769	comp47106_c1_orf1	468	19995	44.5	31	4	6	1	1.122	3		1.021	3		0.895	3		1.142	3		0.991	3		0.932	3	*	gi|112253405|gb|ABI14290.1|	80.16	1e-54	hypothetical protein [Pfiesteria piscicida]	-
770	CL182.Contig3_All	468	33122	26	32	2	6	1	0.918	2		0.841	2		0.817	2		0.754	2		1.258	2		1.445	2		gi|326492686|dbj|BAJ90199.1|	35.92	6e-09	predicted protein [Hordeum vulgare subsp. vulgare]	-
771	CL4314.Contig2_All	467	63248	31.3	34	2	12	1	1.031	2		1.009	2		0.825	2		1.215	2	*	1.065	2		1.006	2		gi|219130444|ref|XP_002185375.1|	57.14	2e-131	UDP-Glucose-Pyrophosphorylase/Phosphoglucomutase [Phaeodactylum tricornutum CCAP 1055/1]	K00963	3e-128	UTP--glucose-1-phosphate uridylyltransferase [EC:2.7.7.9]
772	CL2468.Contig8_All	466	33905	24.5	33	2	5	1	1.063	2		0.796	2		0.662	2		1.391	2		1.324	2		0.969	2		gi|242043932|ref|XP_002459837.1|	72.09	1e-12	hypothetical protein SORBIDRAFT_02g011975 [Sorghum bicolor]	K02865	1e-71	large subunit ribosomal protein L10Ae
773	comp33628_c0_orf1	466	50695	25.9	26	26	8	8	0.904	15		0.836	15		1.261	14	*	1.043	15		0.846	15		0.998	12		gi|224128716|ref|XP_002320404.1|	53.85	2e-17	glutaredoxin S14 [Populus trichocarpa]	K07390	2e-21	monothiol glutaredoxin
774	comp41298_c1	466	23891	33.5	21	21	5	5	1.028	13		1.021	13		0.935	13		1.185	13	*	1.129	13		0.987	13		-	-	-	-	-
775	Unigene50_All	464	19469	41	27	4	5	2	0.857	2		1.352	2		1.234	2		0.584	2		0.871	2		1.222	2		gi|357137744|ref|XP_003570459.1|	44.23	7e-08	PREDICTED: ATP synthase subunit b', chloroplastic-like [Brachypodium distachyon]	K02109	2e-11	F-type H+-transporting ATPase subunit b [EC:3.6.3.14]
776	comp26034_c0_orf1	464	25022	15.8	20	20	3	3	0.964	13		1.092	12	*	1.256	14		0.703	13	*	0.831	14		1.163	14		gi|6014889|sp|Q41651.1|CYPB_VICFA	73.91	1e-43	RecName: Full=Peptidyl-prolyl cis-trans isomerase, chloroplastic; Short=PPIase; AltName: Full=Cyclophilin; AltName: Full=Cyclosporin A-binding protein; Short=CYP B; AltName: Full=Rotamase; Flags: Precursor	K03768	3e-45	peptidyl-prolyl cis-trans isomerase B (cyclophilin B) [EC:5.2.1.8]
777	CL72.Contig3_All	462	71756	28	28	3	12	2	1.214	2		1.114	2		1.097	2		0.984	2		0.691	2		0.941	2		gi|323450439|gb|EGB06320.1|	57.82	2e-169	hypothetical protein AURANDRAFT_72012 [Aureococcus anophagefferens]	K04077	9e-153	chaperonin GroEL
778	comp77583_c0_orf1	462	55036	28.1	33	33	9	9	1.276	12		1.19	7	*	1.104	12		1.119	8		0.807	11		0.909	10		gi|302826469|ref|XP_002994701.1|	83.11	0	hypothetical protein SELMODRAFT_139024 [Selaginella moellendorffii]	K03063	0	26S proteasome regulatory subunit T3
779	CL1901.Contig9_All	460	28107	27.2	29	1	4	1	-	1		-			-	1		-			-	1		-			gi|306430559|emb|CBI83420.1|	73.74	7e-34	light-harvesting protein, partial [Symbiodinium sp. clade C3]	K08911	8e-12	light-harvesting complex I chlorophyll a/b binding protein 5
780	CL72.Contig2_All	460	73123	18.6	28	5	9	2	0.961	5		0.931	5		1.154	5	*	0.958	5		0.821	5		1.169	5		gi|323450439|gb|EGB06320.1|	57.58	2e-165	hypothetical protein AURANDRAFT_72012 [Aureococcus anophagefferens]	K04077	2e-150	chaperonin GroEL
781	Unigene51146_All	459	58909	19.9	23	2	6	1	1.1	2		0.924	2		1.018	2		1.153	2		0.787	2		1.108	2		gi|71000231|dbj|BAE07168.1|	84.92	3e-168	enolase 3 [Karenia brevis]	K01689	2e-162	enolase [EC:4.2.1.11]
782	comp24051_c0_orf1	458	38858	27.4	22	22	7	7	1.128	17	*	1.188	17		0.978	17		0.818	17	*	1.102	17		1.054	17		gi|219123826|ref|XP_002182218.1|	31.52	3e-06	predicted protein [Phaeodactylum tricornutum CCAP 1055/1]	K09250	9e-06	cellular nucleic acid-binding protein
783	CL2659.Contig1_All	458	39605	18.9	29	29	5	5	0.89	15	*	0.811	15	*	0.968	15		1.386	14	*	1.174	15	*	0.888	15	*	gi|58613535|gb|AAW79354.1|	91.25	5e-124	chloroplast ribose-5-phosphate isomerase [Heterocapsa triquetra]	K01807	5e-102	ribose 5-phosphate isomerase A [EC:5.3.1.6]
784	CL6336.Contig2_All	457	49413	23.8	28	8	9	3	0.874	7		0.871	7		1.016	7		0.912	7		1.143	7		1.27	6	*	gi|357463603|ref|XP_003602083.1|	38.4	1e-17	Argininosuccinate synthase [Medicago truncatula]	K01940	7e-58	argininosuccinate synthase [EC:6.3.4.5]
785	comp33175_c0_orf1	457	73783	20.8	25	25	11	11	1.055	18		0.884	18	*	1.015	18		1.2	18		0.902	18		0.818	18		gi|255073885|ref|XP_002500617.1|	34.15	2e-06	predicted protein [Micromonas sp. RCC299]	-
786	CL3645.Contig1_All	457	52329	39.1	36	36	13	13	0.788	26		0.918	25		1.216	24	*	1.4	25		0.979	24		0.835	25	*	gi|296084901|emb|CBI28310.3|	86.3	4e-30	unnamed protein product [Vitis vinifera]	K13025	0	ATP-dependent RNA helicase [EC:3.6.4.13]
787	Unigene5705_All	457	53361	34.1	36	36	13	13	1.043	22	*	0.975	22		0.995	22		0.879	22		0.87	22	*	0.989	22		-	-	-	-	-
788	CL4144.Contig3_All	456	24244	25.3	16	12	3	2	0.779	7	*	0.797	7	*	0.771	7	*	0.812	7	*	1.319	7	*	1.496	7	*	gi|77024181|gb|ABA55561.1|	62.79	3e-08	chloroplast light harvesting protein isoform 6 [Karlodinium veneficum]	K08907	4e-09	light-harvesting complex I chlorophyll a/b binding protein 1
789	comp45452_c0_orf1	456	50429	22.3	22	22	9	9	1.254	14	*	1.053	14		0.767	14	*	1.027	14		1.184	14	*	0.963	14		gi|219111573|ref|XP_002177538.1|	28.57	8e-09	predicted protein [Phaeodactylum tricornutum CCAP 1055/1]	-
790	comp45774_c0	456	38203	30.1	23	23	6	6	1.185	17	*	1.086	17		0.98	17		0.852	17	*	1.35	17	*	1.153	17		-	-	-	-	-
791	comp60551_c0	455	46510	31.2	31	31	9	9	0.831	17	*	0.958	17		1.015	17		0.957	17		1.097	17		1.122	17	*	-	-	-	-	-
792	CL1192.Contig5_All	454	29912	47.9	38	11	9	2	0.956	7		1.147	7		1.138	7		0.644	7	*	1.191	7		1.341	7	*	gi|317134957|gb|ADV03041.1|	79.9	2e-75	ribosomal protein S7 [Amphidinium carterae]	K02993	8e-47	small subunit ribosomal protein S7e
793	comp26025_c0_orf1	454	121420	22	32	19	17	11	0.814	12	*	0.91	11		1.177	12		1.66	12	*	1.08	12		0.861	12		gi|428176016|gb|EKX44903.1|	21.62	6e-06	hypothetical protein GUITHDRAFT_71870 [Guillardia theta CCMP2712]	-
794	Unigene15260_All	454	25223	29.9	34	34	6	6	1.078	13		0.975	14		0.853	12	*	1.222	13	*	1.08	11		0.775	12	*	-	-	-	-	-
795	comp23881_c0_orf1	453	142013	15.5	19	19	12	12	0.97	14		1.082	14		1.208	14	*	1.086	14		0.823	14		1.056	14		gi|323448528|gb|EGB04425.1|	45	9e-11	hypothetical protein AURANDRAFT_32496 [Aureococcus anophagefferens]	K14827	2e-25	pre-rRNA-processing protein IPI1
796	CL2724.Contig1_All	453	37615	15.1	24	17	4	3	0.799	12	*	0.894	12	*	0.868	12		0.814	12	*	1.192	12		1.273	12	*	gi|397610679|gb|EJK60961.1|	75	2e-17	hypothetical protein THAOC_18612, partial [Thalassiosira oceanica]	K15102	4e-120	solute carrier family 25 (mitochondrial phosphate transporter), member 3
797	Unigene25762_All	453	16812	23.5	31	23	3	2	1.05	16		1.059	16	*	0.917	16		0.795	16	*	1.053	16		1.129	16	*	gi|58613553|gb|AAW79363.1|	59.12	1e-31	chloroplast light harvesting complex protein [Heterocapsa triquetra]	-
798	CL3341.Contig2_All	453	53796	38.4	20	20	9	9	0.841	16		0.728	16	*	1.123	16		1.162	16	*	0.943	16		0.891	15		gi|452825743|gb|EME32738.1|	44.53	1e-99	CoA-transferase family protein [Galdieria sulphuraria]	-
799	comp54054_c0_orf1	452	20556	47.6	22	1	6	1	-	1		-	1		-	1		-	1		-	1		-	1		gi|218196182|gb|EEC78609.1|	81.82	3e-15	hypothetical protein OsI_18648 [Oryza sativa Indica Group]	K14563	1e-70	rRNA 2'-O-methyltransferase fibrillarin [EC:2.1.1.-]
800	comp65488_c1_orf1	452	133311	10	33	26	9	8	0.896	21	*	0.96	21		1.025	21		1.061	21		1.098	20		1.16	21	*	gi|348671522|gb|EGZ11343.1|	37.82	4e-10	hypothetical protein PHYSODRAFT_518414 [Phytophthora sojae]	-
801	CL2996.Contig1_All	450	45353	21.7	28	12	6	3	0.878	3		1.024	3		0.974	3		0.897	3		0.945	3		0.927	3		gi|134037042|gb|ABO47861.1|	93.17	0	N-acetylneuraminic acid phosphate synthase [Alexandrium fundyense]	-
802	CL5482.Contig2_All	450	20470	33.7	28	7	4	2	1.199	4		1.092	4		0.877	4		0.898	4		1.235	4	*	1.015	4		gi|125562382|gb|EAZ07830.1|	45.16	1e-08	hypothetical protein OsI_30089 [Oryza sativa Indica Group]	K01802	4e-20	peptidylprolyl isomerase [EC:5.2.1.8]
803	comp64265_c0_orf1	449	28059	31.3	45	45	6	6	0.942	23	*	0.934	23		0.803	23	*	0.995	23		1.154	23		1.049	23		gi|194466270|gb|ACF74364.1|	59.72	1e-12	thioredoxin fold [Arachis hypogaea]	K11187	2e-25	peroxiredoxin 5, atypical 2-Cys peroxiredoxin [EC:1.11.1.15]
804	comp62900_c1	448	127325	19.5	37	37	15	15	0.925	19	*	0.967	20		0.949	18		1.336	20		1.129	20		0.943	19		-	-	-	-	-
805	Unigene55_All	447	17169	35.2	24	1	4	1	-			-			-			-			-			-			gi|357137744|ref|XP_003570459.1|	44.23	2e-07	PREDICTED: ATP synthase subunit b', chloroplastic-like [Brachypodium distachyon]	K02109	5e-11	F-type H+-transporting ATPase subunit b [EC:3.6.3.14]
806	CL3429.Contig1_All	447	19386	65.7	25	25	7	7	1.124	14	*	1.108	14	*	0.833	14	*	0.867	14		1.182	14		1.008	14		gi|157093557|gb|ABV22433.1|	51.05	2e-38	glutaredoxin-related protein [Oxyrrhis marina]	K07390	5e-08	monothiol glutaredoxin
807	comp66174_c1_orf1	447	89462	24.7	30	4	12	2	0.957	3		0.875	3		1.091	3		1.216	3		0.978	3		0.829	3		gi|157384069|gb|ABV49394.1|	82.59	2e-114	monomeric NADP(+)-dependent isocitrate dehydrogenase [Karenia brevis]	-
808	comp97050_c0_orf1	447	44336	37.5	31	31	9	9	1.164	17	*	0.988	17		1.081	17		1.008	17		0.757	17	*	0.847	17	*	gi|413924904|gb|AFW64836.1|	33.96	2e-06	hypothetical protein ZEAMMB73_999058 [Zea mays]	K03106	6e-10	signal recognition particle subunit SRP54
809	CL448.Contig4_All	447	27669	31.1	15	7	5	1	1.153	7	*	1.117	7		0.886	6		0.886	7		0.853	7		0.957	7		-	-	-	-	-
810	Unigene31287_All	446	67024	24.2	39	39	10	10	0.953	18		1.052	18		0.905	18	*	0.838	18	*	1.167	18	*	1.26	18	*	gi|428167969|gb|EKX36920.1|	62.99	1e-51	coatomer subunit delta [Guillardia theta CCMP2712]	-
811	Unigene43708_All	446	26890	44.7	26	19	7	6	0.924	15	*	0.945	15		0.935	15		0.942	15		0.953	15		1.069	14		gi|217073632|gb|ACJ85176.1|	80.57	4e-81	unknown [Medicago truncatula]	K07874	3e-86	Ras-related protein Rab-1A
812	comp31290_c0_orf1	444	82017	22.3	33	27	13	12	0.852	15	*	1.023	15		1.219	15	*	1.136	15		0.974	15		1.083	15		gi|302144178|emb|CBI23305.3|	26.78	6e-06	unnamed protein product [Vitis vinifera]	K15047	2e-07	heterogeneous nuclear ribonucleoprotein U-like protein 1
813	comp24505_c0	444	48780	9	22	22	3	3	1.034	12		0.974	11		0.856	12	*	0.989	11		1.145	12	*	1.019	12		gi|397568961|gb|EJK46450.1|	52.34	5e-58	hypothetical protein THAOC_34879 [Thalassiosira oceanica]	-
814	comp71188_c0	444	98691	16.1	25	25	9	9	0.939	18		0.963	17		1.087	18		0.953	18		1.297	18	*	1.232	18		-	-	-	-	-
815	Unigene40572_All	444	33261	12	31	3	3	1	1.026	2		1.102	2		1.063	2		0.858	2		0.849	2		0.995	2		gi|53748880|dbj|BAD52338.1|	75.93	2e-37	chlorophyll a/c- binding protein [Alexandrium tamarense]	K08907	1e-08	light-harvesting complex I chlorophyll a/b binding protein 1
816	Unigene42629_All	443	18627	35.2	26	4	5	1	0.962	4		0.779	4		1.014	4		1.163	4		1.27	4		1.004	4		gi|299830334|ref|YP_003734549.1|	64.52	1e-15	ribosomal protein L12 [Kryptoperidinium foliaceum]	K02935	2e-09	large subunit ribosomal protein L7/L12
817	CL5031.Contig1_All	443	39568	25.1	31	17	7	5	1.051	14		0.94	14		0.812	14	*	1.045	14		1.267	14	*	1.141	14		gi|388495108|gb|AFK35620.1|	60.84	2e-52	unknown [Medicago truncatula]	K01714	7e-102	dihydrodipicolinate synthase [EC:4.2.1.52]
818	comp63619_c0_orf1	443	29398	19.2	24	1	4	1	-			-			-			-			-			-			gi|11465711|ref|NP_053855.1|	43.75	2e-09	ATP synthase CF0 B' subunit [Porphyra purpurea]	K02109	3e-12	F-type H+-transporting ATPase subunit b [EC:3.6.3.14]
819	CL918.Contig16_All	443	37865	25.4	16	16	6	6	1.03	13		0.872	10		1.101	10		1.314	12		0.783	13		0.882	11		-	-	-	-	-
820	CL539.Contig10_All	443	11877	32.9	24	2	3	1	-			-			-			-			-			-			gi|58613603|gb|AAW79388.1|	64.71	1e-26	unknown protein [Heterocapsa triquetra]	-
821	CL2315.Contig1_All	442	27957	35.3	45	45	6	6	0.879	16	*	1.001	16		1.077	16		0.953	16		0.986	15		1.033	15		gi|255965748|gb|ACU45169.1|	77.24	3e-41	proteasome subunit beta type 1 [Prorocentrum minimum]	K02732	7e-55	20S proteasome subunit beta 6 [EC:3.4.25.1]
822	comp53119_c2_orf1	442	18986	26.1	26	4	3	2	1.059	4		1.059	4		0.994	4		1.15	4		1.062	4		0.959	4		gi|58613463|gb|AAW79318.1|	76.52	6e-42	malate dehydrogenase [Heterocapsa triquetra]	K00026	1e-24	malate dehydrogenase [EC:1.1.1.37]
823	comp16061_c0	441	50042	17.2	26	26	7	7	1.067	17		1.136	18	*	1.465	18	*	0.882	18	*	0.744	18	*	0.864	18	*	-	-	-	-	-
824	CL7066.Contig1_All	440	13400	78	28	10	6	3	1.267	5	*	0.979	5		0.953	5		1.02	5		1.024	5		0.816	4	*	gi|157093225|gb|ABV22267.1|	73	1e-36	conserved hypothetical protein [Karlodinium veneficum]	-
825	comp55667_c0_orf1	440	74279	12.5	23	7	5	1	1.246	7	*	1.111	7		0.745	7	*	1.184	7	*	0.95	7		0.81	7	*	gi|58613505|gb|AAW79339.1|	82.49	1e-82	chloroplast translation factor Ts [Heterocapsa triquetra]	K02357	2e-49	elongation factor Ts
826	CL901.Contig2_All	439	29294	22.1	13	10	3	2	0.775	9	*	0.986	7		1.007	9		0.938	9		1.348	9	*	1.149	9		gi|157168254|gb|ABV25601.1|	93.2	6e-107	putative mitochondrial ADP/ATP translocase [Pyrocystis lunula]	K05863	5e-59	solute carrier family 25 (mitochondrial adenine nucleotide translocator), member 4/5/6/31
827	CL1104.Contig2_All	438	17638	44.8	21	6	5	2	0.975	4		1.036	4		0.803	4		0.798	4		1.223	4		1.177	4		gi|397618548|gb|EJK64941.1|	54.43	4e-10	hypothetical protein THAOC_14269 [Thalassiosira oceanica]	K05527	8e-15	BolA protein
828	Unigene6882_All	438	26184	30.6	38	9	5	2	1.099	9		1.416	9	*	1.222	9	*	0.665	9	*	1.038	9		1.152	9	*	gi|413922851|gb|AFW62783.1|	70.83	2e-10	hypothetical protein ZEAMMB73_027825 [Zea mays]	K02934	3e-33	large subunit ribosomal protein L6e
829	Unigene40926_All	438	25782	35.5	18	18	4	4	0.918	15		1.104	13		1.079	15		0.962	15		1.098	14		1.028	14		gi|296085223|emb|CBI28718.3|	48.3	1e-28	unnamed protein product [Vitis vinifera]	K02734	1e-38	20S proteasome subunit beta 4 [EC:3.4.25.1]
830	comp31999_c0_orf1	437	53880	12.6	20	20	5	5	0.388	14		0.494	14		1.166	14	*	0.766	14		1.087	14		2.003	14	*	gi|60222962|dbj|BAD90034.1|	99.72	0	photosystem II CP43 protein [Alexandrium catenella]	K02705	2e-159	photosystem II CP43 chlorophyll apoprotein
831	Unigene69016_All	437	22345	59	20	6	7	2	0.94	6		0.819	5		1.342	5	*	1.084	5		0.814	6		1.089	5		gi|226530856|ref|NP_001141729.1|	58.18	2e-10	uncharacterized protein LOC100273860 [Zea mays]	K03386	5e-21	peroxiredoxin (alkyl hydroperoxide reductase subunit C) [EC:1.11.1.15]
832	comp29539_c0_orf1	437	52127	22.7	18	18	7	7	0.747	17	*	0.929	17		1.049	17		1.07	17		1.467	17		1.151	17		gi|323448040|gb|EGB03944.1|	58.2	3e-89	hypothetical protein AURANDRAFT_33293 [Aureococcus anophagefferens]	K00611	7e-59	ornithine carbamoyltransferase [EC:2.1.3.3]
833	CL16.Contig1_All	437	11687	55.8	13	13	3	3	1.065	13		0.923	13		1.179	13	*	1.114	13	*	0.845	12	*	0.868	13	*	-	-	-	-	-
834	comp80781_c0_orf1	436	36529	44.9	19	19	10	10	1.087	11		1.092	12		0.812	12		1.038	12		1.016	12		0.867	12		gi|428176476|gb|EKX45360.1|	46.47	5e-33	hypothetical protein GUITHDRAFT_108628 [Guillardia theta CCMP2712]	-
835	Unigene25293_All	436	7967	51.7	30	9	2	1	0.861	8		0.669	8		1.255	8		1.301	8	*	0.785	8		1.171	8		gi|306430557|emb|CBI83419.1|	65.52	3e-16	light-harvesting protein, partial [Symbiodinium sp. clade C3]	-
836	comp26557_c0_orf1	435	124636	24	58	58	18	18	1.105	19	*	1.03	19		1.006	19		0.895	19		0.986	19		1.046	19		gi|449488411|ref|XP_004158025.1|	24.23	5e-11	PREDICTED: heterogeneous nuclear ribonucleoprotein U-like protein 1-like [Cucumis sativus]	K15047	1e-13	heterogeneous nuclear ribonucleoprotein U-like protein 1
837	Unigene21876_All	435	37560	37.3	24	24	9	9	1.032	15		1.03	15		0.789	15	*	1.017	14		1.05	15		0.909	15		gi|428172408|gb|EKX41317.1|	70.41	1e-97	hypothetical protein GUITHDRAFT_74825 [Guillardia theta CCMP2712]	K13606	5e-37	chlorophyll(ide) b reductase [EC:1.1.1.294]
838	CL584.Contig2_All	435	15660	39.4	29	7	4	1	1.218	5	*	1.253	5	*	1.149	5		0.665	5	*	0.786	5	*	1.087	5		gi|297830548|ref|XP_002883156.1|	41.1	3e-06	ribosomal protein S17 family protein [Arabidopsis lyrata subsp. lyrata]	K02961	1e-07	small subunit ribosomal protein S17
839	comp66092_c0_orf1	435	88375	26.1	33	12	14	9	0.779	10	*	0.871	10		1.082	10		0.989	10		1.26	10		1.221	10		gi|13892055|gb|AAK39638.1|	65.99	0	phosphoribosylaminoimidazole-succinocarboxamide synthase [Crypthecodinium cohnii]	K01923	9e-57	phosphoribosylaminoimidazole-succinocarboxamide synthase [EC:6.3.2.6]
840	comp44946_c0_orf1	434	76899	18.7	15	15	7	7	1.161	12	*	0.89	10		1.183	14	*	1.278	10	*	0.694	14		0.819	12	*	gi|226508260|ref|NP_001144493.1|	41.51	1e-07	uncharacterized protein LOC100277472 [Zea mays]	K01802	2e-13	peptidylprolyl isomerase [EC:5.2.1.8]
841	comp63833_c0_orf1	433	43459	38.7	30	30	10	10	0.982	17		0.991	17		0.827	17	*	0.905	17		1.143	17		1.024	17		gi|170674873|gb|ACB30187.1|	61.97	6e-08	mitochondrial alternative oxidase 1c, partial [Hypericum perforatum]	K00540	3e-45	[EC:1.-.-.-]
842	CL7625.Contig2_All	433	47024	21.8	20	4	7	1	0.949	4		1.059	4		1.199	4		0.752	4	*	1.096	4		1.369	4	*	gi|301116657|ref|XP_002906057.1|	62.53	3e-121	3-isopropylmalate dehydrogenase [Phytophthora infestans T30-4]	K00052	8e-75	3-isopropylmalate dehydrogenase [EC:1.1.1.85]
843	CL539.Contig22_All	433	11597	64	18	8	5	1	1.001	8		0.866	5		1.144	8		1.191	5	*	0.736	8		0.831	6		gi|58613603|gb|AAW79388.1|	63.95	2e-26	unknown protein [Heterocapsa triquetra]	-
844	CL2102.Contig3_All	432	29742	40.6	26	26	6	6	1.025	14		1.073	15		1.302	15	*	0.92	15	*	0.89	15		1.009	15		gi|380235683|gb|AFD34247.1|	76.84	1e-37	eukaryotic initiation factor 4E, partial [Prorocentrum minimum]	K03259	5e-16	translation initiation factor 4E
845	comp80088_c0_orf1	432	74970	23.2	28	28	11	11	0.786	20		1.047	22		1.166	22		1.066	22		0.94	22		0.937	23		gi|412993849|emb|CCO14360.1|	65.84	0	T-complex protein 1 subunit beta [Bathycoccus prasinos]	K09494	0	T-complex protein 1 subunit beta
846	CL285.Contig3_All	432	118067	11.2	35	5	9	3	1.091	3		0.859	3		0.901	2		0.979	3		0.834	3		1.123	2		gi|397639501|gb|EJK73606.1|	63.38	6e-10	hypothetical protein THAOC_04759 [Thalassiosira oceanica]	K00323	8e-144	NAD(P) transhydrogenase [EC:1.6.1.2]
847	comp104521_c0_orf1	432	60961	8.6	38	2	4	2	-			-			-			-			-			-			gi|114159830|gb|ABI53722.1|	100	4e-10	polyubiquitin [Pyropia yezoensis]	K08770	7e-12	ubiquitin C
848	Unigene2445_All	432	18051	33.7	28	10	4	2	0.946	4		0.889	4		1.095	4		0.921	4		0.822	4	*	0.981	4		gi|58613551|gb|AAW79362.1|	66.67	2e-20	chloroplast light harvesting complex protein [Heterocapsa triquetra]	-
849	CL4006.Contig3_All	431	35112	17	20	1	4	1	-			-			-			-			-			-			gi|428183360|gb|EKX52218.1|	42.12	1e-55	hypothetical protein GUITHDRAFT_84771 [Guillardia theta CCMP2712]	K15113	2e-08	solute carrier family 25 (mitochondrial iron transporter), member 28/37
850	comp26354_c0_orf1	430	59371	25.7	21	21	8	8	0.804	15		0.947	14		0.937	14		0.976	14		1.202	15	*	1.319	14		gi|218200637|gb|EEC83064.1|	69.86	4e-23	hypothetical protein OsI_28173 [Oryza sativa Indica Group]	K06942	1e-128
851	comp885755_c0	430	9089	12.7	19	19	1	1	0.514	19	*	0.952	19		1.532	19	*	0.937	19		1.392	19	*	1.316	19	*	-	-	-	-	-
852	Unigene13933_All	430	87807	13.3	17	17	7	7	1.059	10		0.991	10		1.307	10	*	0.869	10		0.974	10		1.135	10		-	-	-	-	-
853	comp58861_c0_orf1	429	25757	18.6	21	21	3	3	1.183	14	*	1.172	15	*	0.902	15		0.835	15	*	1.155	15		1.04	15		gi|326200320|gb|ADZ52359.1|	56.41	7e-20	ribosomal protein S19 [Asclepias syriaca]	K02965	8e-20	small subunit ribosomal protein S19
854	comp69115_c0_orf1	429	148617	11.6	20	20	9	9	0.985	11		1.078	10		1.174	11		1.415	11		0.903	12		0.864	10	*	gi|380845838|gb|AFE84662.1|	37.04	3e-09	polyketide synthase KS domain protein, partial [Amphidinium massartii]	K14827	5e-11	pre-rRNA-processing protein IPI1
855	comp66868_c0_orf1	428	63196	16	18	18	6	6	1.073	13		1.082	15		1.313	12	*	0.966	13		0.678	15	*	0.944	12		gi|302811484|ref|XP_002987431.1|	39.29	1e-06	hypothetical protein SELMODRAFT_269263 [Selaginella moellendorffii]	K13207	5e-18	CUG-BP- and ETR3-like factor
856	Unigene24964_All	428	19646	63.7	16	10	6	3	0.917	6		1.026	6		1.528	7		0.914	6		0.825	6		1.213	7		gi|168025428|ref|XP_001765236.1|	47.69	9e-09	predicted protein [Physcomitrella patens subsp. patens]	K02357	2e-15	elongation factor Ts
857	comp66924_c0_orf1	428	18973	42.2	24	24	5	5	1.319	17	*	0.956	17		0.78	15	*	1.155	17		1.008	17		1.071	17		-	-	-	-	-
858	comp32684_c0	428	104326	14.6	19	19	9	9	0.905	14	*	1.069	14		1.073	14		1.1	14		1	14		1.027	14		-	-	-	-	-
859	CL2352.Contig13_All	428	23496	44.8	45	3	6	1	1.038	3		0.807	3		1.673	3	*	1.388	3		0.573	3	*	0.58	3		gi|383157381|gb|AFG61026.1|	55.07	3e-18	Pinus taeda anonymous locus CL3402Contig1_04 genomic sequence	K02901	2e-32	large subunit ribosomal protein L27e
860	comp30953_c0_orf1	426	68891	27.2	18	18	11	11	0.819	13	*	1.03	13		1.083	13		0.983	12		1.177	13		1.179	13		gi|125527839|gb|EAY75953.1|	33.92	9e-09	hypothetical protein OsI_03870 [Oryza sativa Indica Group]	K13207	2e-11	CUG-BP- and ETR3-like factor
861	Unigene15500_All	426	20536	25.1	24	16	4	1	0.869	16	*	1.132	16	*	1.26	15	*	0.919	16	*	0.645	16	*	0.844	16	*	-	-	-	-	-
862	Unigene5009_All	425	33693	34.5	25	25	8	8	1.1	17		1.061	17		0.834	17	*	1.094	16	*	1.111	17	*	0.955	17		gi|298710671|emb|CBJ32096.1|	44.57	1e-48	conserved unknown protein [Ectocarpus siliculosus]	-
863	comp55588_c0_orf1	425	88125	21.2	26	26	12	12	0.897	15	*	1.099	15		1.442	15	*	1.269	15	*	0.731	15	*	0.824	15	*	gi|302828822|ref|XP_002945978.1|	54.55	4e-12	splicing factor like protein [Volvox carteri f. nagariensis]	K14947	9e-17	epithelial splicing regulatory protein 1/2
864	comp64024_c0_orf1	425	72479	17.8	27	16	8	5	0.74	9	*	0.878	10		0.877	10		1.012	10		1.2	8	*	1.17	10	*	gi|323452697|gb|EGB08570.1|	39.42	2e-60	hypothetical protein AURANDRAFT_63928 [Aureococcus anophagefferens]	-
865	comp65516_c0_orf1	425	64541	11.9	23	5	5	1	0.987	4		1.208	3	*	0.963	4		0.886	4		1.1	4		1.164	4		gi|319997132|gb|ADV91160.1|	69.16	0	mitochondrial citrate synthase-like protein 2 [Karlodinium veneficum]	K01647	1e-136	citrate synthase [EC:2.3.3.1]
866	comp69022_c0_orf1	425	30823	40.1	20	20	7	7	1.195	17		1.072	15		1.066	17		1.06	16		0.977	16		0.905	17		gi|307105220|gb|EFN53470.1|	44.3	3e-06	hypothetical protein CHLNCDRAFT_136744 [Chlorella variabilis]	-
867	CL477.Contig1_All	424	11939	66.7	23	3	4	1	0.959	2		1.038	2		0.825	2		1.025	2		1.197	2		0.885	2		gi|255965501|gb|ACU45055.1|	85.33	8e-34	calreticulin [Pfiesteria piscicida]	K08057	1e-12	calreticulin
868	CL2448.Contig1_All	424	35466	32.3	16	16	7	7	0.918	14	*	0.959	14		1.181	14		0.782	14	*	0.921	14		1.137	13	*	gi|134037094|gb|ABO47887.1|	91.23	3e-139	hypothetical protein [Alexandrium fundyense]	-
869	comp47681_c0_orf1	424	61491	24.3	41	36	9	8	0.891	15		1.041	14		0.81	15		0.896	15		1.397	15		1.164	15		gi|380715029|gb|AFE02909.1|	75.2	2e-161	fructose-1,6-bisphosphate aldolase class II [Emiliania huxleyi]	K01624	2e-111	fructose-bisphosphate aldolase, class II [EC:4.1.2.13]
870	comp29822_c0_orf1	424	51767	18.8	22	22	6	6	0.969	19		0.914	19		1.039	18		1.054	19		0.924	19		0.827	17	*	gi|297798668|ref|XP_002867218.1|	37.78	2e-19	hypothetical protein ARALYDRAFT_328437 [Arabidopsis lyrata subsp. lyrata]	K04345	1e-24	protein kinase A [EC:2.7.11.11]
871	comp103117_c0_orf1	424	64481	19.7	19	19	8	8	0.957	12		0.883	12		1.145	12	*	1.162	11	*	0.945	13		0.971	11		gi|115467746|ref|NP_001057472.1|	31.58	7e-06	Os06g0308000 [Oryza sativa Japonica Group]	-
872	CL839.Contig3_All	424	27238	37.5	31	16	7	2	1.016	9		1.164	9	*	0.762	9	*	0.962	9		1.3	9		0.978	9		gi|255965740|gb|ACU45165.1|	61.54	9e-20	G-strand telomere-binding protein [Prorocentrum minimum]	K12881	1e-10	THO complex subunit 4
873	comp65204_c0_orf1	424	113506	14.6	24	24	11	11	0.902	15	*	0.866	15	*	1.02	14		1.615	15	*	1.068	14		0.885	15		gi|302840562|ref|XP_002951836.1|	57.14	5e-07	hypothetical protein VOLCADRAFT_92400 [Volvox carteri f. nagariensis]	-
874	comp73861_c0_orf1	423	54066	32.8	31	31	10	10	0.874	14	*	0.788	14	*	1.482	14	*	0.907	14		0.666	14	*	1.002	14		gi|219115431|ref|XP_002178511.1|	47.73	1e-78	predicted protein [Phaeodactylum tricornutum CCAP 1055/1]	K00826	2e-70	branched-chain amino acid aminotransferase [EC:2.6.1.42]
875	CL1131.Contig6_All	423	79474	14.4	34	2	8	1	-			-			-			-			-			-			gi|348684974|gb|EGZ24789.1|	63.55	3e-30	hypothetical protein PHYSODRAFT_539794 [Phytophthora sojae]	K09571	5e-100	FK506-binding protein 4/5 [EC:5.2.1.8]
876	comp24267_c0_orf1	423	34197	30.9	29	29	8	8	1.076	20		1.141	20		1.089	20		0.901	20	*	1.013	20		1.013	20		gi|323454002|gb|EGB09873.1|	58.97	5e-46	hypothetical protein AURANDRAFT_15386, partial [Aureococcus anophagefferens]	K12734	9e-11	peptidyl-prolyl cis-trans isomerase-like 3 [EC:5.2.1.8]
877	CL289.Contig1_All	422	18625	35.2	28	6	5	1	0.899	6		0.881	6		0.839	6		1.033	6		1.306	6	*	1.432	6	*	gi|299830334|ref|YP_003734549.1|	65.04	3e-15	ribosomal protein L12 [Kryptoperidinium foliaceum]	K02935	3e-09	large subunit ribosomal protein L7/L12
878	Unigene50006_All	422	30816	20.7	18	18	4	4	0.908	14	*	1.046	15		1.32	15	*	0.952	15		0.756	15	*	1.021	16		gi|242039179|ref|XP_002466984.1|	54.24	7e-09	hypothetical protein SORBIDRAFT_01g017905 [Sorghum bicolor]	K02736	4e-53	20S proteasome subunit beta 7 [EC:3.4.25.1]
879	CL2392.Contig10_All	422	60327	25.1	33	5	10	2	-			-			-			-			-			-			gi|422295392|gb|EKU22691.1|	38.04	3e-09	hypothetical protein NGA_0482200 [Nannochloropsis gaditana CCMP526]	K03885	7e-06	NADH dehydrogenase [EC:1.6.99.3]
880	comp65202_c0_orf1	422	58173	19.8	19	19	7	7	0.999	13		1.107	12	*	1.174	13		1.009	13		0.975	13		1.037	13		gi|307107843|gb|EFN56085.1|	43.1	2e-14	hypothetical protein CHLNCDRAFT_145600 [Chlorella variabilis]	-
881	Unigene79013_All	422	7939	78.9	14	12	4	3	1	9		1.063	9		0.794	9	*	1.001	9		1.206	9		1.109	9	*	gi|323455880|gb|EGB11748.1|	59.65	4e-12	selenoprotein [Aureococcus anophagefferens]	-
882	comp29835_c0	422	43207	18.2	15	15	5	5	1.028	13		1.006	13		1.188	13		1.052	14		0.836	14		0.961	14		-	-	-	-	-
883	comp70321_c0_orf1	422	71874	27	30	30	11	11	0.806	16		0.83	15	*	0.912	15		1.575	16	*	1.082	16		0.776	16		-	-	-	-	-
884	Unigene4412_All	421	61096	32.2	25	12	11	6	0.976	9		0.97	9		0.932	9		1.231	10		0.823	10	*	0.859	10		gi|255086537|ref|XP_002509235.1|	53.09	5e-16	predicted protein [Micromonas sp. RCC299]	K12854	3e-26	pre-mRNA-splicing helicase BRR2 [EC:3.6.4.13]
885	CL7657.Contig2_All	420	64279	44.1	28	28	14	14	1.057	13		1.027	13		0.815	12	*	1.077	13		1.13	13	*	0.994	13		gi|414591259|tpg|DAA41830.1|	83.74	7e-136	TPA: hypothetical protein ZEAMMB73_407541 [Zea mays]	K03062	0	26S proteasome regulatory subunit T2
886	comp61985_c0_orf1	420	36115	38.4	21	18	8	7	1.21	11		1.145	11		0.884	11		0.901	11		1.153	11		1.001	11		gi|348666125|gb|EGZ05953.1|	52.63	5e-12	hypothetical protein PHYSODRAFT_348578 [Phytophthora sojae]	K11294	9e-15	nucleolin
887	CL2686.Contig7_All	420	21864	33.9	26	1	5	1	-	1		-	1		-	1		-	1		-	1		-	1		gi|58613585|gb|AAW79379.1|	59.62	7e-49	probable fumerate reductase [Heterocapsa triquetra]	-
888	comp47116_c0_orf1	419	118173	18.6	31	31	13	13	0.954	13		0.923	13		1.592	13	*	1.006	13		0.708	13	*	0.939	11		gi|297596656|ref|NP_001042890.2|	72.34	8e-12	Os01g0321300 [Oryza sativa Japonica Group]	K03070	0	preprotein translocase subunit SecA
889	CL7677.Contig2_All	419	28488	16.2	15	6	3	2	0.949	4		0.943	5		0.736	4	*	1.105	5		1.218	5		0.943	5		gi|224015250|ref|XP_002297283.1|	35.53	1e-30	predicted protein [Thalassiosira pseudonana CCMP1335]	-
890	comp65714_c0	419	105398	16.1	19	19	8	8	1.069	12		0.933	12		1.012	13		1.142	12	*	1.06	14		1.028	11		-	-	-	-	-
891	Unigene23929_All	419	20864	41.6	18	18	5	5	1.349	16	*	1.001	16		0.607	16	*	1.026	16		1.182	16		0.859	15	*	gi|397576494|gb|EJK50289.1|	29.69	6e-08	hypothetical protein THAOC_30761 [Thalassiosira oceanica]	-
892	comp84496_c0_orf1	418	114755	14.3	21	21	9	9	1.097	15		0.928	14		1.175	15		1.194	14	*	0.71	15	*	0.9	14		gi|219110265|ref|XP_002176884.1|	61.45	3e-21	predicted protein [Phaeodactylum tricornutum CCAP 1055/1]	K01874	2e-162	methionyl-tRNA synthetase [EC:6.1.1.10]
893	comp25015_c0	418	45399	16.9	23	23	6	6	1.366	10	*	1.103	10	*	0.789	10	*	1.022	10		0.966	10		0.904	10		-	-	-	-	-
894	comp55211_c0_orf1	417	92980	19.9	23	23	11	11	1.037	15		0.884	15	*	1.132	15		1.294	15	*	0.904	15		0.844	15	*	gi|460381460|ref|XP_004236467.1|	43.24	1e-14	PREDICTED: uncharacterized protein LOC101257851 [Solanum lycopersicum]	-
895	comp69644_c0_orf1	417	90415	20.1	22	22	10	10	0.851	11		0.835	11		1.152	10		1.417	11		0.835	11		0.808	10	*	-	-	-	-	-
896	comp20880_c0_orf1	417	19404	45.9	30	3	6	1	-	1		-	1		-	1		-	1		-	1		-	1		gi|112253405|gb|ABI14290.1|	80.95	1e-54	hypothetical protein [Pfiesteria piscicida]	-
897	comp72393_c0_orf1	417	13066	35.8	14	14	3	3	1.108	11		1.159	11		0.957	9		1.121	11		0.886	11		0.798	10	*	gi|224009568|ref|XP_002293742.1|	50	2e-11	hypothetical protein THAPSDRAFT_269759 [Thalassiosira pseudonana CCMP1335]	-
898	comp32678_c0	416	58337	16.6	20	20	6	6	1.072	15		1.103	15		0.977	14		0.921	15		1.021	14		0.984	15		-	-	-	-	-
899	Unigene30756_All	416	27913	29.4	20	20	4	4	0.955	17		0.893	16	*	1.103	17		1.083	17		0.756	17	*	0.881	16	*	gi|347464654|gb|AEO96229.1|	76.86	2e-53	ATP-dependent clp protease proteolytic subunit clpP [Ascophyllum nodosum]	K01358	3e-61	ATP-dependent Clp protease, protease subunit [EC:3.4.21.92]
900	comp61899_c0_orf1	416	39351	14.8	17	17	4	4	1.008	10		1.109	9	*	0.969	10		1.233	10	*	0.922	10		0.687	10		-	-	-	-	-
901	CL1652.Contig1_All	415	56700	30.1	33	12	10	4	0.852	9	*	1.002	9		0.903	9		1.072	9		1.37	9		1.183	8		gi|58613401|gb|AAW79287.1|	80.35	0	chloroplast acetolactate synthase [Heterocapsa triquetra]	K01652	7e-24	acetolactate synthase I/II/III large subunit [EC:2.2.1.6]
902	CL421.Contig11_All	415	9265	44.4	9	1	2	1	-			-			-			-			-			-			gi|388518955|gb|AFK47539.1|	65.31	5e-10	unknown [Medicago truncatula]	K07936	2e-16	GTP-binding nuclear protein Ran
903	CL1037.Contig2_All	414	19581	35.5	23	10	5	2	0.814	8	*	1.061	8	*	0.982	9		0.856	8	*	1.114	9		1.125	9		gi|299470814|emb|CBN78637.1|	49.59	5e-24	putative Translation Initiation Inhibitor [Ectocarpus siliculosus]	-
904	CL3906.Contig2_All	413	26725	26.6	22	17	4	3	1.128	11	*	1.212	10	*	0.881	10	*	0.866	10	*	0.954	10		1.046	10		-	-	-	-	-
905	Unigene35192_All	413	25770	47.5	29	29	8	8	0.972	17		1.035	17		0.886	17		0.918	17	*	1.172	17	*	1.109	17		gi|212723896|ref|NP_001132513.1|	83.52	9e-42	uncharacterized protein LOC100193973 [Zea mays]	K07976	2e-76	Rab family, other
906	comp61365_c0	412	111178	20	29	21	12	9	0.979	12		0.871	12	*	1.204	12	*	1.268	12	*	0.79	12	*	0.974	12		-	-	-	-	-
907	CL5887.Contig1_All	412	22500	15.1	24	24	2	2	0.902	13		0.934	13		0.898	13		0.662	13	*	1.174	13	*	1.402	12	*	gi|58613559|gb|AAW79366.1|	88.89	7e-06	chloroplast light harvesting complex protein [Heterocapsa triquetra]	K08907	4e-12	light-harvesting complex I chlorophyll a/b binding protein 1
908	CL7951.Contig2_All	412	73326	19.9	22	1	10	1	-	1		-	1		-	1		-	1		-	1		-	1		gi|159482576|ref|XP_001699345.1|	63.2	4e-35	flavoprotein [Chlamydomonas reinhardtii]	-
909	CL4309.Contig2_All	411	15823	38.8	20	3	5	1	-	1		-	1		-	1		-	1		-	1		-	1		gi|553048|gb|AAA33135.1|	70.21	2e-11	V-type H+-ATPase, partial [Daucus carota]	K02145	4e-44	V-type H+-transporting ATPase subunit A [EC:3.6.3.14]
910	comp30513_c0	410	96036	17.7	19	19	9	9	0.935	16		0.954	14		1.162	16		0.973	16		0.953	16		1.034	15		-	-	-	-	-
911	comp68063_c0_orf1	409	50445	22	25	25	7	7	1.187	18		1.04	17		1.13	18		0.848	17		0.764	18		0.843	17		gi|222873396|gb|EEF10527.1|	35.92	4e-06	predicted protein [Populus trichocarpa]	-
912	comp60195_c0_orf1	409	33188	23.4	35	6	5	2	1.118	5		1.519	5	*	1.174	5		0.565	5	*	1.121	5		1.192	5		gi|224034171|gb|ACN36161.1|	76.92	2e-09	unknown [Zea mays]	K02934	2e-33	large subunit ribosomal protein L6e
913	CL2742.Contig1_All	407	18349	26	27	12	4	2	1.179	11	*	1.158	12	*	0.646	12	*	0.851	12	*	1.229	11	*	1.159	12		gi|255965947|gb|ACU45260.1|	79.81	8e-43	60S ribosomal protein L24 [Karlodinium veneficum]	K02896	2e-20	large subunit ribosomal protein L24e
914	CL322.Contig1_All	407	105310	15.7	20	20	11	11	0.819	15	*	1.066	15	*	0.986	15		0.865	15		1.23	15		1.39	15	*	gi|380845842|gb|AFE84664.1|	65.2	4e-75	polyketide synthase KS domain protein, partial [Amphidinium carterae]	K14827	2e-35	pre-rRNA-processing protein IPI1
915	comp61107_c1	407	46605	25.3	22	4	7	2	0.942	2		0.831	2		1.136	2		1.076	2		0.69	2	*	0.795	2		-	-	-	-	-
916	CL3983.Contig1_All	406	20476	29.7	30	30	5	5	1.103	18		1.08	19		1.066	18		0.874	19	*	0.873	19		1.133	19		gi|223927263|gb|ACN23243.1|	47.22	4e-10	ribosomal protein L5, partial (chloroplast) [Halimeda gracilis]	K02931	7e-23	large subunit ribosomal protein L5
917	CL2758.Contig2_All	406	45157	41	40	5	13	3	0.855	3		0.889	3	*	1.24	3	*	1.519	3	*	0.838	3		0.69	3	*	gi|158132216|gb|ABW17275.1|	89.06	1e-14	magnesium chelatase subunit [Karenia brevis]	K03405	2e-129	magnesium chelatase subunit I [EC:6.6.1.1]
918	comp72243_c0_orf1	406	40122	35.1	20	20	9	9	1.009	13		1.073	13		0.874	13	*	0.781	13		1.232	13		1.214	12	*	gi|147853195|emb|CAN78556.1|	56.34	1e-16	hypothetical protein VITISV_042208 [Vitis vinifera]	K00215	9e-73	dihydrodipicolinate reductase [EC:1.3.1.26]
919	Unigene13280_All	406	60238	19.5	36	36	9	9	0.541	16		0.429	18	*	0.959	16		0.935	17		1.101	20		1.418	18		gi|5532302|gb|AAD44701.1|	83.7	0	PSII CP47 apoprotein [Heterocapsa triquetra]	K02704	3e-167	photosystem II CP47 chlorophyll apoprotein
920	comp47955_c0_orf1	406	127128	15.1	30	26	13	12	0.986	14		1.011	13		1.107	14		1.04	14		0.837	14		0.905	14	*	gi|222624782|gb|EEE58914.1|	66.81	1e-89	hypothetical protein OsJ_10558 [Oryza sativa Japonica Group]	K08675	0	Lon-like ATP-dependent protease [EC:3.4.21.-]
921	comp70447_c0_orf1	406	50757	15.8	18	18	5	5	0.73	14	*	0.866	14		0.934	13		0.865	14		1.534	14	*	1.339	13	*	gi|302837057|ref|XP_002950088.1|	26.99	4e-11	hypothetical protein VOLCADRAFT_60120 [Volvox carteri f. nagariensis]	-
922	comp64387_c1_orf1	406	19305	28.9	36	4	4	2	-	1		-	1		-	1		-	1		-	1		-	1		gi|255965342|gb|ACU44976.1|	70.18	3e-15	acidic ribosomal protein P2 [Pfiesteria piscicida]	K02943	2e-12	large subunit ribosomal protein LP2
923	Unigene15587_All	405	23789	21	30	13	4	3	1.052	3		0.864	3		1.237	3		0.931	3		0.707	3		1.128	3		gi|58613557|gb|AAW79365.1|	92.31	2e-07	chloroplast light harvesting complex protein [Heterocapsa triquetra]	K08907	2e-08	light-harvesting complex I chlorophyll a/b binding protein 1
924	comp65639_c2_orf1	405	80101	23	28	5	11	4	0.633	2		0.784	2		1.298	2		1.613	2		0.882	2		0.774	2		gi|58613401|gb|AAW79287.1|	80.17	0	chloroplast acetolactate synthase [Heterocapsa triquetra]	K01652	1e-38	acetolactate synthase I/II/III large subunit [EC:2.2.1.6]
925	comp78438_c0	404	32943	13.4	14	14	3	3	1.058	12		1.022	10		0.945	11		0.965	11		0.84	11		1.103	10		-	-	-	-	-
926	comp70479_c0_orf1	404	58519	27.6	26	26	10	10	0.929	16		1.082	15		1.046	16		1.034	15		0.961	16		0.987	16		gi|397636470|gb|EJK72287.1|	35.24	7e-08	hypothetical protein THAOC_06190, partial [Thalassiosira oceanica]	K02148	1e-43	V-type H+-transporting ATPase subunit C [EC:3.6.3.14]
927	comp56304_c1_orf1	404	128943	19.6	35	31	16	15	1.011	19		0.998	19		1.115	20		0.951	20		0.982	19		0.966	20		gi|255593034|ref|XP_002535776.1|	66.17	6e-103	conserved hypothetical protein [Ricinus communis]	K08675	0	Lon-like ATP-dependent protease [EC:3.4.21.-]
928	CL1802.Contig5_All	404	33718	27.2	19	1	5	1	-	1		-	1		-	1		-	1		-	1		-	1		gi|58613505|gb|AAW79339.1|	81.94	1e-87	chloroplast translation factor Ts [Heterocapsa triquetra]	K02357	7e-57	elongation factor Ts
929	CL3062.Contig1_All	403	22398	40.8	32	4	7	2	0.752	2		0.767	2		1.599	2		0.825	2		1.005	2		1.11	2		gi|58613551|gb|AAW79362.1|	73.56	1e-72	chloroplast light harvesting complex protein [Heterocapsa triquetra]	K08907	1e-10	light-harvesting complex I chlorophyll a/b binding protein 1
930	Unigene16027_All	403	42208	33.4	24	24	7	7	0.926	13	*	0.848	13	*	1.113	12	*	1.373	13	*	0.77	13	*	0.748	13	*	gi|904028|gb|AAA70363.1|	47.37	4e-07	nucleosome assembly protein I, partial [Triticum aestivum]	K11279	3e-20	nucleosome assembly protein 1-like 1
931	CL2470.Contig1_All	402	87337	30.7	37	2	16	2	-	1		-	1		-	1		-	1		-	1		-	1		gi|116786888|gb|ABK24283.1|	55	5e-24	unknown [Picea sitchensis]	K09553	4e-92	stress-induced-phosphoprotein 1
932	CL1262.Contig1_All	401	32068	23.9	26	7	4	2	1.338	6	*	0.934	6		0.797	6	*	1.105	6		0.973	5		0.804	6		gi|157093197|gb|ABV22253.1|	62.75	2e-49	protein disulfide-isomerase-like protein EhSep2 precursor [Karlodinium veneficum]	K09584	4e-22	protein disulfide-isomerase A6 [EC:5.3.4.1]
933	comp67017_c0	401	39713	27.6	22	22	7	7	1.075	12	*	1.136	12	*	1.003	12		0.862	12	*	1.105	11		1.004	12		-	-	-	-	-
934	CL6669.Contig3_All	401	19405	37.6	27	7	5	3	1.328	3	*	0.86	3		0.822	3		1.281	3		1.089	3		0.892	3		gi|255965475|gb|ACU45042.1|	85.11	4e-70	unknown [Pfiesteria piscicida]	-
935	comp23924_c0_orf1	401	78780	17.9	27	27	8	8	0.943	18		0.919	18		1.165	19		1.417	18	*	0.711	19		0.812	19		gi|325181012|emb|CCA15422.1|	63.74	0	Tcomplex protein 1 subunit gamma putative [Albugo laibachii Nc14]	K09495	0	T-complex protein 1 subunit gamma
936	CL4314.Contig5_All	401	62741	25	33	4	10	1	0.899	2		0.819	2		1.104	2		1.287	2		0.791	2		1.011	2		gi|219130444|ref|XP_002185375.1|	57.02	2e-132	UDP-Glucose-Pyrophosphorylase/Phosphoglucomutase [Phaeodactylum tricornutum CCAP 1055/1]	K00963	2e-127	UTP--glucose-1-phosphate uridylyltransferase [EC:2.7.7.9]
937	CL5974.Contig1_All	400	19217	37.4	33	3	6	1	-			-			-			-			-			-			gi|145352285|ref|XP_001420482.1|	31.78	1e-08	predicted protein [Ostreococcus lucimarinus CCE9901]	K12611	2e-12	mRNA-decapping enzyme 1B [EC:3.-.-.-]
938	comp74528_c0_orf1	400	40839	31.5	23	20	9	8	0.949	13		0.96	13		0.974	13		1.066	13		0.903	13		0.985	13		gi|323447057|gb|EGB03020.1|	55.65	1e-25	hypothetical protein AURANDRAFT_16927 [Aureococcus anophagefferens]	K09560	5e-20	suppressor of tumorigenicity protein 13
939	CL258.Contig1_All	399	26927	25.3	20	5	5	1	1.318	3		0.659	3		0.603	3	*	1.195	3		1.252	3		0.729	3		gi|1362117|pir||S56705	87.76	2e-16	ribosomal protein S5 homolog - common tobacco (fragment)	K02989	2e-89	small subunit ribosomal protein S5e
940	comp63975_c0_orf1	398	67524	24.7	14	14	8	8	1.07	10		1.028	7		1.077	7		1.205	7		0.763	9		0.813	6		-	-	-	-	-
941	CL1139.Contig4_All	398	21803	26.2	17	9	3	2	0.823	7	*	0.884	7		1.147	7		1.034	7		0.942	8		1.126	7		gi|157093379|gb|ABV22344.1|	50.93	3e-37	profilin-like protein [Noctiluca scintillans]	-
942	CL3208.Contig2_All	397	53427	21.1	18	18	6	6	1.208	17		1.05	14		0.809	17	*	1.093	16		1.069	16		1.196	17	*	gi|413934104|gb|AFW68655.1|	61.49	7e-51	hypothetical protein ZEAMMB73_512974 [Zea mays]	K07513	2e-101	acetyl-CoA acyltransferase 1 [EC:2.3.1.16]
943	comp70937_c0_orf1	397	50890	11.9	14	13	4	3	1.356	12	*	1.239	12	*	0.827	11	*	0.905	12		0.957	12		0.869	11	*	gi|255074119|ref|XP_002500734.1|	44.59	6e-08	high-mobility protein [Micromonas sp. RCC299]	K09273	3e-09	upstream-binding transcription factor
944	comp69037_c0_orf1	396	21776	34.7	17	17	4	4	0.973	14		1.068	13	*	1.153	13	*	0.891	14	*	0.833	14	*	0.968	14		-	-	-	-	-
945	comp49950_c1_orf1	396	17631	33.9	25	3	4	1	1.137	3	*	1.204	3		1.154	3	*	0.691	3	*	0.804	3		1.18	3	*	gi|297830548|ref|XP_002883156.1|	41.1	6e-06	ribosomal protein S17 family protein [Arabidopsis lyrata subsp. lyrata]	K02961	1e-07	small subunit ribosomal protein S17
946	CL6669.Contig2_All	396	19355	33.3	23	3	4	2	1.29	3		1.014	3		0.798	3	*	1.129	3		1.001	3		0.889	3		gi|255965475|gb|ACU45042.1|	85.82	3e-69	unknown [Pfiesteria piscicida]	-
947	CL1294.Contig3_All	396	62515	13.6	24	6	6	2	0.863	3		0.978	3		0.977	3		1.356	3	*	1.178	3		0.848	3		gi|319997132|gb|ADV91160.1|	69.15	0	mitochondrial citrate synthase-like protein 2 [Karlodinium veneficum]	K01647	1e-132	citrate synthase [EC:2.3.3.1]
948	CL1611.Contig1_All	395	48136	24.8	25	25	8	8	0.858	13		1.085	13		1.118	13		0.868	13		0.954	13		0.863	13		gi|443418950|gb|AGC84348.1|	100	1e-159	amidinotransferase, partial [Alexandrium catenella]	-
949	comp85926_c0_orf1	395	44482	27.8	20	16	8	6	0.957	12		0.853	11		0.942	12		1.468	12		0.867	12		0.84	12		gi|302789414|ref|XP_002976475.1|	53.37	3e-40	hypothetical protein SELMODRAFT_105510 [Selaginella moellendorffii]	K11594	2e-44	ATP-dependent RNA helicase [EC:3.6.4.13]
950	comp65725_c0_orf1	394	46947	27.9	29	29	9	9	1.203	16	*	1.169	16	*	1.051	16		0.863	16	*	0.857	16	*	0.976	16		gi|168036350|ref|XP_001770670.1|	27.27	5e-12	predicted protein [Physcomitrella patens subsp. patens]	-
951	CL723.Contig3_All	394	21059	35.3	31	27	4	3	0.914	9		1.242	11	*	1.188	9	*	0.788	11		1.182	11		1.008	9		-	-	-	-	-
952	comp90549_c0	393	67581	21	15	15	8	8	1.007	12		1.029	12		1.027	12		1.183	12	*	0.893	12		0.895	12		-	-	-	-	-
953	CL6031.Contig1_All	393	110312	15.1	25	8	10	2	0.758	6	*	0.826	7	*	1.989	7	*	1.131	7		0.612	7	*	0.938	7		gi|125549583|gb|EAY95405.1|	45.34	8e-115	hypothetical protein OsI_17244 [Oryza sativa Indica Group]	K00392	7e-107	sulfite reductase (ferredoxin) [EC:1.8.7.1]
954	CL1761.Contig1_All	393	32539	29.2	21	21	6	6	0.956	17		1.014	16		0.785	17		0.878	17	*	1.07	17		1.003	17		gi|32400873|gb|AAP80668.1|AF479049_1	73.33	3e-20	ribosomal protein L2, partial [Triticum aestivum]	K02938	1e-77	large subunit ribosomal protein L8e
955	comp26850_c0_orf1	393	39912	27.8	20	20	8	8	1.142	16	*	1.026	15		1.275	16	*	0.96	15		0.8	16		0.94	16		gi|299117518|emb|CBN75362.1|	28.57	1e-09	RHD3a, RHD3/Sey1 family GTPase involved in the ER-to-Golgi traffic [Ectocarpus siliculosus]	-
956	comp85137_c0_orf1	392	52483	25.5	28	28	8	8	0.94	13		1.012	13		0.999	13		0.873	13		1.129	13		1.225	13	*	gi|452819931|gb|EME26981.1|	38.89	1e-06	replication factor A1 [Galdieria sulphuraria]	K07466	2e-08	replication factor A1
957	comp29759_c0	392	34687	29.1	26	18	7	4	0.818	16	*	1.152	16		1.104	16		0.864	16		0.761	16	*	1.04	16		-	-	-	-	-
958	CL1192.Contig2_All	391	29960	44.3	32	2	8	1	-	1		-	1		-	1		-	1		-	1		-	1		gi|317134957|gb|ADV03041.1|	80.41	2e-76	ribosomal protein S7 [Amphidinium carterae]	K02993	2e-47	small subunit ribosomal protein S7e
959	CL5779.Contig2_All	391	27549	29.6	27	9	5	2	0.981	6		1.106	6		1.079	6		0.992	6		0.9	6		1.052	6		gi|323454455|gb|EGB10325.1|	45.41	5e-46	hypothetical protein AURANDRAFT_62784 [Aureococcus anophagefferens]	-
960	Unigene61631_All	391	13985	38.6	19	19	3	3	1.172	12	*	1.013	13		0.908	13		1.022	13		1.033	13		0.909	13		-	-	-	-	-
961	Unigene13328_All	391	51380	32.4	22	12	10	7	1.036	7		1.055	9		1.002	9		0.716	9		0.854	9		0.981	9		gi|224105183|ref|XP_002313718.1|	61.41	7e-68	predicted protein [Populus trichocarpa]	K03029	4e-70	26S proteasome regulatory subunit N10
962	comp19687_c0_orf1	390	107755	18.2	23	16	13	11	1.118	8	*	0.97	8		0.95	8		1.107	8		0.883	8		0.911	8		gi|157783535|gb|ABV72575.1|	63.04	5e-09	unknown [Heterocapsa rotundata]	-
963	Unigene50264_All	390	12046	66.3	34	20	5	3	1.117	8	*	1.031	8		0.881	8		0.984	6		1.161	8		1.142	8		-	-	-	-	-
964	CL2392.Contig13_All	390	60933	28.6	35	15	12	7	0.805	6	*	1.055	6		1.33	6		1.975	6	*	0.623	6		0.71	6	*	gi|428176289|gb|EKX45174.1|	41.67	2e-14	hypothetical protein GUITHDRAFT_108818 [Guillardia theta CCMP2712]	-
965	CL1086.Contig4_All	390	37270	24.7	29	17	6	2	1.079	12	*	1.097	13		0.872	13		0.919	11		0.946	12		1.054	13		gi|414878388|tpg|DAA55519.1|	69.57	2e-31	TPA: hypothetical protein ZEAMMB73_916473, partial [Zea mays]	K02937	1e-72	large subunit ribosomal protein L7e
966	comp59245_c1_orf1	389	115812	15.9	23	23	11	11	1.063	13		1.166	13	*	0.942	13		0.953	13		0.975	13		0.923	13		gi|157093267|gb|ABV22288.1|	25.87	5e-13	unknown [Karlodinium veneficum]	-
967	Unigene14098_All	387	129548	18.6	33	33	16	16	1.037	17		1.096	16		1.156	17		0.965	17		0.799	17	*	0.905	17		gi|11131946|sp|Q9ZNY3.1|CALR_EUGGR	63.33	4e-13	RecName: Full=Calreticulin; Flags: Precursor	K05546	1e-171	alpha 1,3-glucosidase [EC:3.2.1.84]
968	CL7996.Contig5_All	387	33623	28.2	31	1	8	1	-			-			-			-			-			-			gi|242059637|ref|XP_002458964.1|	58.1	3e-58	hypothetical protein SORBIDRAFT_03g043450 [Sorghum bicolor]	K12823	5e-67	ATP-dependent RNA helicase DDX5/DBP2 [EC:3.6.4.13]
969	comp18406_c0_orf1	387	96407	22.7	20	20	11	11	1.086	15		0.904	17		1.032	16		1.113	17		1.094	17		1.007	16		gi|428169759|gb|EKX38690.1|	40.46	6e-06	hypothetical protein GUITHDRAFT_76958, partial [Guillardia theta CCMP2712]	-
970	comp75272_c0	387	65744	12.8	17	17	5	5	1.028	11		0.814	11	*	1.064	11		1.347	9	*	0.73	11	*	0.786	11	*	-	-	-	-	-
971	comp70606_c0_orf1	386	47440	11.5	25	25	4	4	0.954	11		1.008	12		0.838	12	*	0.754	12	*	1.241	12	*	1.21	12	*	-	-	-	-	-
972	Unigene66504_All	386	33651	48.1	20	20	7	7	0.962	16		1.093	15		1.24	16		1.18	15		0.973	16		0.824	16		gi|414865137|tpg|DAA43694.1|	62.6	5e-40	TPA: hypothetical protein ZEAMMB73_913533 [Zea mays]	K02730	1e-81	20S proteasome subunit alpha 1 [EC:3.4.25.1]
973	Unigene48640_All	385	69124	21.6	27	27	10	10	0.799	16	*	0.872	16	*	1.222	16	*	1.05	16		0.784	16	*	1.04	16		gi|255965278|gb|ACU44944.1|	80.39	7e-91	unknown [Pfiesteria piscicida]	K09500	4e-154	T-complex protein 1 subunit theta
974	CL5954.Contig1_All	385	81634	24	25	25	12	12	0.892	16		0.821	15		1.132	16		1.134	16		0.946	18		1.007	16		gi|302847932|ref|XP_002955499.1|	55.81	8e-20	hypothetical protein VOLCADRAFT_106835 [Volvox carteri f. nagariensis]	K06207	2e-161	GTP-binding protein
975	CL698.Contig11_All	385	49823	30.3	30	2	11	2	-	1		-	1		-	1		-	1		-	1		-	1		gi|428178789|gb|EKX47663.1|	75.53	2e-172	hypothetical protein GUITHDRAFT_159541 [Guillardia theta CCMP2712]	K03257	5e-162	translation initiation factor 4A
976	CL3305.Contig4_All	385	117246	8	17	14	5	4	1.125	11	*	1.134	11	*	1.189	11		0.923	11		0.814	11		0.92	11		gi|303275312|ref|XP_003056952.1|	54.98	4e-76	glycosyltransferase family 66 protein [Micromonas pusilla CCMP1545]	K07151	1e-103	dolichyl-diphosphooligosaccharide--protein glycosyltransferase [EC:2.4.1.119]
977	CL233.Contig6_All	385	20391	10.4	11	11	1	1	1.208	9	*	1.066	10		0.676	10	*	0.663	10	*	1.752	10	*	1.296	10	*	-	-	-	-	-
978	Unigene41246_All	385	38868	27.2	28	9	7	2	1.121	4		1.083	4		0.823	4		0.845	3	*	1.12	4		1.05	4	*	gi|470148741|ref|XP_004309909.1|	35.29	1e-06	PREDICTED: ankyrin repeat domain-containing protein EMB506, chloroplastic-like [Fragaria vesca subsp. vesca]	K06694	4e-06	26S proteasome non-ATPase regulatory subunit 10
979	comp62662_c1_orf1	384	122752	5.1	22	22	4	4	0.852	18		1.239	18		1.382	18	*	0.978	18		0.912	18		0.906	18		gi|125590156|gb|EAZ30506.1|	39.71	2e-06	hypothetical protein OsJ_14553 [Oryza sativa Japonica Group]	K13095	6e-08	splicing factor 1
980	comp85867_c0_orf1	384	36956	33.4	17	17	7	7	1.13	15	*	1.038	15		0.978	15		1	15		1.031	15		1.063	15		gi|293337059|ref|NP_001169143.1|	50	2e-07	uncharacterized protein LOC100382988 [Zea mays]	K14026	4e-11	SEL1 protein
981	comp69508_c0_orf1	384	36095	23.9	28	28	6	6	1.221	21	*	0.961	23		0.8	23		1.029	22		1.227	21	*	1.08	23		gi|397639652|gb|EJK73690.1|	44.27	5e-22	hypothetical protein THAOC_04672 [Thalassiosira oceanica]	-
982	comp64170_c0_orf1	383	95795	18	27	27	9	9	1.096	18	*	1.075	18	*	0.993	18		0.928	18		1.008	18		0.99	18		gi|298706233|emb|CBJ29274.1|	46.15	3e-20	conserved unknown protein [Ectocarpus siliculosus]	K12843	2e-59	U4/U6 small nuclear ribonucleoprotein PRP3
983	comp67127_c0	383	82814	27.6	23	20	12	9	0.809	15	*	0.898	15		0.992	15		1.275	15		1.133	15		0.983	15		-	-	-	-	-
984	comp65773_c0_orf1	382	64816	18.1	23	19	8	7	0.495	8	*	0.797	8	*	1.19	8		1.013	8		1.076	8		1.28	8	*	gi|224088150|ref|XP_002335111.1|	65.66	9e-32	predicted protein [Populus trichocarpa]	K00006	2e-84	glycerol-3-phosphate dehydrogenase (NAD+) [EC:1.1.1.8]
985	comp28722_c0_orf1	381	24620	27.8	21	5	5	2	0.966	5		0.882	5		1.082	5		1.169	5		0.871	4		0.824	5	*	gi|345291499|gb|AEN82241.1|	63.33	8e-14	AT3G58730-like protein, partial [Capsella rubella]	K02149	2e-26	V-type H+-transporting ATPase subunit D [EC:3.6.3.14]
986	Unigene58972_All	381	13080	19	23	6	2	1	-			-			-			-			-			-			gi|306430549|emb|CBI83415.1|	63.04	2e-23	light-harvesting protein, partial [Symbiodinium sp. clade C3]	-
987	CL4145.Contig2_All	381	37623	27	27	27	7	7	1.006	18		0.975	19		1.075	20		0.95	18		1.106	21		1.172	20		gi|345648531|gb|AEO13833.1|	68.18	3e-21	thiazole biosynthetic protein [Camellia sinensis]	K03146	4e-100	thiamine biosynthetic enzyme
988	comp58436_c0_orf1	381	75680	15.2	14	14	6	6	1.113	11		1.034	9		1.248	11		1.18	11		0.682	10		0.806	9	*	-	-	-	-	-
989	CL2625.Contig4_All	381	38372	34.7	20	5	7	1	0.776	4	*	0.863	4		1.159	4		1.172	4	*	1.056	4		1.137	4		gi|397637947|gb|EJK72872.1|	50.35	2e-64	hypothetical protein THAOC_05554 [Thalassiosira oceanica]	K01951	3e-59	GMP synthase (glutamine-hydrolysing) [EC:6.3.5.2]
990	Unigene50435_All	380	12119	72.7	22	19	5	3	1.205	14	*	1.097	14	*	0.818	14	*	1.12	14	*	1.082	14		0.891	14	*	gi|157093413|gb|ABV22361.1|	68.63	3e-08	unknown [Noctiluca scintillans]	-
991	CL5482.Contig1_All	380	19874	32.1	30	9	4	2	1.19	3		1.154	3		0.812	3		1.025	3		1.138	3		0.985	3		gi|125562382|gb|EAZ07830.1|	45.9	3e-08	hypothetical protein OsI_30089 [Oryza sativa Indica Group]	K01802	3e-20	peptidylprolyl isomerase [EC:5.2.1.8]
992	comp43845_c0_orf1	380	134720	20.9	22	22	13	13	0.863	15		0.977	15		1.254	16	*	1.263	13	*	0.969	16		0.981	16		gi|356545027|ref|XP_003540947.1|	53.33	8e-09	PREDICTED: probable ADP-ribosylation factor GTPase-activating protein AGD11-like [Glycine max]	-
993	CL3572.Contig1_All	379	17636	9.5	27	27	1	1	1.049	14		1.095	13	*	1.582	14	*	0.892	14	*	0.797	14	*	0.931	13		gi|58613513|gb|AAW79343.1|	89.47	7e-23	chloroplast photosystem I protein E [Heterocapsa triquetra]	K02693	6e-16	photosystem I subunit IV
994	CL5262.Contig3_All	378	21421	45.8	36	7	6	1	1.178	4		0.923	3		0.973	4		1.027	3		0.696	4	*	0.927	4		gi|58613431|gb|AAW79302.1|	44.3	2e-07	carbonic anhydrase [Isochrysis galbana]	-
995	comp76007_c0	378	63378	14.7	13	13	6	6	0.876	10		0.886	10	*	1.099	10	*	1.423	10	*	0.841	10		0.813	10	*	-	-	-	-	-
996	comp62865_c0_orf1	378	38031	30.4	26	26	6	6	0.968	12		0.877	11	*	0.95	13		1.329	13		1.095	12		1.008	13		gi|449469018|ref|XP_004152218.1|	47.37	3e-09	PREDICTED: cytochrome c oxidase subunit 5b-2, mitochondrial-like [Cucumis sativus]	K02265	2e-10	cytochrome c oxidase subunit 5b
997	comp18962_c0_orf1	378	32886	7.8	18	4	2	1	0.874	2		1.068	2		0.922	2		0.867	2		1.113	2		1.098	2		gi|397591429|gb|EJK55367.1|	49.17	8e-51	hypothetical protein THAOC_24912 [Thalassiosira oceanica]	K03686	1e-47	molecular chaperone DnaJ
998	comp72748_c0_orf1	378	40893	34.7	15	8	8	4	1.019	8		1.112	8		1.135	8		0.997	5		0.896	8		0.909	8		gi|414876667|tpg|DAA53798.1|	40	2e-08	TPA: hypothetical protein ZEAMMB73_904222 [Zea mays]	K03031	2e-32	26S proteasome regulatory subunit N12
999	comp26657_c0	376	38301	10.8	31	31	3	3	1.244	22	*	1.19	22	*	0.832	22	*	0.814	22	*	1.117	22	*	1.101	21	*	-	-	-	-	-
1000	comp26764_c1	376	59616	20.5	28	14	8	7	1.12	12	*	0.936	12		0.938	12		1.235	12	*	0.945	12		0.886	12		-	-	-	-	-
1001	CL3523.Contig7_All	375	50889	17.5	19	1	6	1	-	1		-	1		-	1		-	1		-	1		-	1		-	-	-	-	-
1002	comp68874_c0_orf1	375	11176	44.6	14	8	3	1	1.299	5	*	0.98	5		0.669	5	*	1.192	5	*	1.473	5	*	1	5		gi|301098972|ref|XP_002898578.1|	64.86	2e-19	cystathionine beta-synthase [Phytophthora infestans T30-4]	K01697	2e-15	cystathionine beta-synthase [EC:4.2.1.22]
1003	CL2540.Contig4_All	374	60578	25.1	30	9	10	4	0.778	6	*	0.906	6		1.29	7		1.262	6	*	0.734	7		0.816	6	*	-	-	-	-	-
1004	comp63546_c0_orf1	374	70989	15.5	21	7	7	2	0.89	6		1.053	6		0.965	6		1.319	6	*	1.246	6		0.908	6		gi|219124414|ref|XP_002182499.1|	68.27	4e-148	isocitrate dehydrogenase [Phaeodactylum tricornutum CCAP 1055/1]	K00031	8e-152	isocitrate dehydrogenase [EC:1.1.1.42]
1005	comp63559_c0_orf1	374	59096	29.5	31	31	11	11	1.078	14	*	1.094	13	*	0.871	14		0.945	14		1.155	14		1.044	14		gi|449449922|ref|XP_004142713.1|	50.67	2e-10	PREDICTED: uncharacterized protein LOC101222642 [Cucumis sativus]	K02863	5e-37	large subunit ribosomal protein L1
1006	CL2375.Contig1_All	374	43812	26.2	19	6	7	3	0.826	5		0.913	5		1.082	5		1.179	5		1.141	5		0.972	5		gi|428173772|gb|EKX42672.1|	49.69	8e-77	hypothetical protein GUITHDRAFT_73722 [Guillardia theta CCMP2712]	-
1007	CL492.Contig1_All	373	68723	26.6	19	16	9	7	0.929	13		0.887	13	*	1.166	13	*	1.124	13	*	0.826	13	*	0.929	13		gi|147816669|emb|CAN70636.1|	61.63	3e-172	hypothetical protein VITISV_008621 [Vitis vinifera]	K09496	0	T-complex protein 1 subunit delta
1008	CL3641.Contig4_All	372	91139	22	20	4	10	3	0.992	3		0.987	3		1.118	3		1.042	3		0.919	3		1.071	3		-	-	-	-	-
1009	comp75699_c0_orf1	372	42545	27.6	23	23	7	7	1.222	12	*	0.9	11	*	0.642	12	*	0.992	11		1.407	12	*	0.914	12		gi|226496215|ref|NP_001143768.1|	49.37	3e-07	uncharacterized protein LOC100276530 [Zea mays]	-
1010	comp100917_c0	372	21177	52.6	26	10	7	3	1.068	6	*	0.964	6		0.869	6		0.88	6		0.91	6		0.939	6		-	-	-	-	-
1011	comp64202_c1	372	102562	10.8	17	17	6	6	1.113	13		0.884	13		0.969	13		1.203	13		1.126	13		1.036	13		-	-	-	-	-
1012	CL7625.Contig1_All	372	46727	27.3	18	2	8	2	-	1		-	1		-	1		-	1		-	1		-	1		gi|301116657|ref|XP_002906057.1|	63.64	2e-127	3-isopropylmalate dehydrogenase [Phytophthora infestans T30-4]	K00052	1e-78	3-isopropylmalate dehydrogenase [EC:1.1.1.85]
1013	CL1802.Contig7_All	371	36312	32.2	22	1	6	1	-			-			-			-			-			-			gi|58613505|gb|AAW79339.1|	78.7	1e-82	chloroplast translation factor Ts [Heterocapsa triquetra]	K02357	3e-55	elongation factor Ts
1014	Unigene65486_All	370	65766	17.1	23	13	7	4	0.915	5		0.93	5		1.113	5		1.322	5		0.873	5		0.886	5		gi|301111822|ref|XP_002904990.1|	60.76	0	inosine-5'-monophosphate dehydrogenase 2 [Phytophthora infestans T30-4]	K00088	1e-160	IMP dehydrogenase [EC:1.1.1.205]
1015	CL3641.Contig1_All	369	94890	16.8	18	3	8	2	1.199	2		0.822	2		1.103	2		1.426	2		0.712	2	*	0.773	2		-	-	-	-	-
1016	CL584.Contig3_All	369	11614	63.8	23	1	4	1	-			-			-			-			-			-			-	-	-	-	-
1017	CL1128.Contig1_All	369	50122	18.1	24	21	7	6	0.957	15		0.91	15	*	1.094	15		0.898	15		0.872	15		1.066	15		-	-	-	-	-
1018	comp124388_c0	369	19738	40.9	21	4	5	3	1.066	2		0.857	2		0.992	2		2.17	2	*	0.791	2		0.6	2		-	-	-	-	-
1019	CL4231.Contig5_All	368	124704	17.3	22	6	12	4	-	1		-	1		-	1		-	1		-	1		-	1		gi|255574576|ref|XP_002528199.1|	41.25	2e-96	Heat shock 70 kDa protein, putative [Ricinus communis]	K09489	5e-98	heat shock 70kDa protein 4
1020	CL7223.Contig1_All	368	30854	28.5	22	22	5	5	1.341	14	*	1.214	14	*	0.733	14		0.906	14		1.108	14		0.913	14	*	gi|428174385|gb|EKX43281.1|	42.17	3e-09	hypothetical protein GUITHDRAFT_110695 [Guillardia theta CCMP2712]	K14411	3e-07	RNA-binding protein Musashi
1021	Unigene38894_All	367	45142	18.7	23	23	6	6	0.85	13	*	0.977	13		0.969	13		0.905	13		1.257	13	*	1.26	13	*	gi|157783501|gb|ABV72558.1|	78.64	9e-158	eukaryotic translation initiation factor 3 subunit 2 [Heterocapsa rotundata]	K03246	7e-61	translation initiation factor 3 subunit I
1022	Unigene6532_All	367	36213	27.1	23	20	7	6	1.163	15	*	0.946	15		1.002	15		1.043	15		1.046	15		1.175	15	*	-	-	-	-	-
1023	CL839.Contig2_All	367	24019	43	29	1	7	1	-			-			-			-			-			-			gi|452822536|gb|EME29554.1|	51.35	6e-11	poly(A) binding protein [Galdieria sulphuraria]	K12881	1e-10	THO complex subunit 4
1024	CL4336.Contig3_All	367	44810	28.3	30	10	7	3	0.961	8		0.917	8		0.918	8		0.708	8		1.073	8		1.416	8	*	gi|219122885|ref|XP_002181767.1|	71.38	8e-121	malonyl-CoA:ACP transacylase [Phaeodactylum tricornutum CCAP 1055/1]	K00645	2e-106	[acyl-carrier-protein] S-malonyltransferase [EC:2.3.1.39]
1025	CL7951.Contig1_All	367	64504	17.9	26	9	9	2	0.653	6		0.739	5		0.898	6		0.952	6		1.541	6	*	1.22	6		gi|310877187|gb|ADP36954.1|	57.53	7e-19	hypothetical protein [Asterochloris sp. DA2]	-
1026	comp76706_c0_orf1	366	47568	23.8	18	18	7	7	1.018	10		1.047	10		0.823	10	*	0.814	10	*	1.209	10		1.112	10		gi|223995229|ref|XP_002287298.1|	65.67	2e-94	predicted protein [Thalassiosira pseudonana CCMP1335]	-
1027	comp77727_c0_orf1	366	49759	30.3	29	8	9	5	1.124	8		1.012	8		0.843	8		1.425	8	*	1.092	8		0.888	8		gi|120015|sp|P10770.1|FER_PERBI	78.26	5e-37	RecName: Full=Ferredoxin	K00522	4e-39	ferritin heavy chain [EC:1.16.3.1]
1028	comp51793_c0_orf1	365	67678	18.9	23	23	10	10	0.863	14		0.999	15		0.937	14		0.977	15		1.319	15	*	1.301	15	*	gi|317159569|gb|ADV04059.1|	82.16	5e-90	DEAD/DEAH box helicase 8 [Hevea brasiliensis]	K12614	0	ATP-dependent RNA helicase DDX6/DHH1 [EC:3.6.4.13]
1029	comp68346_c0_orf1	364	46199	18.1	22	22	5	5	1.261	12	*	1.032	12		0.726	12	*	0.894	12		1.149	12		1.109	12		gi|254674500|dbj|BAH86057.1|	54.78	3e-31	ribosomal protein L16 [Allium cepa]	K02878	5e-33	large subunit ribosomal protein L16
1030	CL4160.Contig2_All	364	56675	26.8	28	28	9	9	1.144	14	*	1.076	14	*	1	13		0.908	14	*	1.043	14		1.051	14		gi|422295038|gb|EKU22337.1|	37.62	8e-09	hypothetical protein NGA_0442600 [Nannochloropsis gaditana CCMP526]	-
1031	comp62293_c0	364	33663	15.6	38	38	4	4	1.335	18	*	1.117	18	*	0.714	18		0.819	18	*	1.116	18		1.068	18		-	-	-	-	-
1032	comp67866_c0_orf1	364	33109	20.5	26	19	5	3	1.321	14	*	1.095	14	*	0.761	14	*	0.838	14	*	1.293	14	*	1.149	14	*	gi|112253395|gb|ABI14285.1|	80.57	3e-83	cyclophilin-like protein [Pfiesteria piscicida]	K03768	2e-57	peptidyl-prolyl cis-trans isomerase B (cyclophilin B) [EC:5.2.1.8]
1033	CL580.Contig1_All	364	34087	25.2	28	17	6	2	0.831	14	*	1.026	14		1.352	14	*	0.888	14		0.866	14	*	1.053	14		gi|219121660|ref|XP_002181180.1|	68.29	3e-81	predicted protein [Phaeodactylum tricornutum CCAP 1055/1]	K02998	7e-82	small subunit ribosomal protein SAe
1034	comp33230_c0	364	70044	17.7	22	15	8	6	0.963	9		0.999	8		1.149	9		1.134	8		0.897	9		1.053	8		-	-	-	-	-
1035	comp64836_c0_orf1	364	82661	19.6	21	9	11	7	1.02	5		1.192	5		1.121	5		0.985	5		0.936	5		1.176	5		gi|323446387|gb|EGB02566.1|	50	2e-30	hypothetical protein AURANDRAFT_68761 [Aureococcus anophagefferens]	-
1036	CL2902.Contig2_All	363	38565	14.4	16	10	3	2	0.907	10		1.076	9		0.878	10		0.978	10		1.207	10		0.975	10		gi|13924581|gb|AAK49061.1|AF258269_1	78.57	4e-13	succinyl-CoA-ligase alpha subunit [Brassica napus]	K01899	1e-102	succinyl-CoA synthetase alpha subunit [EC:6.2.1.4 6.2.1.5]
1037	CL3839.Contig2_All	363	14747	22.1	14	4	3	2	0.69	3		0.757	3	*	1.038	3		1.167	3		1.047	3		1.312	3		gi|58613407|gb|AAW79290.1|	60.98	2e-29	chloroplast acyl carrier protein [Heterocapsa triquetra]	K03955	2e-07	NADH dehydrogenase (ubiquinone) 1 alpha/beta subcomplex 1 [EC:1.6.5.3 1.6.99.3]
1038	comp85414_c0_orf1	362	56951	25.4	25	25	9	9	0.844	13	*	0.931	12		0.997	13		1.364	12	*	1.163	13		0.929	13		gi|397631679|gb|EJK70248.1|	46.07	2e-14	hypothetical protein THAOC_08410 [Thalassiosira oceanica]	-
1039	Unigene11204_All	360	11959	72.7	23	22	5	4	1.11	18	*	1.122	18	*	0.853	18		0.947	18		1.063	18		1.005	18		gi|157093413|gb|ABV22361.1|	62.34	8e-17	unknown [Noctiluca scintillans]	-
1040	comp66163_c0_orf1	360	174619	14.5	24	2	16	1	1.8	2		1.941	2		1.421	2		1.042	2		0.571	2		0.694	2		gi|301113592|ref|XP_002998566.1|	65	6e-34	pyruvate carboxylase, mitochondrial precursor [Phytophthora infestans T30-4]	K01958	7e-126	pyruvate carboxylase [EC:6.4.1.1]
1041	Unigene41317_All	360	41930	28.9	16	16	7	7	0.896	9		0.948	9		0.917	9		1.313	9	*	1.146	9	*	0.918	9		gi|414876090|tpg|DAA53221.1|	67.42	1e-28	TPA: hypothetical protein ZEAMMB73_223419, partial [Zea mays]	K00326	5e-58	cytochrome-b5 reductase [EC:1.6.2.2]
1042	CL2882.Contig1_All	360	27721	43	43	18	8	4	-	1		-	1		-	1		-	1		-	1		-	1		gi|125534926|gb|EAY81474.1|	86.54	9e-21	hypothetical protein OsI_36648 [Oryza sativa Indica Group]	K02997	2e-73	small subunit ribosomal protein S9e
1043	comp50183_c0	360	67512	20.5	14	14	8	8	1.195	10	*	1.047	9		0.901	9		1.124	10		1.047	10		1.029	10		-	-	-	-	-
1044	comp25065_c0_orf1	360	53827	21.5	22	22	7	7	0.903	9	*	0.96	9		0.913	9		1.261	9	*	1.127	9	*	0.961	9		gi|449017516|dbj|BAM80918.1|	35.83	1e-06	chloroplast ribosomal protein S1 precursor [Cyanidioschyzon merolae strain 10D]	-
1045	comp59030_c1_orf1	358	24077	31.7	19	4	5	2	1.149	2		1.178	2		0.839	2		0.845	2		0.92	2		1.128	2		gi|428168802|gb|EKX37742.1|	53.95	3e-18	ubiquitin-superoxide dismutase fusion protein [Guillardia theta CCMP2712]	K05527	4e-14	BolA protein
1046	comp93212_c0_orf1	358	97973	23.7	19	19	11	11	1.091	15	*	0.911	14		1.207	15	*	1.011	14		0.988	15		1.091	15		-	-	-	-	-
1047	Unigene5068_All	358	50419	19.8	24	24	6	6	0.964	17		1.039	17		1.437	17	*	0.881	17	*	0.738	17	*	0.965	17		gi|384251129|gb|EIE24607.1|	29.13	9e-16	hypothetical protein COCSUDRAFT_14109 [Coccomyxa subellipsoidea C-169]	-
1048	comp65962_c0	357	41362	25.5	24	20	7	6	1.196	9	*	1.197	10	*	0.864	10	*	0.788	10	*	1.077	10		1.167	10	*	-	-	-	-	-
1049	comp64874_c0_orf1	357	15657	24.3	36	36	3	3	1.068	7		1.116	7		0.926	7		1.081	7		0.712	7	*	0.713	6	*	gi|303271727|ref|XP_003055225.1|	48.84	3e-17	predicted protein [Micromonas pusilla CCMP1545]	-
1050	CL4314.Contig4_All	356	63279	24	29	13	10	2	0.946	7		0.85	7		0.853	7		1.481	7	*	1.119	7		0.747	7	*	gi|219130444|ref|XP_002185375.1|	57.14	1e-131	UDP-Glucose-Pyrophosphorylase/Phosphoglucomutase [Phaeodactylum tricornutum CCAP 1055/1]	K00963	1e-128	UTP--glucose-1-phosphate uridylyltransferase [EC:2.7.7.9]
1051	comp63844_c0_orf1	356	90375	25.2	36	1	15	1	-	1		-			-	1		-	1		-	1		-	1		gi|116786888|gb|ABK24283.1|	55	7e-24	unknown [Picea sitchensis]	K09553	5e-92	stress-induced-phosphoprotein 1
1052	comp66067_c0_orf1	356	79323	17.4	25	25	9	9	0.807	15	*	0.906	15	*	1.019	15		1.271	15	*	1.175	15		0.989	15		gi|9294240|dbj|BAB02142.1|	73.77	3e-20	unnamed protein product [Arabidopsis thaliana]	K04567	0	lysyl-tRNA synthetase, class II [EC:6.1.1.6]
1053	CL5531.Contig3_All	356	25872	24.5	24	10	4	1	1.119	6	*	1.003	6		0.795	6	*	0.884	6	*	1.095	6		0.939	6		gi|112253632|gb|ABI14401.1|	84.78	2e-91	single domain cyclophilin-type peptidyl-prolyl cis-trans protein [Prorocentrum minimum]	K12733	8e-21	peptidyl-prolyl cis-trans isomerase-like 1 [EC:5.2.1.8]
1054	comp61311_c0_orf1	356	16632	41.7	14	14	4	4	0.964	11		1.022	11		1.068	11		1.08	11		0.889	11		0.979	11		gi|449018977|dbj|BAM82379.1|	45.07	9e-09	similar to polynucleotide phosphorylase [Cyanidioschyzon merolae strain 10D]	K14792	4e-12	rRNA biogenesis protein RRP5
1055	CL7368.Contig1_All	355	83630	22.6	21	21	11	11	0.611	10	*	0.814	9		1.134	10		1.54	9	*	1.346	10		1.286	9	*	gi|168024761|ref|XP_001764904.1|	66.67	8e-09	predicted protein [Physcomitrella patens subsp. patens]	K03526	6e-173	(E)-4-hydroxy-3-methylbut-2-enyl-diphosphate synthase [EC:1.17.7.1]
1056	CL2568.Contig4_All	355	11602	44.6	22	22	4	4	1.091	14		1	14		0.812	14	*	1.017	14		1.133	14	*	1.004	14		gi|112253579|gb|ABI14376.1|	97.62	2e-39	small ubiquitin-like protein [Pfiesteria piscicida]	K12160	2e-21	small ubiquitin-related modifier
1057	CL1104.Contig1_All	355	18027	25.6	15	6	3	2	1.59	3	*	0.966	4		0.677	4	*	1.205	4		1.286	4		0.93	4		gi|412992128|emb|CCO19841.1|	55.45	4e-20	predicted protein [Bathycoccus prasinos]	K05527	2e-14	BolA protein
1058	CL4966.Contig7_All	354	64279	16.7	15	1	7	1	-	1		-	1		-	1		-	1		-	1		-	1		gi|307104571|gb|EFN52824.1|	63.22	2e-18	hypothetical protein CHLNCDRAFT_138255 [Chlorella variabilis]	K00088	4e-149	IMP dehydrogenase [EC:1.1.1.205]
1059	Unigene65593_All	353	36689	26.4	18	16	7	6	1.003	11		0.977	11		0.846	11		1.216	11	*	1.172	11		1.002	11		gi|134037090|gb|ABO47885.1|	66.38	5e-75	hypothetical protein Tb10.6k15.3460 [Alexandrium fundyense]	-
1060	Unigene47207_All	353	46422	32.4	23	23	9	9	0.791	16	*	1.086	16		1.086	16		1.001	16		1.075	16		1.036	16		gi|298711591|emb|CBJ32650.1|	74.14	6e-74	agmatinase, partial [Ectocarpus siliculosus]	K01476	1e-19	arginase [EC:3.5.3.1]
1061	CL2384.Contig5_All	353	24254	67.1	18	2	8	1	-	1		-	1		-	1		-	1		-	1		-	1		gi|219124157|ref|XP_002182377.1|	57.14	5e-07	predicted protein [Phaeodactylum tricornutum CCAP 1055/1]	K11187	5e-17	peroxiredoxin 5, atypical 2-Cys peroxiredoxin [EC:1.11.1.15]
1062	comp63611_c0_orf1	352	71849	24.3	26	7	9	1	0.934	6		0.746	6	*	0.797	6		1.336	6	*	1.198	6	*	0.86	6	*	gi|414587229|tpg|DAA37800.1|	76.12	4e-23	TPA: hypothetical protein ZEAMMB73_342493 [Zea mays]	K02925	1e-153	large subunit ribosomal protein L3e
1063	CL3339.Contig2_All	352	56864	17.1	18	4	5	1	0.799	4	*	1.081	4		1.66	4	*	1.178	4		0.656	4	*	0.844	4		gi|219111403|ref|XP_002177453.1|	39.78	1e-06	predicted protein [Phaeodactylum tricornutum CCAP 1055/1]	-
1064	CL3855.Contig1_All	351	13222	38.6	14	6	3	1	0.611	5	*	0.517	5	*	0.994	4		1.65	5	*	1.01	5		0.996	5		gi|157783529|gb|ABV72572.1|	78.69	4e-23	unknown [Heterocapsa rotundata]	-
1065	comp68356_c0_orf1	351	103343	18.6	20	20	11	11	0.725	14		0.823	15		1.359	14	*	1.04	15		0.833	14		0.982	14		gi|219124450|ref|XP_002182516.1|	47.28	2e-135	predicted protein [Phaeodactylum tricornutum CCAP 1055/1]	K00111	4e-88	glycerol-3-phosphate dehydrogenase [EC:1.1.5.3]
1066	CL7387.Contig3_All	351	34940	14.6	23	6	3	1	0.77	2		1.105	2		1.355	2		0.662	2	*	0.917	2		1.505	2		gi|58613541|gb|AAW79357.1|	85.15	8e-95	chloroplast transketolase [Heterocapsa triquetra]	K00615	8e-78	transketolase [EC:2.2.1.1]
1067	CL259.Contig6_All	351	70252	20.6	26	1	9	1	-	1		-	1		-	1		-	1		-	1		-	1		gi|159466824|ref|XP_001691598.1|	52.46	2e-10	DnaJ-like protein [Chlamydomonas reinhardtii]	K09503	1e-12	DnaJ homolog subfamily A member 2
1068	comp74174_c0_orf1	349	25830	27.5	25	25	5	5	1.262	18		1.139	16	*	0.775	18		0.83	18		1.231	18		1.112	18	*	gi|397602987|gb|EJK58322.1|	50	1e-18	hypothetical protein THAOC_21568 [Thalassiosira oceanica]	-
1069	comp34168_c0_orf1	349	124836	9	19	19	7	7	1.07	13		1.25	13		1.097	12		0.939	13		1.002	12		1.1	13		gi|303279130|ref|XP_003058858.1|	46.03	7e-08	predicted protein [Micromonas pusilla CCMP1545]	K13412	3e-06	calcium-dependent protein kinase [EC:2.7.11.1]
1070	comp72149_c0_orf1	349	86640	25.2	21	21	13	13	0.892	12		1.057	12		1.082	12		1.069	12		0.89	12		0.987	12		gi|224127856|ref|XP_002329194.1|	58.18	6e-142	predicted protein [Populus trichocarpa]	K03267	8e-144	peptide chain release factor subunit 3
1071	comp33900_c2_orf1	349	23111	41.1	29	18	7	5	0.705	17	*	0.825	16	*	1.005	17		1.139	17		1.31	17		1.104	17		gi|323446554|gb|EGB02674.1|	80.26	6e-33	hypothetical protein AURANDRAFT_7317 [Aureococcus anophagefferens]	K00789	9e-33	S-adenosylmethionine synthetase [EC:2.5.1.6]
1072	CL1487.Contig4_All	349	19813	38.2	18	18	4	4	0.812	13		0.945	11		1.021	13		0.946	12		1.202	14		1.159	13		gi|422294574|gb|EKU21874.1|	47.95	9e-09	pyruvate kinase, partial [Nannochloropsis gaditana CCMP526]	K00873	9e-22	pyruvate kinase [EC:2.7.1.40]
1073	Unigene1945_All	348	50063	15.3	11	11	5	5	0.92	7		0.878	6		1.133	7		1.195	7		0.721	7	*	0.841	6		gi|452820746|gb|EME27784.1|	38.75	2e-26	mitochondrial protein translocase, MPT family [Galdieria sulphuraria]	-
1074	CL4429.Contig1_All	348	59380	15.3	23	23	7	7	0.754	17	*	1.015	17		1.026	17		0.882	17		1.053	17		1.099	17		gi|470112482|ref|XP_004292463.1|	77.36	1e-15	PREDICTED: eukaryotic translation initiation factor 2 subunit 3-like [Fragaria vesca subsp. vesca]	K03242	0	translation initiation factor 2 subunit 3
1075	Unigene44688_All	348	8094	39.3	19	12	2	1	1.029	7		1.054	7		0.867	7	*	0.943	6		1.292	7	*	0.975	7		gi|112253389|gb|ABI14282.1|	89.29	9e-23	cyclophilin-like protein [Pfiesteria piscicida]	K01802	3e-20	peptidylprolyl isomerase [EC:5.2.1.8]
1076	CL2758.Contig1_All	348	44856	39	38	3	12	2	-			-			-			-			-			-			gi|158132216|gb|ABW17275.1|	89.06	1e-14	magnesium chelatase subunit [Karenia brevis]	K03405	2e-129	magnesium chelatase subunit I [EC:6.6.1.1]
1077	comp34170_c2_orf1	348	76049	21.6	17	17	9	9	0.817	13	*	0.867	12	*	1.202	13		1.139	12		0.875	12		0.917	13		gi|168012831|ref|XP_001759105.1|	46.61	1e-53	predicted protein [Physcomitrella patens subsp. patens]	K14844	7e-07	pumilio homology domain family member 6
1078	Unigene40303_All	347	25388	41.8	30	15	6	5	1.086	13		1.36	13	*	1.133	13	*	0.693	13	*	1.038	13		1.083	13		gi|224034171|gb|ACN36161.1|	78.72	1e-12	unknown [Zea mays]	K02934	9e-40	large subunit ribosomal protein L6e
1079	comp24872_c0_orf1	347	132492	15.3	19	19	11	11	0.829	12	*	0.973	12		1.241	13	*	1.212	12	*	0.813	13		0.855	13		gi|323447896|gb|EGB03802.1|	38.61	6e-09	hypothetical protein AURANDRAFT_6136 [Aureococcus anophagefferens]	K14827	9e-19	pre-rRNA-processing protein IPI1
1080	comp77307_c0	347	68942	13.1	15	15	6	6	0.975	12		0.849	11		1.03	10		1.135	11		0.909	12		0.791	11	*	-	-	-	-	-
1081	Unigene65875_All	346	33357	26.1	19	19	5	5	0.953	17		0.892	17	*	0.962	17		0.954	17		1.087	16		1.108	17		gi|300122390|emb|CBK22961.2|	57.37	1e-68	unnamed protein product [Blastocystis hominis]	K01803	4e-63	triosephosphate isomerase (TIM) [EC:5.3.1.1]
1082	CL7267.Contig1_All	346	57952	35.5	22	7	12	3	0.951	4		0.965	4		1.013	4		1.044	4	*	1.005	4		1.01	4		gi|462399734|gb|EMJ05402.1|	64.84	2e-26	hypothetical protein PRUPE_ppa003401mg [Prunus persica]	K01756	6e-114	adenylosuccinate lyase [EC:4.3.2.2]
1083	Unigene55621_All	345	48403	31.7	21	3	10	1	1.28	3		1.151	3		0.403	3		0.503	3		2.506	3		1.417	3		-	-	-	-	-
1084	CL938.Contig2_All	344	14200	30.7	11	11	2	2	1.043	9		1.032	10		0.987	10		0.895	10		0.909	10		0.943	10		-	-	-	-	-
1085	CL839.Contig1_All	344	26985	29.2	28	1	6	1	-	1		-	1		-	1		-	1		-	1		-	1		gi|255965740|gb|ACU45165.1|	61.54	7e-20	G-strand telomere-binding protein [Prorocentrum minimum]	K12881	2e-10	THO complex subunit 4
1086	comp64925_c0_orf1	344	42495	21.2	17	1	5	1	-			-			-			-			-			-			gi|58613413|gb|AAW79293.1|	84	2e-73	chloroplast adenylate kinase [Heterocapsa triquetra]	K00939	4e-54	adenylate kinase [EC:2.7.4.3]
1087	CL6205.Contig1_All	344	132816	10.2	20	20	8	8	0.718	13	*	0.912	13		1.003	13		1.222	13		1.144	13		0.948	11		gi|449435898|ref|XP_004135731.1|	54.26	2e-21	PREDICTED: LOW QUALITY PROTEIN: eukaryotic translation initiation factor 3 subunit A-like [Cucumis sativus]	K03254	4e-93	translation initiation factor 3 subunit A
1088	comp77784_c0	344	57259	15.9	16	16	6	6	0.971	11		0.9	11		1.051	11		1.479	11	*	1.023	10		0.889	11		-	-	-	-	-
1089	CL284.Contig12_All	343	31032	30.9	32	8	8	2	1.14	3		0.993	3		0.867	3	*	1.136	3	*	1.483	3	*	1.039	3		-	-	-	-	-
1090	comp64308_c1	343	50052	7.7	10	10	2	2	1.142	10		1.128	10	*	1.002	10		0.996	10		0.905	10		1.045	10		-	-	-	-	-
1091	comp54383_c0	342	25315	28.1	21	21	5	5	1.362	11	*	1.101	11		0.961	10		0.855	11		0.849	11	*	0.891	11		-	-	-	-	-
1092	comp63717_c4_orf1	342	245014	9	24	24	15	15	0.807	10		0.859	10	*	1.291	10		1.037	10		0.829	10		1.064	10		gi|380845840|gb|AFE84663.1|	61.48	3e-40	polyketide synthase KS domain protein, partial [Amphidinium carterae]	K14827	4e-35	pre-rRNA-processing protein IPI1
1093	CL1422.Contig2_All	341	25395	21.1	20	4	4	2	-			-			-			-			-			-			gi|306430549|emb|CBI83415.1|	63.22	1e-26	light-harvesting protein, partial [Symbiodinium sp. clade C3]	K08908	3e-09	light-harvesting complex I chlorophyll a/b binding protein 2
1094	comp65527_c0_orf1	341	88857	20.4	27	17	12	6	0.962	8		1.043	8		1.258	8	*	1.38	8		0.793	8	*	0.893	8		gi|227206242|dbj|BAH57176.1|	71.75	5e-72	AT5G11200 [Arabidopsis thaliana]	K12812	2e-151	ATP-dependent RNA helicase UAP56/SUB2 [EC:3.6.4.13]
1095	Unigene77895_All	341	54354	16.2	21	8	6	3	0.964	7		0.977	7		1.146	7		1.266	5	*	0.77	7	*	0.871	7		gi|134037090|gb|ABO47885.1|	64.82	3e-114	hypothetical protein Tb10.6k15.3460 [Alexandrium fundyense]	-
1096	Unigene14594_All	340	75556	21	25	25	11	11	0.908	18		1.037	17		1.138	18		0.947	17		0.922	18		1.152	18	*	gi|159473406|ref|XP_001694829.1|	72.58	1e-17	predicted protein [Chlamydomonas reinhardtii]	K02519	6e-125	translation initiation factor IF-2
1097	Unigene42834_All	340	64707	25.5	17	17	9	9	0.862	10		1.116	9		1.442	10	*	1.017	9		0.705	10	*	0.993	10		gi|361067807|gb|AEW08215.1|	66.2	2e-21	Pinus taeda anonymous locus 2_3213_01 genomic sequence	K00658	1e-66	2-oxoglutarate dehydrogenase E2 component (dihydrolipoamide succinyltransferase) [EC:2.3.1.61]
1098	Unigene39213_All	340	42856	29.8	16	11	6	4	0.979	9		1.779	9	*	2.154	9	*	0.889	9		0.386	9		0.613	9	*	gi|57335935|emb|CAH25369.1|	61.44	1e-51	putative aspartate-semialdehyde dehydrogenase [Guillardia theta]	K00133	7e-65	aspartate-semialdehyde dehydrogenase [EC:1.2.1.11]
1099	Unigene64265_All	339	39717	23.6	18	18	6	6	1.081	12	*	1.114	12	*	0.941	12		0.938	12		1.029	12		1.095	12	*	gi|452823093|gb|EME30106.1|	41.98	2e-07	RNA-binding protein [Galdieria sulphuraria]	K13208	2e-19	ELAV like protein 2/3/4
1100	CL126.Contig1_All	339	14997	55.6	23	2	5	1	1.364	2		1.066	2	*	0.698	2		1.093	2	*	1.45	2		0.956	2		gi|112253297|gb|ABI14236.1|	81.48	1e-41	probable peroxisomal protein POX18 [Pfiesteria piscicida]	-
1101	Unigene87523_All	338	24237	36	18	17	4	3	1.051	12		1.095	13		0.948	13		0.803	13	*	1.079	13		1.151	13	*	-	-	-	-	-
1102	Unigene24387_All	338	38113	17.3	16	16	3	3	0.87	14	*	1.084	14		1.346	14	*	1.116	14	*	0.864	14		1.05	14		gi|319997230|gb|ADV91209.1|	55.2	4e-78	mitochondrial tricarboxylate transporter-like protein 1 [Karlodinium veneficum]	K15100	3e-30	solute carrier family 25 (mitochondrial citrate transporter), member 1
1103	comp48017_c0	338	44486	15	14	14	4	4	1.262	9	*	1.148	9		1.124	9		1.042	9		0.666	9		0.752	9	*	-	-	-	-	-
1104	comp33377_c0	337	25961	5.9	11	11	1	1	0.935	10	*	1.014	10		0.767	10		0.895	9	*	1.126	10		1.077	10		-	-	-	-	-
1105	CL22.Contig3_All	337	51273	25.3	25	13	7	2	0.959	5		1.31	5	*	0.988	5		1.04	5		1.268	5	*	1.051	5		gi|157384069|gb|ABV49394.1|	79.84	9e-162	monomeric NADP(+)-dependent isocitrate dehydrogenase [Karenia brevis]	-
1106	comp66001_c0_orf1	337	176882	10.2	23	23	11	11	1.219	13	*	1.406	13	*	1.296	13	*	0.91	13		0.722	13	*	0.983	13		gi|412986662|emb|CCO15088.1|	39.04	4e-69	alpha amylase [Bathycoccus prasinos]	K01176	6e-65	alpha-amylase [EC:3.2.1.1]
1107	Unigene76416_All	337	34198	20.7	17	4	4	1	1.273	3	*	0.793	3		0.956	4		1.322	3		0.715	3		0.599	4		gi|58613413|gb|AAW79293.1|	84	1e-83	chloroplast adenylate kinase [Heterocapsa triquetra]	K00939	4e-53	adenylate kinase [EC:2.7.4.3]
1108	CL1294.Contig2_All	337	62103	12.8	19	1	5	1	-			-			-			-			-			-			gi|319997132|gb|ADV91160.1|	69.36	0	mitochondrial citrate synthase-like protein 2 [Karlodinium veneficum]	K01647	8e-136	citrate synthase [EC:2.3.3.1]
1109	CL3786.Contig1_All	336	44570	37	37	28	10	8	1.254	16	*	1.229	15		0.799	15	*	0.925	15		1.1	16		0.872	15	*	gi|224065561|ref|XP_002301858.1|	37.59	2e-11	predicted protein [Populus trichocarpa]	K13207	2e-18	CUG-BP- and ETR3-like factor
1110	comp28208_c0_orf1	336	88236	16.8	25	25	8	8	1.065	10		0.968	10		0.997	10		1.109	10		0.811	10		0.98	10		-	-	-	-	-
1111	comp77864_c0_orf1	335	23428	35.9	20	20	5	5	1.192	15		1.07	13		0.933	13		0.946	14		0.916	15		0.865	13		gi|323450659|gb|EGB06539.1|	40.86	5e-10	hypothetical protein AURANDRAFT_16773, partial [Aureococcus anophagefferens]	-
1112	comp65172_c0_orf1	335	135271	14.9	17	16	11	10	0.888	8		1.041	8		1.102	8		1.064	8		0.726	8	*	0.755	8	*	gi|219128808|ref|XP_002184596.1|	65.71	3e-51	predicted protein [Phaeodactylum tricornutum CCAP 1055/1]	K00164	0	2-oxoglutarate dehydrogenase E1 component [EC:1.2.4.2]
1113	comp41945_c0_orf1	335	114356	14.8	19	19	10	10	0.972	13		0.811	13	*	0.947	13		1.729	13	*	1.033	13		0.948	13		gi|159477693|ref|XP_001696943.1|	52.83	4e-07	polyprotein of PSRP-7 and EF-Ts, imported to chloroplast [Chlamydomonas reinhardtii]	K02357	2e-11	elongation factor Ts
1114	Unigene733_All	335	28379	22.7	26	5	5	1	0.915	2		1.359	2		2.352	2		0.714	2		0.481	2		0.681	2	*	gi|87280934|gb|ABD36585.1|	82.69	2e-43	putative 60S ribosomal protein L18, partial [Saccharum hybrid cultivar]	K02883	1e-69	large subunit ribosomal protein L18e
1115	comp66074_c0_orf1	335	52321	13.4	15	15	4	4	0.844	10	*	1.12	10		0.908	10		0.884	10	*	1.14	10		1.081	10		gi|255965354|gb|ACU44982.1|	84.02	5e-167	fructose-bisphosphate aldolase [Pfiesteria piscicida]	K01624	2e-108	fructose-bisphosphate aldolase, class II [EC:4.1.2.13]
1116	Unigene1765_All	334	12958	55.3	28	24	5	3	1.174	10	*	1.132	10	*	0.873	10		0.866	10		1.256	10	*	1.054	10		gi|19908699|gb|AAM02972.1|AF421539_1	55.32	2e-26	Hsp10 [Crypthecodinium cohnii]	K04078	2e-24	chaperonin GroES
1117	CL2897.Contig3_All	334	53196	14.8	24	10	6	3	1.09	6		0.962	6		0.737	6	*	1.27	6	*	1.236	6	*	0.839	6		gi|13122286|dbj|BAB32884.1|	61.32	1e-32	aspartate aminotransferase (ASP3) [Arabidopsis thaliana]	K14454	1e-129	aspartate aminotransferase, cytoplasmic [EC:2.6.1.1]
1118	comp70801_c0_orf1	334	36876	27.6	15	15	6	6	0.968	13		1.009	13		1.102	13		0.826	13	*	1.058	13		1.098	13		gi|302836892|ref|XP_002950006.1|	73.53	1e-82	hypothetical protein VOLCADRAFT_74437 [Volvox carteri f. nagariensis]	K02737	1e-83	20S proteasome subunit beta 5 [EC:3.4.25.1]
1119	CL539.Contig18_All	334	14218	29.9	19	3	2	1	1.046	2		0.776	2		1.134	2	*	1.252	2		0.783	2		0.822	2		gi|58613603|gb|AAW79388.1|	60.75	3e-31	unknown protein [Heterocapsa triquetra]	-
1120	Unigene10556_All	334	13739	23.9	16	12	3	2	0.571	8		0.834	7		1.432	9		1.026	8		0.884	10		1.099	9		gi|219123724|ref|XP_002182169.1|	64.13	9e-30	predicted protein [Phaeodactylum tricornutum CCAP 1055/1]	K01637	2e-33	isocitrate lyase [EC:4.1.3.1]
1121	CL539.Contig25_All	334	14362	40.7	16	16	3	3	1.132	12		1.01	13		0.999	12		1.053	12		0.723	13		0.889	13		gi|58613603|gb|AAW79388.1|	59.26	4e-32	unknown protein [Heterocapsa triquetra]	-
1122	comp31355_c0_orf1	334	47934	40.3	24	24	11	11	1.162	14		0.979	13		1.11	14		0.95	12		0.698	14	*	0.945	13		gi|388512285|gb|AFK44204.1|	65.25	1e-40	unknown [Lotus japonicus]	-
1123	CL1892.Contig1_All	334	27109	39.6	20	20	7	7	0.813	11	*	0.913	11		1.431	11	*	0.97	11		0.708	11		0.921	11	*	gi|89027976|gb|ABD59354.1|	80.85	4e-80	small GTP binding protein Rab2A [Saccharum officinarum]	K07877	1e-81	Ras-related protein Rab-2A
1124	Unigene16100_All	334	33728	14.6	18	4	4	3	-	1		-	1		-	1		-	1		-	1		-	1		gi|397591429|gb|EJK55367.1|	53.53	8e-67	hypothetical protein THAOC_24912 [Thalassiosira oceanica]	K03686	7e-59	molecular chaperone DnaJ
1125	Unigene34891_All	333	18424	25.7	32	1	3	1	-	1		-	1		-	1		-	1		-	1		-	1		-	-	-	-	-
1126	comp33013_c0_orf1	333	40914	35	29	1	9	1	-			-			-			-			-			-			gi|162660760|gb|EDQ48523.1|	31.61	4e-13	predicted protein [Physcomitrella patens subsp. patens]	-
1127	CL103.Contig4_All	333	25067	15.4	43	6	3	1	0.786	4	*	0.772	4	*	1.039	4		1.271	4	*	1.047	4		1.017	4		gi|300176038|emb|CBK23349.2|	65.13	4e-71	unnamed protein product [Blastocystis hominis]	K00600	3e-71	glycine hydroxymethyltransferase [EC:2.1.2.1]
1128	comp33107_c1	333	27312	63.2	17	17	8	8	1.111	12	*	0.958	12		1.016	12		1.212	12		1.038	12		0.997	12		-	-	-	-	-
1129	CL539.Contig20_All	333	16080	21.8	18	2	2	1	1.234	2	*	1.031	2		0.947	2		1.124	2		0.868	2		0.787	2	*	gi|58613613|gb|AAW79393.1|	62.77	1e-29	unknown protein [Heterocapsa triquetra]	-
1130	CL1292.Contig5_All	333	34772	15.6	18	18	3	3	0.815	12		1.044	11		1.297	11		0.996	12		0.768	11		0.816	12		-	-	-	-	-
1131	comp88492_c0_orf1	333	80608	20.6	17	17	9	9	1.017	10		0.852	9	*	1.109	10		1.151	10	*	0.81	9	*	0.877	10	*	gi|428166327|gb|EKX35305.1|	52.24	4e-12	hypothetical protein GUITHDRAFT_97880 [Guillardia theta CCMP2712]	K09517	2e-17	DnaJ homolog subfamily B member 11
1132	Unigene2586_All	333	14230	60	23	2	4	1	1.697	2		-	1		-	1		-	1		0.007	2		-	1		gi|157168254|gb|ABV25601.1|	91	5e-41	putative mitochondrial ADP/ATP translocase [Pyrocystis lunula]	K05863	3e-15	solute carrier family 25 (mitochondrial adenine nucleotide translocator), member 4/5/6/31
1133	comp59267_c0_orf1	332	122704	10.7	19	19	8	8	0.986	12		0.965	11		1.381	11	*	0.973	12		0.716	12	*	0.905	12		gi|397606408|gb|EJK59302.1|	68.12	3e-25	hypothetical protein THAOC_20489, partial [Thalassiosira oceanica]	K01883	4e-95	cysteinyl-tRNA synthetase [EC:6.1.1.16]
1134	CL7004.Contig1_All	332	41620	21.6	13	2	6	1	-	1		-	1		-	1		-	1		-	1		-	1		gi|301128228|ref|XP_002999337.1|	62.18	6e-38	tetrahydrofolate dehydrogenase [Phytophthora infestans T30-4]	-
1135	CL2778.Contig1_All	331	72346	20.1	17	8	8	3	0.762	5		1.139	5		1.311	5		1.251	4		0.557	6		0.799	6		gi|303275438|ref|XP_003057013.1|	40.94	2e-48	predicted protein [Micromonas pusilla CCMP1545]	-
1136	comp63823_c3	331	124503	8.9	15	8	7	4	0.99	6		1.26	6		1.398	6	*	1.245	5	*	0.628	6	*	0.709	6	*	-	-	-	-	-
1137	comp38476_c0	330	35155	24	17	17	6	6	1.098	10	*	1.029	9		1.082	10		1.111	10	*	0.713	10		0.868	10		-	-	-	-	-
1138	Unigene2115_All	330	9880	61	27	2	4	1	-	1		-	1		-	1		-	1		-	1		-	1		gi|452823530|gb|EME30540.1|	74.03	4e-28	succinyl-CoA synthetase beta subunit [Galdieria sulphuraria]	K01900	2e-28	succinyl-CoA synthetase beta subunit [EC:6.2.1.4 6.2.1.5]
1139	Unigene82426_All	329	38582	21.6	14	9	5	3	0.795	5	*	0.843	5		1.092	5		1.716	5		1.058	5		0.726	5		gi|219114020|ref|XP_002176191.1|	78.73	8e-112	2-phosphoglycolate phosphatase [Phaeodactylum tricornutum CCAP 1055/1]	K01101	1e-95	4-nitrophenyl phosphatase [EC:3.1.3.41]
1140	comp64011_c0	329	35388	29.4	23	23	6	6	1.013	10		1.134	10		1.022	10		1.192	10	*	0.933	10		0.858	10	*	-	-	-	-	-
1141	CL5292.Contig2_All	329	18881	9.2	12	12	1	1	1.204	10	*	0.998	11		0.936	11		0.785	11	*	1.206	10	*	1.12	11	*	gi|219111073|ref|XP_002177288.1|	44.33	2e-14	predicted protein [Phaeodactylum tricornutum CCAP 1055/1]	-
1142	comp65803_c0_orf1	329	84216	13.4	22	7	7	2	1.054	6		0.806	5	*	0.928	6		1.526	6	*	1.087	6		0.783	6	*	gi|384474334|gb|AFH89817.1|	59.15	2e-34	malonyl-CoA:ACP transacylase, partial [Symbiodinium sp. clade C3]	K00645	1e-52	[acyl-carrier-protein] S-malonyltransferase [EC:2.3.1.39]
1143	comp31794_c0_orf1	328	50835	23.8	11	11	6	6	1.134	11		1.032	11		0.962	11		1.092	11		0.919	11		0.985	11		gi|356499763|ref|XP_003518706.1|	50	2e-06	PREDICTED: polyadenylate-binding protein 2-like [Glycine max]	K13126	3e-08	polyadenylate-binding protein
1144	Unigene61376_All	328	7930	61.8	17	7	3	1	0.867	4		1.219	4	*	1.323	4		0.823	4	*	0.861	4		1.122	4		gi|219127007|ref|XP_002183736.1|	59.65	7e-12	predicted protein [Phaeodactylum tricornutum CCAP 1055/1]	K05527	1e-11	BolA protein
1145	comp17444_c0_orf1	327	94292	16.3	20	20	12	12	1.065	16	*	1.146	16	*	0.933	16		0.891	17	*	0.978	16		1.109	17	*	gi|323453469|gb|EGB09340.1|	33.88	3e-06	hypothetical protein AURANDRAFT_23946, partial [Aureococcus anophagefferens]	K13210	3e-08	far upstream element-binding protein
1146	comp71668_c0_orf1	326	87957	8.3	20	20	5	5	1.267	15	*	1.073	15		0.747	15	*	0.803	15		1.137	15		1.393	15	*	-	-	-	-	-
1147	comp26623_c0_orf1	326	44544	30.9	27	18	9	5	0.715	15	*	0.847	15	*	1.043	14		0.909	15	*	1.146	15	*	1.351	15		gi|323453541|gb|EGB09412.1|	60.14	4e-86	hypothetical protein AURANDRAFT_24359 [Aureococcus anophagefferens]	K00873	8e-88	pyruvate kinase [EC:2.7.1.40]
1148	comp64263_c0_orf1	325	90313	16.5	18	18	10	10	0.848	10	*	0.954	10		1.232	10	*	1.379	10	*	0.914	10		0.94	10		gi|323444971|gb|EGB01833.1|	37.43	2e-22	hypothetical protein AURANDRAFT_69450 [Aureococcus anophagefferens]	-
1149	CL4371.Contig1_All	325	33172	14.1	39	39	4	4	0.826	9	*	0.917	9	*	1.075	8		0.969	9		1.141	9	*	1.317	9	*	gi|255547994|ref|XP_002515054.1|	71.64	1e-20	proteasome subunit beta type 7,10, putative [Ricinus communis]	K02739	2e-81	20S proteasome subunit beta 2 [EC:3.4.25.1]
1150	Unigene10394_All	325	48663	28.8	18	9	9	6	0.857	5		0.715	5	*	1.259	5	*	1.425	5	*	0.71	5		1.032	5		gi|219119917|ref|XP_002180709.1|	57.93	9e-55	predicted protein [Phaeodactylum tricornutum CCAP 1055/1]	K00620	8e-22	glutamate N-acetyltransferase / amino-acid N-acetyltransferase [EC:2.3.1.35 2.3.1.1]
1151	CL55.Contig5_All	325	56901	21.4	25	20	8	6	0.758	14	*	0.972	14		1.08	14		0.923	14		1.158	13	*	1.196	14	*	gi|413925172|gb|AFW65104.1|	57.45	1e-06	hypothetical protein ZEAMMB73_407534 [Zea mays]	K01626	7e-89	3-deoxy-7-phosphoheptulonate synthase [EC:2.5.1.54]
1152	CL2215.Contig3_All	325	45668	21.6	23	16	7	5	1.095	8		1.125	8		0.705	8	*	0.836	8		1.442	8	*	1.364	8	*	gi|319997140|gb|ADV91164.1|	66.24	4e-104	mitochondrial malate dehydrogenase (NAD)-like protein 2, partial [Karlodinium veneficum]	K00026	3e-72	malate dehydrogenase [EC:1.1.1.37]
1153	comp67620_c0_orf1	324	22521	21.3	13	12	3	2	1.146	9	*	1.048	9		0.916	9		0.854	9		0.941	9		1.13	9		-	-	-	-	-
1154	CL1186.Contig3_All	324	25770	19.9	42	15	5	1	1.243	5	*	1.08	5	*	0.713	5	*	0.963	5	*	1.326	5	*	1.293	5		gi|397612770|gb|EJK61882.1|	65.62	1e-29	hypothetical protein THAOC_17546 [Thalassiosira oceanica]	K09584	4e-20	protein disulfide-isomerase A6 [EC:5.3.4.1]
1155	comp65075_c0	324	40899	7.6	19	19	3	3	1.575	14	*	0.964	14		0.489	13	*	0.965	14		1.473	14	*	1.052	14		-	-	-	-	-
1156	comp27615_c0	324	62284	22.6	21	20	10	9	0.997	11		0.928	11		0.915	10		1.054	11		1.209	11		1.065	11		-	-	-	-	-
1157	CL3282.Contig1_All	324	23846	31.9	18	18	5	5	1.152	11		0.997	11		0.972	11		0.982	11		1.148	11	*	1.13	11		gi|301112194|ref|XP_002905176.1|	38.14	4e-11	conserved hypothetical protein [Phytophthora infestans T30-4]	-
1158	comp27436_c0_orf1	323	129955	9.5	16	16	8	8	0.849	12		0.925	12		1.028	12		1.321	12	*	0.994	11		0.847	10	*	gi|380863136|gb|AFF18861.1|	77.03	1e-27	peptidase M1 family protein, partial [Dimocarpus longan]	K01256	0	aminopeptidase N [EC:3.4.11.2]
1159	CL3422.Contig1_All	322	55921	28.8	21	21	9	9	0.755	17		0.937	16		1.123	17		1.124	15		0.865	16		1.052	17		gi|298204900|emb|CBI34207.3|	58.67	2e-18	unnamed protein product [Vitis vinifera]	K03036	1e-90	26S proteasome regulatory subunit N6
1160	comp31776_c0_orf1	322	48794	16.3	17	6	5	3	0.858	3		1.051	3		0.811	3		0.957	3		1.756	3		1.55	3	*	-	-	-	-	-
1161	CL984.Contig3_All	320	33411	27.6	21	4	6	1	1.148	4		0.855	4		0.507	3	*	1.149	4		1.494	4		0.735	4		gi|58613413|gb|AAW79293.1|	80.49	8e-74	chloroplast adenylate kinase [Heterocapsa triquetra]	K00939	3e-55	adenylate kinase [EC:2.7.4.3]
1162	comp71527_c0_orf1	319	33793	28.1	24	24	7	7	0.815	9	*	0.854	10		0.765	10	*	0.941	10		1.337	10		1.214	10	*	gi|298710885|emb|CBJ26394.1|	37.98	4e-11	elongation factor P [Ectocarpus siliculosus]	K02356	2e-13	elongation factor P
1163	comp67644_c0	319	54177	13.7	14	14	4	4	0.868	13	*	0.961	13		0.93	13		1.231	13		1.398	13	*	0.914	13		-	-	-	-	-
1164	comp31474_c0	319	39498	17.8	14	8	4	3	1.116	4		0.964	4		1.067	4		1.35	3	*	0.89	4		0.855	4		-	-	-	-	-
1165	CL4974.Contig2_All	318	37891	37.3	15	8	7	3	1.241	7		1.073	7		1.09	7		0.894	7		0.738	7	*	1.098	7		gi|414876667|tpg|DAA53798.1|	41	2e-09	TPA: hypothetical protein ZEAMMB73_904222 [Zea mays]	K03031	4e-37	26S proteasome regulatory subunit N12
1166	comp52188_c0_orf1	318	38968	19.5	11	5	4	3	1.087	2		0.926	2		0.917	2		1.078	2		0.75	2		0.677	2		gi|255965613|gb|ACU45109.1|	62.5	2e-34	unknown [Pfiesteria piscicida]	K09250	5e-08	cellular nucleic acid-binding protein
1167	Unigene202_All	318	44859	14.2	37	7	6	2	0.884	6		1.009	6		0.983	6		1.254	6	*	1.38	6	*	0.944	6		gi|384474334|gb|AFH89817.1|	73.91	8e-47	malonyl-CoA:ACP transacylase, partial [Symbiodinium sp. clade C3]	K00645	4e-59	[acyl-carrier-protein] S-malonyltransferase [EC:2.3.1.39]
1168	Unigene43187_All	318	17582	53.6	22	7	6	2	1.204	6	*	1.147	6		0.78	6	*	0.917	6		1.177	6		1.024	6		gi|255966020|gb|ACU45295.1|	64.29	3e-45	prohibitin [Karlodinium veneficum]	-
1169	CL4870.Contig1_All	318	14885	38.5	29	29	5	5	0.96	9		1.085	9	*	0.8	9		0.771	9	*	1.232	9		1.154	9		gi|449452706|ref|XP_004144100.1|	80	9e-28	PREDICTED: 60S ribosomal protein L30-like [Cucumis sativus]	K02908	1e-44	large subunit ribosomal protein L30e
1170	Unigene64215_All	317	52911	26.1	22	22	9	9	0.946	16		1.053	16	*	0.973	16		0.94	16	*	1.042	16		1.047	16		gi|358343756|ref|XP_003635963.1|	68.79	8e-114	O-acetylhomoserine aminocarboxypropyltransferase/cysteine synthase subfamily [Medicago truncatula]	K01740	3e-108	O-acetylhomoserine (thiol)-lyase [EC:2.5.1.49]
1171	CL4214.Contig2_All	317	31511	31.9	14	4	6	2	0.983	4		0.841	4		0.913	3		1.192	3	*	1.165	4		1.038	4		gi|219121144|ref|XP_002185802.1|	43.42	3e-26	predicted protein [Phaeodactylum tricornutum CCAP 1055/1]	K01061	4e-06	carboxymethylenebutenolidase [EC:3.1.1.45]
1172	CL55.Contig4_All	317	57798	28.7	27	5	10	4	0.629	4		0.824	3		1.412	4		1.05	4		1.019	4		1.174	4		gi|308044399|ref|NP_001182963.1|	50	1e-18	uncharacterized protein LOC100501272 [Zea mays]	K01626	2e-93	3-deoxy-7-phosphoheptulonate synthase [EC:2.5.1.54]
1173	comp51469_c0	317	71993	16.1	16	15	9	8	1.087	10		1.078	8	*	1.053	9		1.016	9		0.84	9		0.858	10		-	-	-	-	-
1174	CL1034.Contig3_All	317	67937	13.3	29	1	7	1	-			-			-			-			-			-			gi|323446375|gb|EGB02559.1|	54.4	6e-150	hypothetical protein AURANDRAFT_39495 [Aureococcus anophagefferens]	-
1175	comp28528_c0_orf1	317	57008	25.7	19	7	8	4	0.967	5		1.026	5		1.002	5		1.019	5		0.979	5		0.969	5		gi|326529007|dbj|BAK00897.1|	68.35	4e-24	predicted protein [Hordeum vulgare subsp. vulgare]	K01868	4e-76	threonyl-tRNA synthetase [EC:6.1.1.3]
1176	CL1312.Contig4_All	317	22148	18.9	30	1	3	1	-			-			-			-			-			-			gi|58613605|gb|AAW79389.1|	45.65	1e-14	unknown protein [Heterocapsa triquetra]	-
1177	comp30298_c0_orf1	316	74135	21.9	18	18	9	9	0.875	10	*	0.994	10		1.018	10		1.251	10		1.14	9		1.017	10		gi|224008394|ref|XP_002293156.1|	56.02	2e-143	threonine dehydratase [Thalassiosira pseudonana CCMP1335]	K01754	2e-115	threonine dehydratase [EC:4.3.1.19]
1178	CL591.Contig1_All	316	9016	50	16	16	3	3	1.233	7	*	1.088	7		0.889	6		0.915	7	*	1.217	7		1.188	7	*	gi|157783461|gb|ABV72538.1|	86.67	7e-26	unknown [Heterocapsa triquetra]	-
1179	comp35163_c0	315	68920	10.6	20	20	6	6	0.997	13		1.027	13		0.937	13		0.969	12		1.27	13	*	1.09	13		-	-	-	-	-
1180	Unigene13852_All	315	40688	14.7	16	16	5	5	0.95	12		0.833	9	*	0.883	12	*	1.09	12		1.021	11		1.169	12		gi|158132222|gb|ABW17278.1|	57.58	3e-07	magnesium chelatase subunit [Karenia brevis]	K03404	2e-76	magnesium chelatase subunit D [EC:6.6.1.1]
1181	comp55467_c0_orf1	315	54001	18.2	24	10	7	4	1.032	4	*	1.08	4		0.989	4		1.243	4	*	1.058	4		0.797	4		gi|297733643|emb|CBI14890.3|	64.38	1e-20	unnamed protein product [Vitis vinifera]	K13126	1e-101	polyadenylate-binding protein
1182	CL4628.Contig1_All	315	47870	19.5	10	10	4	4	0.974	9		0.834	8		1.087	9		1.381	9		0.785	9		0.82	8		-	-	-	-	-
1183	CL126.Contig4_All	314	15301	52.8	25	4	5	1	1.203	2		1.13	2		0.758	2		0.988	2		1.312	2		1.083	2		gi|112253295|gb|ABI14235.1|	81.48	2e-41	sterol transfer family protein [Pfiesteria piscicida]	-
1184	CL4181.Contig1_All	314	31531	51.9	33	29	9	7	1.288	13	*	1.122	13	*	0.88	13		0.866	13	*	1.206	13	*	1.047	13		gi|112253407|gb|ABI14291.1|	81.48	1e-103	conserved hypothetical protein [Pfiesteria piscicida]	-
1185	comp68409_c0	314	42297	20.1	26	26	6	6	1.336	9	*	1.184	9	*	0.658	9	*	0.934	9		1.137	9		1.009	9		-	-	-	-	-
1186	comp68516_c0_orf1	314	53314	27.1	18	18	8	8	0.693	10	*	0.854	9	*	1.36	10	*	1.08	10		0.846	10		1.269	10	*	gi|226496671|ref|NP_001146493.1|	43.43	1e-38	hypothetical protein [Zea mays]	K02146	2e-72	V-type H+-transporting ATPase subunit AC39 [EC:3.6.3.14]
1187	comp50186_c0	314	71982	11.9	18	18	6	6	1.13	16		0.974	16		1.007	16		0.965	15		1.005	16		1.064	16		-	-	-	-	-
1188	Unigene80967_All	313	52236	29.5	22	22	9	9	0.936	13		0.987	13		1.057	13		1.1	13		1.078	13		1.019	13		gi|193890989|gb|ACF28648.1|	80.44	3e-101	cysteine desulfurase [Amphidinium carterae]	K04487	1e-161	cysteine desulfurase [EC:2.8.1.7]
1189	comp100006_c0_orf1	313	80413	17.6	13	13	7	7	0.805	10	*	0.927	10		1.292	10	*	1.175	10	*	0.753	10	*	1.018	10		gi|302858155|ref|XP_002960029.1|	61.2	2e-109	hypothetical protein VOLCADRAFT_101541 [Volvox carteri f. nagariensis]	K01649	3e-26	2-isopropylmalate synthase [EC:2.3.3.13]
1190	Unigene63876_All	313	40381	41.1	18	18	8	8	1.009	11		0.871	11		1.051	11		0.966	11		0.702	11	*	0.999	11		gi|323454869|gb|EGB10738.1|	33.84	1e-23	hypothetical protein AURANDRAFT_13083, partial [Aureococcus anophagefferens]	-
1191	Unigene38618_All	312	60604	13	12	4	4	3	1.157	4		1.071	4		1.399	3	*	1.116	4		0.516	4	*	0.729	4		-	-	-	-	-
1192	comp55232_c0	312	105225	12.7	20	12	9	5	1.009	8		0.933	8		1.172	8		0.958	7		1.583	8		1.188	8		-	-	-	-	-
1193	CL6115.Contig1_All	312	63646	23.6	17	15	9	8	0.878	9		0.879	8		1.087	9		1.778	9		1.07	9		0.751	9		gi|149391071|gb|ABR25553.1|	67.5	1e-26	asparaginyl-trna synthetase [Oryza sativa Indica Group]	K01893	2e-168	asparaginyl-tRNA synthetase [EC:6.1.1.22]
1194	comp49620_c0	312	53492	14.1	43	12	6	4	1.063	6		1.107	6		0.905	6		1.155	6	*	1.189	6	*	1.108	6		-	-	-	-	-
1195	comp63578_c0_orf1	311	48760	30.7	27	27	8	8	1.012	10		1.026	10		0.917	10		1.042	10		1.061	10		0.977	10		gi|52077492|dbj|BAD45136.1|	84.55	4e-110	putative protein kinase ADK1 [Oryza sativa Japonica Group]	K02218	5e-144	casein kinase 1 [EC:2.7.11.1]
1196	comp70316_c0_orf1	311	35682	14.9	19	19	4	4	1.159	10	*	1.111	10	*	0.821	10	*	0.735	10		1.225	10	*	1.291	10		gi|58613637|gb|AAW79405.1|	28.67	5e-10	unknown protein [Heterocapsa triquetra]	-
1197	Unigene40275_All	310	23039	45.7	16	2	6	1	-	1		-	1		-	1		-	1		-	1		-	1		gi|219124157|ref|XP_002182377.1|	56.1	4e-07	predicted protein [Phaeodactylum tricornutum CCAP 1055/1]	K03386	3e-20	peroxiredoxin (alkyl hydroperoxide reductase subunit C) [EC:1.11.1.15]
1198	comp14082_c0_orf1	309	31936	20.5	10	10	4	4	1.072	8		0.98	6		1.262	7	*	1.256	7		0.674	7		0.688	7	*	gi|147782177|emb|CAN63193.1|	42.17	2e-06	hypothetical protein VITISV_017130 [Vitis vinifera]	K00939	5e-19	adenylate kinase [EC:2.7.4.3]
1199	comp87251_c0_orf1	309	169789	10.2	23	23	12	12	0.911	9		0.958	9		1.116	9		1.17	9		0.894	9		1.074	9		gi|242075174|ref|XP_002447523.1|	70.1	8e-34	hypothetical protein SORBIDRAFT_06g002741 [Sorghum bicolor]	K01870	0	isoleucyl-tRNA synthetase [EC:6.1.1.5]
1200	Unigene34126_All	309	22145	22.4	16	1	3	1	-			-			-			-			-			-			gi|401015365|gb|AFP89347.1|	57.78	6e-07	glycolate oxidase, partial [Prunus persica]	K11517	1e-33	(S)-2-hydroxy-acid oxidase [EC:1.1.3.15]
1201	comp67209_c0_orf1	309	29130	21.3	19	19	4	4	1.131	11	*	0.954	11		0.893	11		1.208	11	*	1.146	11	*	0.9	11	*	gi|348690126|gb|EGZ29940.1|	54.39	2e-09	hypothetical protein PHYSODRAFT_353704 [Phytophthora sojae]	K02892	3e-15	large subunit ribosomal protein L23
1202	CL3305.Contig5_All	309	112443	7.3	11	8	4	3	1.177	7		1.318	7	*	1.123	7		0.923	7		0.814	7		0.833	7	*	gi|323454518|gb|EGB10388.1|	56.86	4e-85	hypothetical protein AURANDRAFT_10217, partial [Aureococcus anophagefferens]	K07151	1e-102	dolichyl-diphosphooligosaccharide--protein glycosyltransferase [EC:2.4.1.119]
1203	comp67135_c0_orf1	309	58348	24.1	23	23	8	8	1.092	11		1.015	11		0.896	11		1.024	11		0.917	11		0.884	11		gi|194033303|ref|YP_002000446.1|	44.76	2e-14	ribosomal protein L20 [Oedogonium cardiacum]	K02887	5e-08	large subunit ribosomal protein L20
1204	Unigene22155_All	308	41708	26.6	31	1	7	1	-	1		-	1		-	1		-	1		-	1		-	1		gi|319997172|gb|ADV91180.1|	88.39	4e-79	mitochondrial succinate dehydrogenase iron-sulphur subunit-like protein 3, partial [Karlodinium veneficum]	K00235	6e-96	succinate dehydrogenase (ubiquinone) iron-sulfur subunit [EC:1.3.5.1]
1205	comp27733_c0_orf1	308	69389	20.1	21	21	9	9	0.991	17		0.961	17		1.197	18		0.997	17		0.926	18		1.025	18		gi|294463050|gb|ADE77063.1|	66.02	2e-93	unknown [Picea sitchensis]	K01889	2e-142	phenylalanyl-tRNA synthetase alpha chain [EC:6.1.1.20]
1206	comp65700_c0	307	67057	12.9	17	17	5	5	0.827	13		0.989	12		0.906	14		0.936	14		1.078	14		1.262	13		-	-	-	-	-
1207	CL889.Contig1_All	307	12698	26.4	17	17	2	2	0.951	11		0.927	11		1.094	11		0.989	11		0.923	11		1.056	10		gi|449524146|ref|XP_004169084.1|	78.95	7e-10	PREDICTED: small nuclear ribonucleoprotein E-like isoform 1 [Cucumis sativus]	K11097	2e-33	small nuclear ribonucleoprotein E
1208	CL4144.Contig1_All	307	25096	36.6	14	14	5	5	0.944	9		0.746	9	*	1.018	9		0.974	9		1.092	9		1.463	9		gi|77024181|gb|ABA55561.1|	60.47	1e-07	chloroplast light harvesting protein isoform 6 [Karlodinium veneficum]	K08907	7e-08	light-harvesting complex I chlorophyll a/b binding protein 1
1209	comp58672_c0	307	101471	13.3	10	7	6	5	1.022	6		0.603	5	*	1.148	6		1.051	5		0.834	6		1.164	6	*	-	-	-	-	-
1210	CL103.Contig6_All	306	16456	42	39	4	3	2	1.065	3		0.93	3		0.604	3	*	0.83	3		1.168	3	*	1.047	3	*	gi|300176038|emb|CBK23349.2|	69.75	2e-42	unnamed protein product [Blastocystis hominis]	K00600	9e-39	glycine hydroxymethyltransferase [EC:2.1.2.1]
1211	CL7387.Contig2_All	306	30710	16.5	18	1	3	1	-	1		-	1		-	1		-	1		-	1		-	1		gi|58613541|gb|AAW79357.1|	84.28	2e-77	chloroplast transketolase [Heterocapsa triquetra]	K00615	4e-69	transketolase [EC:2.2.1.1]
1212	Unigene5229_All	306	39680	24	14	14	6	6	1.013	9		0.835	9	*	0.874	9		1.16	9		1.151	9		0.937	9		gi|300122840|emb|CBK23847.2|	41.7	2e-50	unnamed protein product [Blastocystis hominis]	K15296	2e-49	alpha-soluble NSF attachment protein
1213	comp27658_c0_orf1	306	41616	20	31	31	6	6	1.226	18		1.21	17	*	0.839	18		0.757	18		1.082	18		1.12	18		gi|255965821|gb|ACU45201.1|	61.9	4e-42	L-3-phosphoserine phosphatase [Prorocentrum minimum]	K01079	9e-46	phosphoserine phosphatase [EC:3.1.3.3]
1214	CL259.Contig7_All	306	70295	19.9	22	2	9	2	-	1		-	1		-	1		-	1		-	1		-	1		gi|302836163|ref|XP_002949642.1|	52.46	1e-11	molecular chaperone [Volvox carteri f. nagariensis]	K09503	9e-13	DnaJ homolog subfamily A member 2
1215	comp72556_c0	306	28197	32.1	19	19	6	6	1.168	9	*	1.128	9	*	0.787	9	*	0.824	9	*	1.186	9	*	1.038	9		-	-	-	-	-
1216	comp64886_c2_orf1	306	81007	7.4	16	3	4	2	-			-			-			-			-			-			gi|111609769|gb|ABH11437.1|	74.91	0	cytosolic glucose-6-phosphate isomerase [Lingulodinium polyedrum]	K01810	0	glucose-6-phosphate isomerase [EC:5.3.1.9]
1217	comp65485_c1_orf1	305	55917	13.3	12	6	4	2	0.868	3	*	0.95	3		0.835	3	*	1.403	3		1.17	3		1.213	3		gi|71000223|dbj|BAE07166.1|	89.6	0	enolase 3 [Karenia brevis]	K01689	4e-158	enolase [EC:4.2.1.11]
1218	comp70980_c0_orf1	305	61006	34.2	18	18	10	10	0.901	13	*	0.897	14		1.058	14		1.195	14		0.844	13	*	0.795	14	*	gi|218200990|gb|EEC83417.1|	43.02	3e-09	hypothetical protein OsI_28878 [Oryza sativa Indica Group]	K12524	4e-12	bifunctional aspartokinase / homoserine dehydrogenase 1 [EC:2.7.2.4 1.1.1.3]
1219	comp55266_c0_orf1	305	24077	23.8	14	14	3	3	0.88	10	*	0.999	10		0.829	10	*	1.035	9		1.234	10		1.063	10		gi|356539756|ref|XP_003538360.1|	50	5e-26	PREDICTED: actin-depolymerizing factor 7-like [Glycine max]	K05765	2e-26	cofilin
1220	CL3300.Contig6_All	304	19644	22	17	8	2	1	1.054	7		0.625	6	*	0.849	8		1.269	6	*	0.994	8		0.776	8		gi|157093577|gb|ABV22443.1|	59.23	1e-38	40S ribosomal protein S19 [Oxyrrhis marina]	K02966	5e-42	small subunit ribosomal protein S19e
1221	comp66171_c4_orf1	304	70551	10.5	21	15	5	3	1.01	7		1.058	6		1.034	7		0.834	7	*	0.868	7		1.085	5	*	gi|306430559|emb|CBI83420.1|	69.1	0	light-harvesting protein, partial [Symbiodinium sp. clade C3]	K08910	3e-24	light-harvesting complex I chlorophyll a/b binding protein 4
1222	comp64875_c0_orf1	304	72918	15.5	27	6	8	2	0.79	4	*	0.975	4		1.314	4	*	1.262	4	*	0.775	4	*	0.856	4	*	-	-	-	-	-
1223	comp61224_c0	303	26583	16	13	13	3	3	1.069	7		0.849	7		0.752	7	*	1.412	7	*	1.143	7		0.705	7	*	-	-	-	-	-
1224	CL462.Contig2_All	303	17427	38.3	17	17	4	4	0.83	11	*	0.993	11		0.877	12	*	0.77	12		1.239	12	*	1.263	12	*	gi|148466462|gb|ABQ65195.1|	78.57	1e-11	hypothetical protein [Paeonia suffruticosa]	K02894	8e-42	large subunit ribosomal protein L23e
1225	comp65478_c0	303	55575	21.7	16	16	7	7	1.069	12		0.992	11		1.072	13		1.377	12	*	0.907	12		0.851	13		-	-	-	-	-
1226	CL5611.Contig3_All	302	18265	10.6	8	8	1	1	1.251	5		0.943	5		0.749	4	*	1.108	5	*	0.997	4		0.78	5	*	gi|428175061|gb|EKX43953.1|	43.55	7e-06	hypothetical protein GUITHDRAFT_110059 [Guillardia theta CCMP2712]	K06694	3e-08	26S proteasome non-ATPase regulatory subunit 10
1227	Unigene3322_All	302	28699	39.3	34	16	7	5	1.171	9	*	0.979	9		0.79	9	*	1.324	9		1.251	9		0.739	9	*	-	-	-	-	-
1228	comp66763_c0_orf1	302	14228	34.3	22	22	4	4	1.133	14	*	1.181	14	*	0.917	14		1.039	14		0.984	14		0.846	14	*	gi|319997202|gb|ADV91195.1|	74.58	8e-21	mitochondrial ATP synthase F1 epsilon subunit-like protein 2 [Karlodinium veneficum]	K02135	4e-11	F-type H+-transporting ATPase subunit epsilon [EC:3.6.3.14]
1229	comp34056_c0	302	36004	17.8	13	13	4	4	1.434	7	*	1.027	7		0.797	7		1.289	7	*	0.676	7	*	0.755	7	*	-	-	-	-	-
1230	Unigene73112_All	302	32760	20.8	22	22	5	5	1.009	16		1.114	16	*	1.012	16		0.79	16	*	1.103	16		1.091	16		gi|302841623|ref|XP_002952356.1|	53.15	1e-39	hypothetical protein VOLCADRAFT_75357 [Volvox carteri f. nagariensis]	-
1231	comp30196_c0_orf1	301	75920	14.6	14	14	6	6	0.678	11		0.789	10	*	1.376	11	*	1.158	11		0.931	11		1.118	11		gi|168042250|ref|XP_001773602.1|	50.81	6e-88	predicted protein [Physcomitrella patens subsp. patens]	-
1232	Unigene19224_All	301	11048	66.7	15	2	4	1	0.928	2		0.962	2		1.071	2		0.989	2		0.872	2		1.216	2	*	gi|134037042|gb|ABO47861.1|	95.65	3e-32	N-acetylneuraminic acid phosphate synthase [Alexandrium fundyense]	-
1233	comp68433_c0	301	98724	7.5	33	33	4	4	0.895	17	*	1.101	17	*	0.917	17		0.954	17		1.001	16		0.986	17		-	-	-	-	-
1234	comp62631_c1	301	21328	46.5	32	4	7	2	-	1		-	1		-	1		-	1		-	1		-	1		-	-	-	-	-
1235	Unigene5702_All	301	43967	27.6	13	13	6	6	0.926	10		0.888	10		1.017	10		1.074	10		0.881	10		1.016	10		gi|302833485|ref|XP_002948306.1|	38.66	4e-25	hypothetical protein VOLCADRAFT_88515 [Volvox carteri f. nagariensis]	-
1236	CL6246.Contig1_All	301	21701	35	15	15	4	4	0.91	9		1.002	9		1.04	9		0.95	9		1.069	8		1.245	8	*	gi|308801853|ref|XP_003078240.1|	55.13	6e-47	Putative phosphoserine aminotransferase (ISS) [Ostreococcus tauri]	K00831	8e-50	phosphoserine aminotransferase [EC:2.6.1.52]
1237	comp49114_c1_orf1	301	40181	17.6	17	4	4	1	1.475	4	*	0.93	4		0.993	4		1.658	3	*	0.581	4	*	0.498	3	*	gi|134037090|gb|ABO47885.1|	63.91	8e-59	hypothetical protein Tb10.6k15.3460 [Alexandrium fundyense]	-
1238	comp28717_c0_orf1	300	65553	17.6	12	12	5	5	0.998	10		1.024	10		1.202	10		0.885	10		0.83	10		0.987	10		gi|384249443|gb|EIE22925.1|	39.74	1e-07	RNA-binding domain-containing protein [Coccomyxa subellipsoidea C-169]	K13126	2e-08	polyadenylate-binding protein
1239	comp54484_c0	300	89256	12	10	10	5	5	1.082	5		1.007	5		1.289	6		1.032	5		0.894	6		1.065	6		-	-	-	-	-
1240	Unigene21906_All	300	36961	34	17	17	8	8	0.841	9	*	0.806	7		1.107	10		1.129	7		1.261	9		0.981	8		gi|255087118|ref|XP_002505482.1|	64.19	2e-100	predicted protein [Micromonas sp. RCC299]	K00145	5e-101	N-acetyl-gamma-glutamyl-phosphate reductase [EC:1.2.1.38]
1241	comp32772_c0_orf1	300	59642	5.6	12	2	2	1	1.209	2		1.024	2		0.936	2		1.125	2	*	0.883	2		0.856	2		gi|86438636|emb|CAJ26368.1|	26.48	3e-06	hypothetical protein [Brachypodium sylvaticum]	-
1242	comp48598_c0_orf1	300	12909	31.1	23	23	3	3	1.086	11	*	1.009	11		0.751	10	*	1.136	11	*	1.271	11	*	0.964	11		-	-	-	-	-
1243	Unigene25505_All	299	93768	27.2	23	6	14	4	0.975	4		1.113	3		1.099	4		0.945	4		0.783	4		0.803	4		gi|222834245|gb|EEE72722.1|	63.01	2e-66	predicted protein [Populus trichocarpa]	-
1244	comp47853_c0_orf1	299	31395	20.6	16	16	4	4	1.175	13	*	1.118	13		0.807	13	*	0.931	13		1.111	13		0.819	13	*	gi|412991277|emb|CCO16122.1|	47.62	8e-09	predicted protein [Bathycoccus prasinos]	K13126	8e-13	polyadenylate-binding protein
1245	CL7412.Contig2_All	299	21329	32	15	1	4	1	-	1		-	1		-	1		-	1		-	1		-	1		gi|255087254|ref|XP_002505550.1|	70	9e-55	predicted protein [Micromonas sp. RCC299]	K03696	4e-54	ATP-dependent Clp protease ATP-binding subunit ClpC
1246	comp52786_c0_orf1	299	55790	15.6	14	14	5	5	1.057	10		1.073	11		1.173	10	*	1.023	11		0.828	11	*	1.08	11		-	-	-	-	K14944	5e-06	RNA-binding protein Nova
1247	CL7004.Contig2_All	299	41533	21.6	12	1	6	1	-			-			-			-			-			-			gi|301128228|ref|XP_002999337.1|	62.18	7e-38	tetrahydrofolate dehydrogenase [Phytophthora infestans T30-4]	-
1248	comp69318_c0	299	64464	22.3	20	2	10	1	-	1		-	1		-	1		-	1		-	1		-	1		-	-	-	-	-
1249	comp56530_c0_orf1	299	64499	20.2	11	11	7	7	0.984	9		1.139	9		1.326	9		1.312	9		0.867	9		0.811	9	*	gi|301091198|ref|XP_002895789.1|	62.67	6e-20	acyl-CoA dehydrogenase, putative [Phytophthora infestans T30-4]	K00249	1e-108	acyl-CoA dehydrogenase [EC:1.3.99.3]
1250	comp51245_c1	299	58911	22.9	15	15	8	8	1.052	10		0.982	8		1.164	10		0.871	10		0.801	10		0.944	10		-	-	-	-	-
1251	Unigene73752_All	298	57965	19.7	25	25	8	8	0.863	17	*	0.997	17		1.175	16	*	0.791	16	*	0.801	16	*	1.142	17	*	gi|15225777|ref|NP_180239.1|	31.52	3e-07	PHYB activation tagged suppressor 1 protein [Arabidopsis thaliana]	K09843	2e-16	(+)-abscisic acid 8'-hydroxylase [EC:1.14.13.93]
1252	Unigene35394_All	298	12149	39.4	16	5	4	2	1.054	2	*	0.81	2		0.769	2		1.395	2		1.292	2		0.935	2		gi|157093121|gb|ABV22215.1|	80.85	2e-37	chloroplast O-acetyl-serine lyase [Karlodinium veneficum]	K13034	2e-10	L-3-cyanoalanine synthase/ cysteine synthase [EC:2.5.1.47 4.4.1.9]
1253	comp65949_c0_orf1	297	98073	9.1	21	21	7	7	0.918	11		1.486	11	*	1.574	12		0.915	12		0.707	12	*	0.806	12	*	gi|1180832515|ref|WP_084305549.1|	45	3e-175	carbamoyltransferase [Bradyrhizobium sp. ARR65]	-
1254	comp28601_c0_orf1	297	119184	12.2	17	17	8	8	1.052	12		1.099	12		1.014	12		0.829	12		0.974	12		1.185	12		gi|307102338|gb|EFN50639.1|	31.68	9e-10	expressed protein [Chlorella variabilis]	-
1255	comp83251_c0_orf1	297	108422	21.7	24	24	12	12	0.907	10		0.996	10		0.943	10		1.254	10		1.046	9		0.907	10		gi|301114825|ref|XP_002999182.1|	39.94	1e-113	heat shock protein 75 kDa, mitochondrial precursor [Phytophthora infestans T30-4]	K09488	3e-110	TNF receptor-associated protein 1
1256	comp43955_c0	297	54581	22.8	31	31	8	8	1.18	16	*	1.073	16		0.923	16	*	1.092	16		1.064	16		0.924	16		-	-	-	-	-
1257	Unigene41757_All	297	20129	49.3	23	12	6	4	1.011	9		0.95	9		0.901	9		0.927	9		1.081	9		0.973	9		gi|77024155|gb|ABA55548.1|	78.95	2e-66	chloroplast O-acetyl-serine lyase [Karlodinium veneficum]	K01738	1e-15	cysteine synthase A [EC:2.5.1.47]
1258	comp71917_c0	297	52274	10.3	20	20	4	4	1.116	10		1.126	10		1.127	10		0.848	10		0.961	10		1.107	9		-	-	-	-	-
1259	comp69566_c0	296	25015	56.8	27	27	9	9	1.097	13		1.165	13	*	1.031	13		0.917	13		0.982	13		0.906	13		-	-	-	-	-
1260	comp31519_c0	296	56572	7.2	10	10	3	3	1.419	9	*	1.126	9	*	1.042	9		0.99	9		0.799	9		0.955	9		-	-	-	-	-
1261	CL2260.Contig4_All	295	69936	23.5	14	2	9	1	0.937	2		1.095	2		1.267	2		0.866	2		0.67	2		1.09	2		gi|302856657|ref|XP_002959673.1|	69.03	3e-59	hypothetical protein VOLCADRAFT_71553 [Volvox carteri f. nagariensis]	K01610	1e-180	phosphoenolpyruvate carboxykinase (ATP) [EC:4.1.1.49]
1262	comp78379_c0_orf1	295	28235	14.9	11	11	3	3	1.404	7	*	0.95	7		0.851	7		1.085	7		0.93	7		0.905	5	*	gi|356500250|ref|XP_003518946.1|	40.24	2e-07	PREDICTED: CUGBP Elav-like family member 1-like [Glycine max]	K13207	8e-09	CUG-BP- and ETR3-like factor
1263	comp68408_c0	295	25710	17.9	19	19	3	3	1.236	16		1.107	16	*	0.8	16	*	0.914	16		1.01	16		0.886	16	*	-	-	-	-	-
1264	Unigene5351_All	295	95318	18.6	16	16	10	10	1.111	8		0.921	8		0.827	9		1.055	8		1.088	9		0.96	9		gi|219127921|ref|XP_002184174.1|	36.88	5e-15	predicted protein [Phaeodactylum tricornutum CCAP 1055/1]	K09571	5e-21	FK506-binding protein 4/5 [EC:5.2.1.8]
1265	comp32969_c0_orf1	295	121635	16.9	16	16	11	11	0.987	8		1.018	7		1.432	8		1.252	7		0.671	8	*	0.904	8		gi|452822971|gb|EME29985.1|	32.35	1e-10	acylamino-acid-releasing enzyme [Galdieria sulphuraria]	-
1266	CL1393.Contig1_All	295	43943	32.8	26	26	8	8	1.011	10		0.913	10	*	0.915	10		1.038	10		0.943	10		0.985	10		gi|319997146|gb|ADV91167.1|	77.41	1e-156	mitochondrial ubiquinol cytochrome c reductase reiske Fe-S [Karlodinium veneficum]	K00411	2e-53	ubiquinol-cytochrome c reductase iron-sulfur subunit [EC:1.10.2.2]
1267	Unigene64110_All	294	49978	18.3	15	15	5	5	1.138	6		0.93	6		1.585	6	*	1.064	6		0.53	6	*	0.847	6		gi|323455108|gb|EGB10977.1|	44.9	6e-06	hypothetical protein AURANDRAFT_17811, partial [Aureococcus anophagefferens]	K08288	2e-18	protein kinase C substrate 80K-H
1268	comp67222_c0	294	61109	16.9	9	9	5	5	0.763	9		1.138	8		1.026	9		1.117	7		1.081	9		0.829	9		-	-	-	-	-
1269	comp29397_c0_orf1	294	55390	20.6	19	19	8	8	0.971	11		0.891	12	*	0.863	12	*	1.297	12	*	1.256	12	*	0.947	12		gi|158132216|gb|ABW17275.1|	82.81	1e-12	magnesium chelatase subunit [Karenia brevis]	K03405	1e-102	magnesium chelatase subunit I [EC:6.6.1.1]
1270	CL694.Contig2_All	294	27472	17.7	24	3	3	1	0.058	2		-			24.395	2		1.023	2		0.714	2		1.22	2		gi|297743034|emb|CBI35901.3|	72.92	2e-33	unnamed protein product [Vitis vinifera]	K02940	7e-57	large subunit ribosomal protein L9e
1271	comp32616_c0_orf1	294	130819	18.9	37	37	15	15	0.915	26		1.022	24		1.031	26		0.833	25		1.212	24		1.102	27		gi|222636726|gb|EEE66858.1|	64.18	2e-11	hypothetical protein OsJ_23653 [Oryza sativa Japonica Group]	K12619	9e-167	5'-3' exoribonuclease 2 [EC:3.1.13.-]
1272	comp27993_c0_orf1	293	53072	10.2	17	17	4	4	1.159	10		1.009	10		0.836	10		1.094	9		1.021	10		0.926	9		-	-	-	-	-
1273	comp25009_c0_orf1	293	11980	30.3	28	1	2	1	-			-			-			-			-			-			gi|306430559|emb|CBI83420.1|	69.81	6e-13	light-harvesting protein, partial [Symbiodinium sp. clade C3]	K08908	2e-06	light-harvesting complex I chlorophyll a/b binding protein 2
1274	comp48878_c1	293	79059	12	15	15	7	7	1.143	11	*	1.054	11		0.94	11		1.019	11		1.064	11		0.995	10		-	-	-	-	-
1275	Unigene35635_All	293	102842	13.3	21	9	10	6	0.798	3		0.971	3		0.862	3		1.104	3		1.374	3		1.259	3	*	gi|326529007|dbj|BAK00897.1|	68.35	1e-23	predicted protein [Hordeum vulgare subsp. vulgare]	K01868	0	threonyl-tRNA synthetase [EC:6.1.1.3]
1276	comp71585_c0_orf1	292	61669	19.2	21	21	7	7	1.048	8		1.002	8		1.292	7		1.174	7		1.091	8		1.193	6		gi|32400784|gb|AAP80624.1|AF475102_1	78.49	1e-70	tat binding protein [Triticum aestivum]	K03065	7e-155	26S proteasome regulatory subunit T5
1277	Unigene57036_All	292	42608	37.8	16	16	9	9	0.94	9		0.898	9		1.065	9		1.169	9		0.934	9		0.958	9		gi|255637259|gb|ACU18960.1|	47.83	6e-07	unknown [Glycine max]	K11279	1e-19	nucleosome assembly protein 1-like 1
1278	CL3164.Contig1_All	292	60278	18	14	10	6	5	0.816	6		0.994	6		1.722	6	*	1.248	6		0.656	6	*	0.682	6	*	gi|219124414|ref|XP_002182499.1|	68.97	3e-147	isocitrate dehydrogenase [Phaeodactylum tricornutum CCAP 1055/1]	K00031	7e-145	isocitrate dehydrogenase [EC:1.1.1.42]
1279	comp31434_c0	292	20932	37.9	18	18	4	4	1.109	15	*	1.027	15		1.117	15		0.922	15		0.823	15	*	0.958	15		-	-	-	-	-
1280	CL1233.Contig1_All	292	34349	21.6	20	20	6	6	1.002	10		0.922	10	*	1.251	10	*	0.945	10		0.852	10		1.112	10		gi|5565981|gb|AAD45282.1|	42.97	1e-20	unknown [Zea mays]	K02150	3e-43	V-type H+-transporting ATPase subunit E [EC:3.6.3.14]
1281	CL7941.Contig1_All	291	11225	22.4	28	8	2	1	1.029	8		1.066	8		0.659	8	*	0.744	8		1.748	8		1.336	8		gi|112253575|gb|ABI14374.1|	75	8e-29	unknown [Pfiesteria piscicida]	-
1282	CL13.Contig2_All	291	31783	25.5	36	8	5	2	1.063	6	*	0.929	7		0.985	6		0.84	7	*	0.814	7	*	1.114	7		gi|148283610|gb|ABQ57365.1|	76.6	5e-14	ribosomal protein L13A [Lupinus luteus]	K02872	2e-62	large subunit ribosomal protein L13Ae
1283	comp30640_c0_orf1	291	22661	38.7	16	16	4	4	1.138	14	*	1.038	14		1.015	14		0.983	14		0.803	14		1.019	14		gi|351725889|ref|NP_001237108.1|	42.17	3e-08	uncharacterized protein LOC100305561 [Glycine max]	-
1284	comp64360_c0	291	95017	19	17	14	9	8	1.32	8		0.906	7		1.125	7		1.087	8		0.799	8		0.989	7		-	-	-	-	-
1285	comp16311_c0_orf1	291	40645	15.5	20	20	5	5	0.997	14		0.981	15		0.802	15	*	1.076	15		1.155	15		0.927	15		gi|462397864|gb|EMJ03532.1|	37.59	4e-22	hypothetical protein PRUPE_ppa008162mg [Prunus persica]	K03687	8e-25	molecular chaperone GrpE
1286	Unigene66786_All	290	34272	21.7	38	38	6	6	0.831	15	*	0.88	15		1.103	15	*	0.79	15		1.038	15		1.213	15	*	gi|134037046|gb|ABO47863.1|	98.03	3e-147	threonine endopeptidase [Alexandrium fundyense]	K02727	2e-84	20S proteasome subunit alpha 7 [EC:3.4.25.1]
1287	comp79095_c0_orf1	290	44110	28.1	24	23	8	7	0.986	9		0.98	9		1.005	9		0.946	9		1.063	9		1.144	9	*	gi|397564235|gb|EJK44122.1|	71.81	1e-107	hypothetical protein THAOC_37364 [Thalassiosira oceanica]	K00434	1e-55	L-ascorbate peroxidase [EC:1.11.1.11]
1288	Unigene70802_All	290	19185	23.8	28	18	3	2	0.949	6		0.986	6		0.598	6	*	0.802	6	*	1.573	6	*	1.248	6	*	gi|422296154|gb|EKU23453.1|	57.14	1e-37	atp-citrate synthase, partial [Nannochloropsis gaditana CCMP526]	K01648	2e-17	ATP citrate (pro-S)-lyase [EC:2.3.3.8]
1289	comp77672_c0	290	47216	26.7	16	7	8	3	-	1		-	1		-	1		-	1		-	1		-	1		-	-	-	-	-
1290	comp49072_c0_orf1	290	15048	53.1	32	7	6	2	-	1		-	1		-	1		-	1		-	1		-	1		gi|6687299|emb|CAB64903.1|	78.12	5e-07	40S ribosomal protein S9 [Cyanophora paradoxa]	K02997	5e-36	small subunit ribosomal protein S9e
1291	CL4493.Contig3_All	289	46560	15.4	13	13	4	4	1.054	9		1.086	9		0.815	9		1.024	9		1.144	9		1.071	9		gi|134037090|gb|ABO47885.1|	60.13	8e-96	hypothetical protein Tb10.6k15.3460 [Alexandrium fundyense]	-
1292	Unigene47122_All	289	44304	22.7	11	11	6	6	1.204	8		0.886	8		1.071	7		1.237	7		0.644	8	*	0.709	7		gi|326525835|dbj|BAJ93094.1|	56.1	1e-14	predicted protein [Hordeum vulgare subsp. vulgare]	K01362	9e-64	[EC:3.4.21.-]
1293	comp54889_c0_orf1	289	13072	47.3	17	3	4	1	1.012	3		0.712	3	*	0.801	3		1.446	3	*	1.043	3		0.746	3		gi|58613455|gb|AAW79314.1|	85.56	1e-41	chloroplast ferredoxin-NADP{+) reductase [Heterocapsa triquetra]	K02641	3e-27	ferredoxin--NADP+ reductase [EC:1.18.1.2]
1294	CL6615.Contig1_All	289	18028	38.1	19	19	5	5	0.999	11		1.086	12		0.956	13		0.929	12		1.076	11		1.049	13		gi|357517081|ref|XP_003628829.1|	63.93	2e-12	50S ribosomal protein L11, partial [Medicago truncatula]	K02867	8e-32	large subunit ribosomal protein L11
1295	comp55584_c0_orf1	289	68727	16.3	17	12	7	5	0.727	7	*	0.881	7		1.143	7		1.123	7		0.88	7		0.964	7		gi|348685183|gb|EGZ24998.1|	52.83	3e-07	hypothetical protein PHYSODRAFT_257007 [Phytophthora sojae]	K12450	1e-06	UDP-glucose 4,6-dehydratase [EC:4.2.1.76]
1296	comp78106_c0	289	54936	14.9	16	16	5	5	1.252	13	*	1.236	13	*	0.909	13		0.837	12	*	1.021	13		1.01	13		-	-	-	-	-
1297	Unigene54486_All	288	14544	32.7	16	1	2	1	-			-			-			-			-			-			-	-	-	-	-
1298	CL7289.Contig3_All	288	59581	22.1	12	2	7	1	-	1		-	1		-	1		-	1		-	1		-	1		-	-	-	-	-
1299	CL2040.Contig2_All	288	22436	22	28	28	4	4	1.078	14		1.057	14		0.624	14	*	0.735	14	*	1.45	14	*	1.159	14	*	gi|157093435|gb|ABV22372.1|	47.8	1e-39	unknown [Noctiluca scintillans]	-
1300	comp30267_c0	287	90334	10.8	21	21	7	7	0.85	12	*	0.995	12		1.433	12	*	1.045	12		0.853	12		0.92	12		-	-	-	-	-
1301	comp27040_c0_orf1	287	37830	28.6	13	13	6	6	1.073	11		1.039	11		0.972	11		1.153	11	*	0.985	11		0.91	11		gi|428170496|gb|EKX39420.1|	56.96	4e-66	hypothetical protein GUITHDRAFT_154411 [Guillardia theta CCMP2712]	-
1302	comp95422_c0_orf1	287	33231	25.4	16	16	5	5	0.961	9		0.86	9		1.107	9		1.108	9		0.75	9	*	0.774	9	*	gi|357165658|ref|XP_003580454.1|	37.89	2e-06	PREDICTED: uncharacterized protein LOC100835375 [Brachypodium distachyon]	-
1303	comp23767_c0_orf1	287	45652	18.1	9	9	4	4	1.147	4		0.991	5		1.071	4		0.845	5		0.772	5		0.92	5		gi|159474566|ref|XP_001695396.1|	54.17	6e-07	RNA-binding protein [Chlamydomonas reinhardtii]	K13207	3e-11	CUG-BP- and ETR3-like factor
1304	comp18540_c0_orf1	287	8504	63.1	19	1	4	1	-	1		-	1		-	1		-	1		-	1		-	1		-	-	-	-	-
1305	Unigene34027_All	286	25055	35.7	43	3	4	1	0.559	2	*	0.837	2		1.524	2	*	0.854	2		1.208	2	*	1.413	2		gi|348685949|gb|EGZ25764.1|	70.88	6e-68	hypothetical protein PHYSODRAFT_312079 [Phytophthora sojae]	K01637	5e-62	isocitrate lyase [EC:4.1.3.1]
1306	comp74386_c0_orf1	286	31932	33.6	19	19	7	7	1.101	8	*	0.996	7		0.893	8		0.882	8	*	1.19	8		1.201	8	*	gi|397566469|gb|EJK45060.1|	50	3e-06	hypothetical protein THAOC_36348, partial [Thalassiosira oceanica]	K14401	4e-39	cleavage and polyadenylation specificity factor subunit 1
1307	Unigene1753_All	286	17648	60.5	19	3	6	1	-	1		-			-	1		-			-	1		-	1		gi|157093653|gb|ABV22481.1|	42.24	3e-13	unknown [Oxyrrhis marina]	K02152	9e-08	V-type H+-transporting ATPase subunit G [EC:3.6.3.14]
1308	CL2686.Contig4_All	286	20091	34.3	16	6	6	3	0.831	5		1.018	4		0.849	5		0.978	3		1.009	5		1.166	5		gi|255079238|ref|XP_002503199.1|	60.31	4e-40	predicted protein [Micromonas sp. RCC299]	-
1309	Unigene28438_All	286	20688	19.7	21	4	2	1	-	1		-	1		-	1		-	1		-	1		-	1		gi|302787449|ref|XP_002975494.1|	70.8	2e-50	hypothetical protein SELMODRAFT_103994 [Selaginella moellendorffii]	K02937	2e-51	large subunit ribosomal protein L7e
1310	Unigene41189_All	286	42579	22.7	16	16	7	7	0.752	11	*	0.898	13	*	1.102	13		0.956	13		1.286	13	*	1.185	13		gi|323456735|gb|EGB12601.1|	57.95	3e-74	hypothetical protein AURANDRAFT_13380, partial [Aureococcus anophagefferens]	-
1311	comp25712_c0_orf1	286	43616	22.6	7	7	4	4	1.113	5		0.948	4		1.226	5		1.176	4		0.456	6		0.81	6		gi|298711915|emb|CBJ48602.1|	30.04	7e-18	agmatinase [Ectocarpus siliculosus]	-
1312	CL2172.Contig2_All	286	104444	16.9	29	17	12	10	1.27	9	*	1.251	9		1.042	9		0.938	9		0.956	9		1.009	8		-	-	-	-	-
1313	CL1055.Contig15_All	286	26247	16.6	29	5	3	1	-	1		-	1		-	1		-	1		-	1		-	1		gi|317134933|gb|ADV03029.1|	83.44	3e-68	ribosomal protein S11 [Karlodinium veneficum]	K02949	1e-48	small subunit ribosomal protein S11e
1314	CL2471.Contig2_All	286	15722	48.6	16	16	5	5	0.954	12		1.053	12		1.011	12		1.036	12		1.029	12		0.941	11		-	-	-	-	-
1315	CL2590.Contig1_All	286	23349	11	14	1	2	1	-	1		-	1		-	1		-	1		-	1		-	1		gi|157093299|gb|ABV22304.1|	44.62	2e-41	unknown [Karlodinium veneficum]	-
1316	CL3733.Contig2_All	286	77752	21.3	22	7	10	4	0.875	5		0.977	5		1.179	5		1.113	5		0.674	5	*	0.861	5		gi|15637163|gb|AAL04448.1|	69.57	3e-18	phosphoglucomutase [Beta vulgaris]	K01835	1e-179	phosphoglucomutase [EC:5.4.2.2]
1317	comp75949_c0_orf1	285	84956	21.3	20	20	11	11	0.913	8		1.084	8		1.08	8		1.083	8		1.085	8		0.981	8		gi|301119819|ref|XP_002907637.1|	48.1	3e-149	acetolactate synthase, mitochondrial precursor [Phytophthora infestans T30-4]	K01652	8e-110	acetolactate synthase I/II/III large subunit [EC:2.2.1.6]
1318	Unigene66647_All	285	35514	35.5	17	17	7	7	1.184	9		0.885	9		0.853	9		1.054	9		1.041	8		0.936	9		gi|384250519|gb|EIE23998.1|	63.35	1e-83	electron transfer flavo protein beta-subunit [Coccomyxa subellipsoidea C-169]	K03521	2e-82	electron transfer flavoprotein beta subunit
1319	Unigene40034_All	285	69059	15.3	15	15	6	6	0.92	9		0.797	9		0.924	9		1.151	9		0.663	9		0.531	9	*	-	-	-	-	-
1320	comp46317_c0_orf1	284	52787	30.5	21	21	10	10	0.945	6	*	1.054	9		1.072	7		1.118	9		0.992	9		1.08	9	*	gi|224012417|ref|XP_002294861.1|	38.98	7e-19	histone deacetylase HDAC silent information regulator protein 2 Sir2 sirtuin [Thalassiosira pseudonana CCMP1335]	K11411	2e-13	NAD-dependent deacetylase sirtuin 1 [EC:3.5.1.-]
1321	comp32121_c1_orf1	284	77419	5.5	12	2	3	2	-	1		-	1		-	1		-	1		-	1		-	1		gi|226495125|ref|NP_001144699.1|	30.08	3e-07	uncharacterized protein LOC100277735 [Zea mays]	-
1322	Unigene734_All	284	28392	22.7	23	2	5	1	-			-			-			-			-			-			gi|194691792|gb|ACF79980.1|	81.11	5e-36	unknown [Zea mays]	K02883	2e-68	large subunit ribosomal protein L18e
1323	comp33803_c0_orf1	283	117025	8.6	16	16	6	6	0.953	13		1.026	13		0.997	13		0.892	13		1.089	13		0.966	13		gi|219118257|ref|XP_002179907.1|	44.93	7e-06	predicted protein [Phaeodactylum tricornutum CCAP 1055/1]	K01674	5e-19	carbonic anhydrase [EC:4.2.1.1]
1324	CL1955.Contig7_All	283	10624	27.1	15	2	2	1	-			-			-			-			-			-			gi|255965342|gb|ACU44976.1|	63.16	2e-14	acidic ribosomal protein P2 [Pfiesteria piscicida]	K02943	2e-11	large subunit ribosomal protein LP2
1325	Unigene14444_All	283	47359	26.7	19	19	7	7	0.998	10		0.91	10		0.968	9		1.092	9	*	1.004	9		0.972	10		gi|904028|gb|AAA70363.1|	48.05	2e-06	nucleosome assembly protein I, partial [Triticum aestivum]	K11279	5e-22	nucleosome assembly protein 1-like 1
1326	CL5275.Contig2_All	283	13842	63.6	36	5	6	2	1.087	2		1.011	2		0.905	2		1.096	2		1.267	2		0.957	2		gi|19908699|gb|AAM02972.1|AF421539_1	67.68	5e-36	Hsp10 [Crypthecodinium cohnii]	K04078	3e-26	chaperonin GroES
1327	CL289.Contig7_All	283	5918	48.8	11	3	2	1	0.847	2		0.954	2		1.171	2		0.786	2		1.142	2		1.266	2		gi|299830539|ref|YP_003734987.1|	82.35	7e-07	50S ribosomal protein L12 [Durinskia baltica]	-
1328	Unigene10883_All	283	19132	35	14	14	4	4	1.148	9	*	1.107	10		1.024	10		0.964	9		0.976	10		0.914	10		-	-	-	-	-
1329	comp23710_c1	283	74823	15.4	16	13	9	8	1.116	8	*	0.987	7		0.951	8		1.071	6	*	1.029	8		1.019	8		-	-	-	-	-
1330	CL2590.Contig2_All	282	21896	12	14	1	2	1	-	1		-	1		-	1		-	1		-	1		-	1		gi|157093473|gb|ABV22391.1|	49.02	8e-06	unknown [Noctiluca scintillans]	-
1331	comp32488_c0_orf1	282	57539	9.2	11	11	3	3	0.792	9		0.931	8		0.959	7		0.842	8	*	0.954	9		1.01	9		gi|168053122|ref|XP_001778987.1|	56.38	3e-51	predicted protein [Physcomitrella patens subsp. patens]	K08832	2e-56	serine/threonine-protein kinase SRPK3 [EC:2.7.11.1]
1332	comp81779_c0_orf1	282	92095	8.9	13	13	5	5	1.001	12		0.937	11		1.458	12	*	0.792	12	*	0.656	12	*	0.975	12		gi|326511637|dbj|BAJ91963.1|	47.62	3e-10	predicted protein [Hordeum vulgare subsp. vulgare]	K01462	1e-26	peptide deformylase [EC:3.5.1.88]
1333	Unigene26861_All	282	68368	19.9	21	18	10	9	0.947	11		0.965	11		1.061	11		1.1	11		0.978	10		1.02	11		gi|460372999|ref|XP_004232310.1|	55.22	2e-98	PREDICTED: ATP-dependent RNA helicase-like protein DB10-like isoform 2 [Solanum lycopersicum]	K12823	3e-106	ATP-dependent RNA helicase DDX5/DBP2 [EC:3.6.4.13]
1334	comp70077_c0	282	28023	17.9	22	22	4	4	1.142	12	*	1.116	10	*	0.785	12	*	0.888	12	*	1.266	11	*	1.189	12	*	-	-	-	-	-
1335	CL2900.Contig1_All	282	9339	54.4	27	19	3	2	1.248	13	*	0.894	13	*	0.502	13	*	0.856	13	*	1.252	13	*	0.937	13		gi|157783463|gb|ABV72539.1|	57.89	5e-12	unknown [Heterocapsa triquetra]	-
1336	comp28602_c0_orf1	282	88296	20.2	16	16	10	10	0.997	10		0.971	10		1.17	10		1.048	10		0.908	9	*	0.966	10		-	-	-	-	-
1337	CL1392.Contig5_All	282	28177	25.7	22	1	5	1	-	1		-	1		-	1		-	1		-	1		-	1		gi|317134945|gb|ADV03035.1|	79.23	9e-86	ribosomal protein L18A [Karlodinium veneficum]	K02882	3e-58	large subunit ribosomal protein L18Ae
1338	CL2837.Contig1_All	282	25909	19.9	19	7	4	1	0.925	3		0.978	3		0.751	3	*	1.004	3		1.419	3	*	1.075	3		gi|16904222|gb|AAL30818.1|AF435450_1	39.34	3e-12	calcium/calmodulin-dependent protein kinase CaMK1 [Nicotiana tabacum]	K13412	1e-16	calcium-dependent protein kinase [EC:2.7.11.1]
1339	Unigene82934_All	282	25685	35.3	17	1	4	1	-			-			-			-			-			-			gi|57903351|gb|AAW58087.1|	99.03	2e-110	beta-tubulin, partial [Spumella uniguttata]	K07375	2e-112	tubulin beta
1340	comp62847_c0_orf1	281	16972	32.1	17	17	4	4	1.179	11	*	1.004	11		0.725	11	*	1.098	11		1.168	11		0.977	11		gi|224006397|ref|XP_002292159.1|	77.98	1e-37	predicted protein [Thalassiosira pseudonana CCMP1335]	K09568	3e-31	FK506-binding protein 1 [EC:5.2.1.8]
1341	comp50923_c0_orf1	281	54987	22.9	13	13	7	7	1.126	9		0.999	9		1.044	9		0.93	9		0.812	9		0.928	9		gi|226509512|ref|NP_001145752.1|	58.06	4e-13	uncharacterized protein LOC100279259 [Zea mays]	K01362	1e-70	[EC:3.4.21.-]
1342	Unigene59469_All	281	44508	13.8	14	14	4	4	0.885	10	*	0.991	10		0.947	10		1.123	10	*	1.03	10		0.946	10		gi|384474334|gb|AFH89817.1|	70	5e-47	malonyl-CoA:ACP transacylase, partial [Symbiodinium sp. clade C3]	K00645	3e-63	[acyl-carrier-protein] S-malonyltransferase [EC:2.3.1.39]
1343	Unigene41463_All	281	27928	29.5	11	11	4	4	1.191	10	*	0.982	10		1.119	10		1.197	10	*	0.695	9	*	0.816	10	*	-	-	-	-	-
1344	Unigene64067_All	280	59833	19.9	13	13	8	8	0.805	10	*	0.897	9		1.213	9	*	1.44	10	*	0.701	11	*	0.721	10	*	gi|117662598|gb|ABK55710.1|	66.67	2e-29	L-glutamate:tRNA-Glu ligase [Cucumis sativus]	K01885	3e-135	glutamyl-tRNA synthetase [EC:6.1.1.17]
1345	CL759.Contig1_All	279	28781	9.3	25	23	3	2	1.106	6	*	1.343	6	*	1.375	6	*	0.705	6	*	0.718	6	*	1.019	6		gi|58613517|gb|AAW79345.1|	78.95	1e-62	chloroplast photosystem I, subunit III [Heterocapsa triquetra]	K02694	6e-22	photosystem I subunit III
1346	comp76476_c0	279	41239	15.3	15	15	4	4	1.097	10	*	0.932	11		1.053	10		1.041	11		0.84	11		1.238	11	*	gi|307110974|gb|EFN59209.1|	63.83	2e-24	hypothetical protein CHLNCDRAFT_15090, partial [Chlorella variabilis]	K03676	1e-17	glutaredoxin 3
1347	comp66196_c0_orf1	279	39952	15.3	20	4	4	1	-			-			-			-			-			-			gi|99030956|gb|ABF61769.1|	50.19	7e-72	chloroplast O-methyltransferase [Karlodinium veneficum]	K00588	5e-13	caffeoyl-CoA O-methyltransferase [EC:2.1.1.104]
1348	comp60369_c0_orf1	278	11607	18.4	10	10	1	1	0.695	7	*	1.021	8		1.057	7		0.897	8		1.627	6	*	1.122	8	*	gi|306430543|emb|CBI83412.1|	60.47	2e-20	light-harvesting protein, partial [Symbiodinium sp. clade C3]	-
1349	Unigene57162_All	278	25159	43.1	13	4	6	1	1.099	2		1.005	2		0.933	2		0.815	2		0.865	2		1.023	2		-	-	-	-	-
1350	CL1344.Contig2_All	278	19241	20.3	11	6	3	1	1.058	4		1.011	4		0.792	4		0.975	4		1.125	4		1.128	4		gi|449528077|ref|XP_004171033.1|	67.02	3e-29	PREDICTED: RNA-binding protein 8A-like [Cucumis sativus]	K12876	7e-38	RNA-binding protein 8A
1351	comp73300_c0_orf1	277	106853	9.6	12	11	6	5	0.873	9		0.747	9	*	1.226	9	*	1.224	9		0.731	9	*	0.775	9	*	-	-	-	-	-
1352	comp64023_c0_orf1	277	26208	44.7	49	2	7	1	-	1		-	1		-	1		-	1		-	1		-	1		gi|348685949|gb|EGZ25764.1|	70.33	1e-67	hypothetical protein PHYSODRAFT_312079 [Phytophthora sojae]	K01637	2e-63	isocitrate lyase [EC:4.1.3.1]
1353	Unigene13618_All	277	39982	21.9	13	13	5	5	1.19	10		1.216	10	*	0.876	10	*	0.795	10		1.16	10	*	1.092	9		gi|428174385|gb|EKX43281.1|	47.54	3e-07	hypothetical protein GUITHDRAFT_110695 [Guillardia theta CCMP2712]	K13208	2e-21	ELAV like protein 2/3/4
1354	CL4124.Contig3_All	276	36597	41.5	24	19	8	6	1.161	8	*	1.218	8	*	1.021	8		1.509	8	*	1.458	8	*	1.037	8		gi|133855970|gb|ABO40094.1|	99.58	1e-136	proliferating cell nuclear antigen [Alexandrium affine]	K04802	3e-69	proliferating cell nuclear antigen
1355	comp65506_c0_orf1	276	22591	14.2	14	6	2	1	0.5	5	*	0.635	5	*	1.118	5		0.674	5	*	1.07	5		1.849	5	*	gi|11466378|ref|NP_038381.1|	66.67	9e-18	ATP synthase CF0 A subunit [Mesostigma viride]	K02108	4e-17	F-type H+-transporting ATPase subunit a [EC:3.6.3.14]
1356	CL261.Contig2_All	275	77989	19.6	11	9	8	6	1.001	8		0.884	8	*	1.053	8		0.997	8		1.005	8		1.024	8		gi|297596142|ref|NP_001042078.2|	71.43	1e-16	Os01g0158500 [Oryza sativa Japonica Group]	K01887	1e-157	arginyl-tRNA synthetase [EC:6.1.1.19]
1357	Unigene55683_All	275	48522	24.2	16	16	6	6	1.026	10		1.031	10		1.091	10		0.954	10		0.811	10	*	1.02	10		gi|293331243|ref|NP_001168688.1|	50.62	5e-16	uncharacterized protein LOC100382478 [Zea mays]	K00826	2e-77	branched-chain amino acid aminotransferase [EC:2.6.1.42]
1358	Unigene24246_All	275	33961	41.9	22	15	9	8	0.979	8		0.924	8		1.215	8		1.194	8		1.032	8		0.937	8		gi|348680416|gb|EGZ20232.1|	59.09	6e-73	hypothetical protein PHYSODRAFT_285389 [Phytophthora sojae]	K07511	2e-70	enoyl-CoA hydratase [EC:4.2.1.17]
1359	comp23679_c0_orf1	275	284147	10.7	26	26	21	21	0.828	9		0.968	8		1.45	8	*	1.251	9	*	0.943	9		1.211	8	*	gi|397639380|gb|EJK73541.1|	66.96	2e-120	hypothetical protein THAOC_04828 [Thalassiosira oceanica]	K00264	0	glutamate synthase (NADPH/NADH) [EC:1.4.1.13 1.4.1.14]
1360	comp70931_c0_orf1	275	58469	20.4	30	26	9	8	0.85	13	*	0.978	13		0.854	13	*	0.964	13		1.389	13	*	1.113	13		gi|225450527|ref|XP_002281395.1|	52.4	5e-86	PREDICTED: uncharacterized protein At1g09340, chloroplastic [Vitis vinifera]	K01784	9e-08	UDP-glucose 4-epimerase [EC:5.1.3.2]
1361	Unigene74922_All	275	33281	26.9	15	15	6	6	1.045	9		1.022	9		0.866	9	*	1.109	9		1.156	9		0.839	9	*	gi|323456028|gb|EGB11895.1|	69.77	2e-94	hypothetical protein AURANDRAFT_19572 [Aureococcus anophagefferens]	-
1362	comp77226_c0	275	97029	13	13	13	7	7	1.107	11		0.888	10		1.107	11		1.286	10		0.956	10		0.896	10	*	-	-	-	-	-
1363	comp71816_c0_orf1	275	37737	9.6	9	9	2	2	1.074	9		0.93	9		1.014	7		1	9		0.984	9		1.054	9		gi|452820166|gb|EME27212.1|	35	1e-10	3S ribosomal protein S1 [Galdieria sulphuraria]	-
1364	Unigene78905_All	275	11473	21.8	22	2	2	1	-	1		-	1		-	1		-	1		-	1		-	1		gi|112253575|gb|ABI14374.1|	74.36	9e-30	unknown [Pfiesteria piscicida]	-
1365	comp49620_c2	275	41449	37.9	21	21	10	10	1.094	13	*	0.888	13		0.929	13		1.251	13	*	1.121	13	*	0.972	13		-	-	-	-	-
1366	comp83640_c0_orf1	274	56557	21.8	15	15	7	7	0.823	9	*	0.954	9		1.171	8	*	1.369	9	*	0.961	9		0.924	9	*	gi|428183593|gb|EKX52450.1|	29.85	6e-09	hypothetical protein GUITHDRAFT_101621 [Guillardia theta CCMP2712]	K14944	5e-08	RNA-binding protein Nova
1367	comp48304_c0_orf1	274	31678	21.6	12	1	4	1	-	1		-	1		-	1		-	1		-	1		-	1		gi|302842044|ref|XP_002952566.1|	76.35	4e-79	hypothetical protein VOLCADRAFT_109832 [Volvox carteri f. nagariensis]	K06215	7e-82	pyridoxine biosynthesis protein [EC:4.-.-.-]
1368	CL694.Contig10_All	274	27545	17.9	23	5	3	1	-	1		-	1		-	1		-	1		-	1		-	1		gi|297743034|emb|CBI35901.3|	72.34	2e-32	unnamed protein product [Vitis vinifera]	K02940	8e-53	large subunit ribosomal protein L9e
1369	comp56110_c0	274	42530	12.7	8	8	3	3	1.037	8		1.112	8		1.196	8		1.179	7	*	0.851	8		0.837	8		-	-	-	-	-
1370	comp32165_c0	274	42650	15.1	17	17	3	3	1.182	5		1.134	5		0.963	5		1.117	5		0.734	5		0.981	5		-	-	-	-	-
1371	comp33427_c3_orf1	274	40704	34.6	24	18	9	8	0.84	8	*	1.099	8		1.155	8		0.908	8	*	0.984	8		1.066	8		gi|414585250|tpg|DAA35821.1|	29.37	2e-14	TPA: putative SPRY-domain family protein [Zea mays]	K15047	5e-20	heterogeneous nuclear ribonucleoprotein U-like protein 1
1372	comp31231_c0_orf1	273	88549	6.5	12	12	3	3	1.025	8		0.972	8		0.796	8	*	0.882	8		1.12	8		0.939	8		gi|218199163|gb|EEC81590.1|	31.18	5e-19	hypothetical protein OsI_25060 [Oryza sativa Indica Group]	K00965	3e-35	UDPglucose--hexose-1-phosphate uridylyltransferase [EC:2.7.7.12]
1373	CL2996.Contig3_All	273	32905	18.6	13	6	4	2	0.907	5		0.971	5		0.919	5		1.2	5		1.26	5	*	0.964	5		gi|134037042|gb|ABO47861.1|	93.67	1e-132	N-acetylneuraminic acid phosphate synthase [Alexandrium fundyense]	-
1374	Unigene32930_All	273	27594	41.3	19	7	7	4	0.826	5		1.054	5		1.507	5		1.21	5		0.841	5		0.934	5		gi|294460998|gb|ADE76069.1|	58.14	2e-49	unknown [Picea sitchensis]	K07904	1e-48	Ras-related protein Rab-11A
1375	comp68526_c0_orf1	273	80540	15.3	22	22	8	8	0.963	10		1.08	11		0.966	11		0.778	11	*	0.723	11	*	0.785	11	*	gi|323454752|gb|EGB10621.1|	30.11	4e-07	hypothetical protein AURANDRAFT_62006 [Aureococcus anophagefferens]	-
1376	CL5275.Contig1_All	273	13858	63.6	35	4	6	2	-	1		-	1		-	1		-	1		-	1		-	1		gi|19908699|gb|AAM02972.1|AF421539_1	67.68	4e-36	Hsp10 [Crypthecodinium cohnii]	K04078	4e-26	chaperonin GroES
1377	Unigene11120_All	273	14863	23.9	21	21	2	2	0.952	17	*	1.067	18	*	1.235	17	*	0.811	18	*	0.951	18		1.205	16	*	gi|428186504|gb|EKX55354.1|	63.25	2e-40	hypothetical protein GUITHDRAFT_83763 [Guillardia theta CCMP2712]	K07253	1e-36	phenylpyruvate tautomerase [EC:5.3.2.1]
1378	comp87052_c0_orf1	272	67502	15.4	16	16	7	7	0.662	9	*	0.726	9		1.207	8		1.202	9		1.146	8		1.006	9		gi|110740250|dbj|BAF02023.1|	67.69	3e-19	leucyl aminopeptidase like protein [Arabidopsis thaliana]	K01255	3e-106	leucyl aminopeptidase [EC:3.4.11.1]
1379	CL3656.Contig1_All	272	89066	9.5	11	11	5	5	0.715	10	*	1.052	10		1.275	10	*	0.918	10		1.004	10		1.124	10		gi|323454174|gb|EGB10044.1|	64.58	0	hypothetical protein AURANDRAFT_58809 [Aureococcus anophagefferens]	K01915	2e-108	glutamine synthetase [EC:6.3.1.2]
1380	CL1262.Contig2_All	272	31964	16.3	21	2	3	1	1.359	2		0.771	2		0.821	2		1.037	2		0.963	2		1.006	2		gi|157093197|gb|ABV22253.1|	62.96	4e-50	protein disulfide-isomerase-like protein EhSep2 precursor [Karlodinium veneficum]	K09584	9e-21	protein disulfide-isomerase A6 [EC:5.3.4.1]
1381	CL605.Contig1_All	272	20454	53.6	26	4	7	1	1.147	4		1.084	4	*	0.71	4	*	0.98	4		1.258	4	*	1.072	4		gi|254933821|gb|ACT87560.1|	61.74	1e-33	60S ribosomal protein L14 [Amoebophrya sp. ex Karlodinium veneficum]	K02875	4e-30	large subunit ribosomal protein L14e
1382	comp30076_c0	272	39021	17.4	18	18	5	5	1.028	14		0.858	14	*	0.954	14		1.277	14	*	0.884	14	*	0.808	14	*	-	-	-	-	-
1383	comp57493_c0_orf1	271	94553	14.8	12	12	8	8	1.325	6		1.032	6		1.032	6		0.934	6		0.84	6		0.923	5		-	-	-	-	-
1384	comp16429_c0_orf1	271	56089	20.2	14	14	7	7	0.831	6		0.991	6		1.143	6		0.958	6		0.927	6		1.078	6		gi|449466237|ref|XP_004150833.1|	44.95	4e-47	PREDICTED: cyclopropane-fatty-acyl-phospholipid synthase-like [Cucumis sativus]	K00574	2e-39	cyclopropane-fatty-acyl-phospholipid synthase [EC:2.1.1.79]
1385	comp32264_c0_orf1	271	41945	20.6	17	17	6	6	1.046	10		1.11	10		0.849	10		0.788	10	*	1.104	10		1.109	9	*	gi|323455779|gb|EGB11647.1|	48.65	1e-11	hypothetical protein AURANDRAFT_61688 [Aureococcus anophagefferens]	-
1386	comp83886_c0	271	100421	14.9	14	4	9	2	1.009	3		0.908	3		1.267	3	*	0.985	3		0.774	4		1.088	4		-	-	-	-	-
1387	comp28240_c0	271	37285	9.7	12	12	2	2	1.199	8		0.848	8		0.878	8		1.374	8	*	0.818	8		0.752	8	*	-	-	-	-	-
1388	Unigene78850_All	270	17497	42	15	12	5	4	1.264	9	*	1.098	9	*	0.784	9		0.883	9		1.29	9		1.145	9		gi|397576494|gb|EJK50289.1|	31.5	9e-07	hypothetical protein THAOC_30761 [Thalassiosira oceanica]	-
1389	Unigene22306_All	270	46961	14.2	16	16	4	4	1.046	10	*	0.956	10		0.894	10		1.268	10	*	1.242	10		0.973	10		gi|397593827|gb|EJK56071.1|	35.24	2e-31	hypothetical protein THAOC_24111 [Thalassiosira oceanica]	K09554	2e-18	cell division cycle protein 37
1390	Unigene36372_All	270	17198	35.4	20	20	4	4	0.928	12	*	0.978	12		0.929	12		0.931	12		1.305	12	*	1.264	12	*	gi|219116246|ref|XP_002178918.1|	63.72	4e-34	predicted protein [Phaeodactylum tricornutum CCAP 1055/1]	-
1391	comp41711_c0	270	58757	9.1	9	9	3	3	0.962	6		0.868	6		1.499	6		1.709	6		0.648	6		0.723	6		-	-	-	-	-
1392	CL1663.Contig2_All	270	35867	13.7	15	3	3	2	0.598	2		0.6	2		1.584	2	*	1.435	2		0.804	2		0.978	2		gi|99030956|gb|ABF61769.1|	46.18	1e-69	chloroplast O-methyltransferase [Karlodinium veneficum]	K00588	9e-12	caffeoyl-CoA O-methyltransferase [EC:2.1.1.104]
1393	comp24606_c0_orf1	270	324991	5.5	21	21	11	11	1.008	12		0.903	13		1.119	12	*	1.129	13		0.899	12		0.888	13		gi|414878780|tpg|DAA55911.1|	93.1	1e-08	TPA: hypothetical protein ZEAMMB73_880653 [Zea mays]	K12856	0	pre-mRNA-processing factor 8
1394	Unigene33553_All	269	9538	43.1	10	4	3	2	1.065	4		1.022	4		0.99	4		1.029	4		0.947	4		0.888	4		gi|58613603|gb|AAW79388.1|	66.15	1e-19	unknown protein [Heterocapsa triquetra]	-
1395	comp80090_c0_orf1	269	97609	11.9	14	14	7	7	1.001	9		0.984	9		1.114	9		1.062	9		0.822	8		0.831	9		-	-	-	-	-
1396	CL1098.Contig1_All	269	18025	26.5	9	9	2	2	1.23	6		0.668	6		0.503	5	*	1.538	6		1.237	6		0.68	6		-	-	-	-	-
1397	comp52746_c2_orf1	269	66044	8.3	13	3	4	3	0.921	2		0.704	2		0.651	2		1.579	2		1.778	2		0.638	2		gi|357154062|ref|XP_003576657.1|	28.41	1e-08	PREDICTED: uncharacterized protein LOC100822578 [Brachypodium distachyon]	-
1398	comp19306_c1_orf1	268	12759	35.7	11	1	2	1	-	1		-	1		-	1		-	1		-	1		-	1		gi|323449239|gb|EGB05129.1|	55.42	2e-18	hypothetical protein AURANDRAFT_59408 [Aureococcus anophagefferens]	K04460	2e-19	protein phosphatase 5 [EC:3.1.3.16]
1399	Unigene78713_All	268	14149	61.8	33	12	6	5	1.205	7		0.993	7		1.058	7		1.019	7		0.99	7		1.04	7		gi|19908699|gb|AAM02972.1|AF421539_1	68.63	3e-36	Hsp10 [Crypthecodinium cohnii]	K04078	4e-25	chaperonin GroES
1400	comp35522_c0_orf1	268	43726	24.6	17	17	7	7	1.007	11		1.053	9		1.234	11	*	0.91	11		0.841	11	*	1.011	11		gi|255086351|ref|XP_002509142.1|	37.8	4e-10	predicted protein [Micromonas sp. RCC299]	K03564	2e-08	peroxiredoxin Q/BCP [EC:1.11.1.15]
1401	CL5531.Contig1_All	268	26239	37.1	19	5	6	3	1.207	3		0.982	3		0.844	3		0.911	3		1.049	3		0.963	3		gi|112253632|gb|ABI14401.1|	84.26	1e-96	single domain cyclophilin-type peptidyl-prolyl cis-trans protein [Prorocentrum minimum]	K12733	9e-22	peptidyl-prolyl cis-trans isomerase-like 1 [EC:5.2.1.8]
1402	comp63401_c0_orf1	268	45315	26.8	21	12	9	7	0.801	7	*	0.87	7	*	1.153	7	*	1.371	7	*	0.873	7		0.734	7	*	gi|428185633|gb|EKX54485.1|	26.09	4e-06	hypothetical protein GUITHDRAFT_59871, partial [Guillardia theta CCMP2712]	-
1403	CL6732.Contig3_All	268	85600	10.8	17	2	6	1	0.714	2	*	0.9	2		1.174	2		1.039	2		0.805	2		0.98	2		gi|323446726|gb|EGB02787.1|	57.87	1e-49	hypothetical protein AURANDRAFT_15101 [Aureococcus anophagefferens]	K00548	4e-176	5-methyltetrahydrofolate--homocysteine methyltransferase [EC:2.1.1.13]
1404	Unigene11515_All	268	7288	36.2	10	2	2	1	-	1		-	1		-	1		-	1		-	1		-	1		-	-	-	-	-
1405	CL3334.Contig3_All	268	24185	10.7	19	3	2	1	-	1		-	1		-	1		-	1		-	1		-	1		-	-	-	-	-
1406	Unigene57127_All	268	27621	38.2	20	13	7	6	1	11		0.934	12		1.103	11		0.967	11		0.795	11	*	0.974	11		gi|357463333|ref|XP_003601948.1|	86.36	3e-39	Ras-related protein Rab-6A [Medicago truncatula]	K07893	2e-82	Ras-related protein Rab-6A
1407	CL1968.Contig1_All	267	39794	21.1	24	24	5	5	0.958	9		1.066	9		1.021	9		0.942	9		1.098	9		1.159	9		gi|319997230|gb|ADV91209.1|	79.25	7e-139	mitochondrial tricarboxylate transporter-like protein 1 [Karlodinium veneficum]	K15100	9e-35	solute carrier family 25 (mitochondrial citrate transporter), member 1
1408	comp52146_c0	266	76182	10.5	9	9	4	4	1	8		0.971	8		0.984	8		1.09	8		0.805	8		0.82	8	*	-	-	-	-	-
1409	CL2376.Contig2_All	266	21586	23	14	1	2	1	-			-			-			-			-			-			gi|112253315|gb|ABI14245.1|	78.57	1e-43	40S ribosomal protein S24 [Pfiesteria piscicida]	K02974	3e-30	small subunit ribosomal protein S24e
1410	comp30751_c0_orf1	265	17900	44.4	13	5	4	2	0.582	2	*	0.971	2		1.088	2		1.152	2		1.413	2		1.131	2		gi|296085091|emb|CBI28506.3|	92.59	3e-09	unnamed protein product [Vitis vinifera]	K02355	9e-49	elongation factor G
1411	Unigene87380_All	265	15582	38.9	13	7	3	1	4.051	4		0.761	2		1.182	3		1.3	3	*	0.34	4		1.01	3		-	-	-	-	-
1412	comp53337_c2_orf1	265	69435	17.8	15	15	7	7	1.014	10		0.941	10		1.124	9		1.142	10		0.892	10		0.862	10		gi|298709965|emb|CBJ31687.1|	60.21	5e-121	Proline--tRNA ligase, central part [Ectocarpus siliculosus]	K01881	5e-129	prolyl-tRNA synthetase [EC:6.1.1.15]
1413	Unigene1847_All	265	49477	24.6	16	16	8	8	0.982	8		0.918	7	*	0.93	8		1.174	8	*	0.85	8		0.781	8	*	-	-	-	-	-
1414	comp25165_c0_orf1	264	30251	14.3	11	11	2	2	1.07	7		1.024	7		0.83	7		1.14	7		1.225	7		0.922	7		gi|255965396|gb|ACU45003.1|	65.62	2e-14	cold shock protein [Pfiesteria piscicida]	-
1415	comp24134_c0_orf1	264	46405	16.4	7	7	4	4	0.723	5		0.653	5		1.189	5		1.729	5	*	0.775	5		0.825	5		-	-	-	-	-
1416	Unigene20840_All	263	10477	36	14	14	2	2	1.11	8		1.271	7		0.823	8	*	0.832	8		0.96	8		1.01	8		-	-	-	-	-
1417	comp83336_c0_orf1	263	70718	17.4	15	15	8	8	0.73	8	*	0.901	7	*	1.358	9		1.262	8	*	1.022	9		1.021	9		-	-	-	-	-
1418	Unigene82891_All	263	21779	34	15	15	4	4	1.065	9		0.874	9		1.041	9		1.24	9		0.747	9		0.883	9		gi|449482968|ref|XP_004156457.1|	33.99	4e-07	PREDICTED: PITH domain-containing protein At3g04780-like [Cucumis sativus]	-
1419	comp74951_c0_orf1	263	37876	31.5	20	20	8	8	1.021	11		1.057	10		1.111	11		0.966	11		0.942	11		0.963	11		gi|384248513|gb|EIE21997.1|	51.7	4e-41	L domain-like protein [Coccomyxa subellipsoidea C-169]	K11092	4e-40	U2 small nuclear ribonucleoprotein A'
1420	CL233.Contig7_All	263	20416	10.4	7	7	1	1	1.197	6		0.953	6		0.652	5	*	0.631	6	*	1.426	5		1.078	6		gi|157783485|gb|ABV72550.1|	56.82	7e-15	unknown [Heterocapsa triquetra]	-
1421	comp66963_c0_orf1	262	31450	20.5	24	24	4	4	0.839	4		0.711	3		1.743	4		1.673	3	*	0.335	4		0.529	4	*	gi|168035356|ref|XP_001770176.1|	35.05	4e-06	predicted protein [Physcomitrella patens subsp. patens]	K02946	6e-11	small subunit ribosomal protein S10
1422	CL7476.Contig2_All	262	21732	22.4	12	12	3	3	1.098	8		1.042	8		0.797	8		1.012	8		1.001	8		1.073	8		-	-	-	-	-
1423	comp75985_c0_orf1	262	71450	15.5	16	16	6	6	0.743	15		0.935	15		1.385	15		1.202	14	*	0.877	15	*	0.93	14		gi|414585739|tpg|DAA36310.1|	42.86	3e-07	TPA: putative regulator of chromosome condensation (RCC1) family protein [Zea mays]	K11493	9e-14	regulator of chromosome condensation
1424	CL6623.Contig2_All	262	40454	21.4	15	15	5	5	0.888	11	*	0.982	11		1.032	11		0.964	10		1.175	11		1.025	11		gi|222640756|gb|EEE68888.1|	36.75	2e-10	hypothetical protein OsJ_27720 [Oryza sativa Japonica Group]	-
1425	CL1033.Contig1_All	262	51493	29.7	11	11	6	6	0.896	6		0.857	6		0.968	6		1.086	6		0.831	6		1.007	6		gi|428167401|gb|EKX36361.1|	71.56	3e-170	hypothetical protein GUITHDRAFT_117470 [Guillardia theta CCMP2712]	K09458	6e-53	3-oxoacyl-[acyl-carrier-protein] synthase II [EC:2.3.1.179]
1426	comp45990_c0_orf1	262	165083	9.8	19	19	11	11	0.848	8	*	1.135	8		1.583	8	*	1.032	8		0.831	8	*	0.928	8		gi|327493217|gb|AEA86315.1|	51.41	7e-34	NADPH-cytochrome P450 reductase [Solanum nigrum]	K00327	2e-73	NADPH-ferrihemoprotein reductase [EC:1.6.2.4]
1427	comp73775_c0_orf1	262	27091	31.7	18	18	7	7	1.416	9	*	1.044	9		0.668	9	*	1.02	9		1.203	9	*	1.024	8		gi|255074949|ref|XP_002501149.1|	34.26	8e-09	predicted protein [Micromonas sp. RCC299]	-
1428	comp57837_c1_orf1	261	72681	3.3	11	11	2	2	1.01	9		1.288	9	*	0.997	9		1.082	9		1.212	9		0.994	9		gi|301105375|ref|XP_002901771.1|	47.55	1e-29	elongation factor 1-gamma, putative [Phytophthora infestans T30-4]	K03233	2e-34	elongation factor 1-gamma
1429	Unigene82063_All	261	54881	22.7	18	18	7	7	0.914	13		1.053	13		1.074	13		0.838	13	*	0.924	13		1.17	12	*	gi|168009413|ref|XP_001757400.1|	47.42	2e-47	predicted protein [Physcomitrella patens subsp. patens]	K04739	1e-51	cAMP-dependent protein kinase regulator
1430	comp81027_c0_orf1	261	71111	16	16	16	7	7	0.902	8	*	0.983	8		0.903	8		0.97	8		1.302	8	*	1.11	8		gi|325189289|emb|CCA23809.1|	36.32	3e-15	conserved unknown protein putative [Albugo laibachii Nc14]	K03062	6e-22	26S proteasome regulatory subunit T2
1431	comp78108_c0_orf1	261	137284	10.7	16	16	9	9	0.993	9		0.979	9		1.262	9	*	1.104	9		0.806	9	*	0.904	9		gi|193890983|gb|ACF28645.1|	63.16	2e-72	translation initiation factor 3 subunit 8 [Amphidinium carterae]	K03252	2e-103	translation initiation factor 3 subunit C
1432	CL5070.Contig2_All	261	40612	25.2	18	3	6	1	0.988	2		1.472	2		1.524	2	*	1.025	2		0.935	2		1.171	2		gi|348689131|gb|EGZ28945.1|	42.24	1e-63	hypothetical protein PHYSODRAFT_552531 [Phytophthora sojae]	K00327	1e-45	NADPH-ferrihemoprotein reductase [EC:1.6.2.4]
1433	CL1711.Contig1_All	260	10530	23.6	24	4	2	1	1.016	2		1.082	2		0.838	2		0.751	2		1.491	2		0.996	2		gi|112253575|gb|ABI14374.1|	77.78	6e-28	unknown [Pfiesteria piscicida]	-
1434	comp32899_c0	260	102738	18.2	16	16	11	11	1.056	12		0.984	11		1.122	11	*	1.07	12		0.817	11		0.882	11	*	-	-	-	-	-
1435	CL638.Contig4_All	260	12363	61.2	20	3	5	1	0.984	3		1.164	3	*	1.075	3		0.862	3		1.002	3		1.023	3		gi|255965953|gb|ACU45262.1|	88	9e-20	ribosomal protein S6 [Karlodinium veneficum]	K02991	3e-21	small subunit ribosomal protein S6e
1436	comp56757_c0	260	49768	15.3	11	11	4	4	0.909	10	*	0.833	10	*	1.277	9	*	1.496	10	*	0.777	10	*	0.776	10	*	-	-	-	-	-
1437	comp27749_c0	260	30503	11.2	11	11	2	2	0.74	10	*	0.789	10	*	1.24	10	*	1.462	9	*	0.944	10		0.892	9	*	-	-	-	-	-
1438	comp53889_c0_orf1	259	30685	39.4	20	20	9	9	0.862	9	*	0.856	9		0.812	9		1.065	8		1.245	9		1.172	9	*	gi|75302101|sp|Q8MA06.1|ATPF_CHAGL	43.75	7e-06	RecName: Full=ATP synthase subunit b, chloroplastic; AltName: Full=ATP synthase F(0) sector subunit b; AltName: Full=ATPase subunit I	K02109	8e-07	F-type H+-transporting ATPase subunit b [EC:3.6.3.14]
1439	CL1281.Contig6_All	259	42899	23.1	9	1	4	1	-	1		-	1		-	1		-	1		-	1		-	1		gi|219116422|ref|XP_002179006.1|	36.96	7e-08	predicted protein [Phaeodactylum tricornutum CCAP 1055/1]	K12837	6e-10	splicing factor U2AF 65 kDa subunit
1440	CL1901.Contig2_All	259	13241	35	12	12	2	2	0.836	5		0.663	6		1.3	6		1.159	5		1.045	5		0.928	6		gi|306430559|emb|CBI83420.1|	84.47	3e-47	light-harvesting protein, partial [Symbiodinium sp. clade C3]	K08907	4e-07	light-harvesting complex I chlorophyll a/b binding protein 1
1441	Unigene38614_All	259	57473	17.6	13	13	6	6	0.777	8	*	0.819	8	*	1.003	8		0.942	8		1.113	8		1.123	8		gi|302763441|ref|XP_002965142.1|	37.12	6e-40	hypothetical protein SELMODRAFT_167182 [Selaginella moellendorffii]	K01897	2e-50	long-chain acyl-CoA synthetase [EC:6.2.1.3]
1442	comp81519_c0	259	81586	21.2	12	12	9	9	1.008	4		0.942	4		1.274	5		1.077	4		0.844	6		0.959	5		-	-	-	-	-
1443	comp52097_c0_orf1	259	76358	5.4	11	11	2	2	0.907	7	*	0.719	7		1.117	6	*	1.241	7		0.817	7	*	0.834	7		gi|470144725|ref|XP_004307998.1|	45.01	8e-73	PREDICTED: starch synthase 1, chloroplastic/amyloplastic-like [Fragaria vesca subsp. vesca]	K00703	1e-72	starch synthase [EC:2.4.1.21]
1444	CL2260.Contig3_All	259	70638	28.8	14	1	10	1	-	1		-	1		-	1		-	1		-	1		-	1		gi|302856657|ref|XP_002959673.1|	69.03	4e-60	hypothetical protein VOLCADRAFT_71553 [Volvox carteri f. nagariensis]	K01610	9e-180	phosphoenolpyruvate carboxykinase (ATP) [EC:4.1.1.49]
1445	CL438.Contig2_All	259	91719	13.1	14	7	7	4	0.906	4		0.986	4		1.015	4		1.3	4		1.005	3		0.858	4		-	-	-	-	-
1446	comp96029_c0_orf1	258	141604	8.4	11	9	6	5	0.912	7		1.088	7		1.279	7	*	0.988	7		0.925	7		1.081	7		gi|357498215|ref|XP_003619396.1|	49.35	1e-08	Poly [Medicago truncatula]	K10798	7e-36	poly [ADP-ribose] polymerase [EC:2.4.2.30]
1447	CL5809.Contig1_All	258	36890	26.9	13	13	4	4	0.979	9		0.828	8		1.068	8		1.204	9		0.786	8		0.731	9		gi|308044471|ref|NP_001183534.1|	65.38	4e-14	uncharacterized protein LOC100502048 [Zea mays]	K03038	6e-84	26S proteasome regulatory subunit N8
1448	CL7411.Contig1_All	258	63961	18.2	18	4	6	2	0.916	3		0.799	3		0.94	3		1.582	3		1.232	3		0.737	3		gi|242040317|ref|XP_002467553.1|	58.9	3e-69	hypothetical protein SORBIDRAFT_01g030086 [Sorghum bicolor]	K01875	2e-121	seryl-tRNA synthetase [EC:6.1.1.11]
1449	Unigene21878_All	258	51881	20.8	18	18	7	7	0.778	9	*	1.18	8		1.28	9	*	0.98	9		1.072	9		1.135	8		gi|361067807|gb|AEW08215.1|	73.24	2e-22	Pinus taeda anonymous locus 2_3213_01 genomic sequence	K00658	3e-93	2-oxoglutarate dehydrogenase E2 component (dihydrolipoamide succinyltransferase) [EC:2.3.1.61]
1450	comp24232_c0_orf1	258	40977	19.4	10	10	4	4	1.045	7		0.992	5		1.186	7		1.479	7	*	0.729	7	*	0.649	7	*	gi|255089763|ref|XP_002506803.1|	54.35	3e-35	predicted protein [Micromonas sp. RCC299]	K07466	6e-11	replication factor A1
1451	CL1314.Contig1_All	257	14448	33	13	13	3	3	0.997	12		0.856	12	*	0.802	12	*	1.063	12		1.007	12		0.973	12		gi|219122864|ref|XP_002181757.1|	56.52	6e-28	predicted protein [Phaeodactylum tricornutum CCAP 1055/1]	K09578	3e-20	peptidyl-prolyl cis-trans isomerase NIMA-interacting 1 [EC:5.2.1.8]
1452	CL1900.Contig1_All	257	18909	17.3	13	13	2	2	1.189	7	*	1.073	7		0.89	7		0.961	7		1.086	7		0.99	7		-	-	-	-	-
1453	CL697.Contig2_All	257	193655	6.3	22	5	10	2	-	1		-	1		-	1		-	1		-	1		-	1		gi|397643610|gb|EJK75977.1|	62.16	7e-47	hypothetical protein THAOC_02284 [Thalassiosira oceanica]	K11541	0	carbamoyl-phosphate synthase / aspartate carbamoyltransferase [EC:6.3.5.5 2.1.3.2]
1454	comp74932_c0_orf1	257	100527	12.6	17	17	8	8	1.241	13	*	1.166	13	*	0.914	12		0.836	13	*	0.99	13		1.063	13		gi|348685333|gb|EGZ25148.1|	67.21	3e-17	hypothetical protein PHYSODRAFT_481939 [Phytophthora sojae]	K12825	1e-56	splicing factor 3A subunit 1
1455	Unigene9501_All	257	15193	26.3	7	2	2	1	1.055	2		1.302	2		1.002	2		1.009	2		1.109	2		0.926	2		gi|71000231|dbj|BAE07168.1|	87.14	1e-29	enolase 3 [Karenia brevis]	K01689	1e-39	enolase [EC:4.2.1.11]
1456	CL1680.Contig3_All	257	11423	55.6	16	3	4	1	0.876	3		0.951	3		1.309	3		1.049	3		0.972	3		0.885	3		gi|357542305|gb|AET85052.1|	57.69	1e-11	nitrate reductase [Nannochloropsis sp. W2J3B]	K13076	7e-11	delta8-fatty-acid desaturase [EC:1.14.19.4]
1457	Unigene7622_All	256	23763	36	20	5	5	1	-	1		-	1		-	1		-	1		-	1		-	1		gi|20198944|gb|AAM02971.2|AF421538_1	87.84	1e-72	BiP [Crypthecodinium cohnii]	K09490	4e-59	heat shock 70kDa protein 5
1458	Unigene23976_All	256	16664	38.3	13	13	4	4	1.166	13	*	1.131	13	*	0.922	13		0.906	13	*	1.08	13		1.021	13		gi|298714375|emb|CBJ27432.1|	52.89	3e-29	conserved unknown protein [Ectocarpus siliculosus]	-
1459	comp65344_c4	256	28959	8.6	11	5	2	1	1.243	4	*	1.048	4		0.818	4		0.993	4		1.33	3	*	1.14	4		-	-	-	-	-
1460	Unigene40220_All	256	29521	14.1	15	15	3	3	1.03	10		0.984	10		1.033	11		1.067	10		0.989	11		1.034	10		gi|323452755|gb|EGB08628.1|	61.2	1e-77	hypothetical protein AURANDRAFT_64020 [Aureococcus anophagefferens]	-
1461	comp65153_c0_orf1	256	23152	25.9	8	8	3	3	1.337	6	*	1.027	7		0.944	7		1.292	7	*	0.961	7		0.804	7	*	gi|219121254|ref|XP_002185854.1|	30.99	2e-08	predicted protein [Phaeodactylum tricornutum CCAP 1055/1]	K14411	4e-08	RNA-binding protein Musashi
1462	comp23043_c0	256	58232	21.4	10	10	6	6	1.099	10		1.147	10	*	1.048	10		0.935	10		0.8	10		0.849	10	*	-	-	-	-	-
1463	comp62239_c0	256	59984	17	17	16	7	6	1.097	10	*	0.911	10		0.946	10		1.244	10	*	1.036	10		0.917	10		-	-	-	-	-
1464	comp33752_c0_orf1	255	36130	41.3	17	7	8	4	0.986	5		0.99	5		0.951	4		0.866	5		1.177	5	*	1.141	5	*	gi|255589132|ref|XP_002534847.1|	51.26	6e-46	hydroxyacyl dehydrogenase, putative [Ricinus communis]	K00059	2e-20	3-oxoacyl-[acyl-carrier protein] reductase [EC:1.1.1.100]
1465	comp32933_c0	255	64077	18.8	14	14	6	6	1.047	7		0.996	7		0.944	7		0.893	7		1.209	7		1.308	7		-	-	-	-	-
1466	Unigene10378_All	255	15170	9	12	12	1	1	1.064	7		1.108	7		0.861	7		0.985	7		0.98	7		1.004	7		gi|452823173|gb|EME30186.1|	69.23	5e-21	molecular chaperone DnaJ [Galdieria sulphuraria]	K03686	2e-20	molecular chaperone DnaJ
1467	comp71241_c0	254	39908	22.3	18	18	6	6	1.13	9		1.051	9		0.795	9		0.974	9		1.181	9		0.996	9		-	-	-	-	-
1468	CL569.Contig3_All	254	25169	34.9	14	1	5	1	-			-			-			-			-			-			gi|301118623|ref|XP_002907039.1|	69.23	4e-71	GTP-binding protein SAR1 [Phytophthora infestans T30-4]	K07953	5e-68	GTP-binding protein SAR1 [EC:3.6.5.-]
1469	comp72416_c0_orf1	254	125130	10.4	18	18	8	8	1.065	6		0.913	6		1.089	6		0.96	6		0.917	6		1.112	6		gi|110741159|dbj|BAE98672.1|	54.79	3e-93	Nonclathrin coat protein gamma - like protein [Arabidopsis thaliana]	K12392	2e-10	AP-1 complex subunit beta-1
1470	comp62855_c0_orf1	254	52315	22.8	23	23	9	9	0.893	10		0.867	10		1.262	10	*	1.131	10		0.616	9	*	0.783	10	*	gi|20531088|gb|AAM27365.1|	34.13	1e-18	ribosomal protein 4 [Diphyscium fasciculatum]	K02986	4e-20	small subunit ribosomal protein S4
1471	comp72302_c0	254	40724	17.4	17	17	6	6	1.444	10	*	1.059	10		0.933	10		1.961	10		0.762	10		0.647	10	*	-	-	-	-	-
1472	comp74372_c0_orf1	254	23056	27.3	14	14	5	5	0.991	9		1.082	8	*	0.914	9		0.892	9		1.213	9		1.082	9		gi|357464851|ref|XP_003602707.1|	30.59	3e-06	Acyl-coenzyme A thioesterase [Medicago truncatula]	-
1473	CL7870.Contig1_All	254	11487	21.8	23	3	2	1	0.929	2		1.078	2		0.786	2		0.676	2		1.632	2		1.293	2		gi|112253575|gb|ABI14374.1|	73.08	8e-29	unknown [Pfiesteria piscicida]	-
1474	CL3474.Contig5_All	254	41117	39.1	15	2	6	1	0.794	2		0.975	2		0.926	2	*	0.981	2		1.132	2		1.027	2		gi|82658838|gb|ABB88581.1|	52.26	4e-60	ascorbate peroxidase [Ulva fasciata]	K00434	1e-62	L-ascorbate peroxidase [EC:1.11.1.11]
1475	CL3474.Contig3_All	254	41074	42.5	18	4	7	1	0.793	3		0.643	3		1.127	3		0.99	3		0.929	3		0.989	3		gi|302792603|ref|XP_002978067.1|	53.23	5e-59	hypothetical protein SELMODRAFT_108251 [Selaginella moellendorffii]	K00434	3e-64	L-ascorbate peroxidase [EC:1.11.1.11]
1476	CL3334.Contig6_All	253	23326	12.3	17	1	2	1	-			-			-			-			-			-			-	-	-	-	-
1477	comp68586_c0_orf1	253	172850	8	13	13	8	8	0.824	4		0.823	4		1.28	5		1.754	5	*	0.819	5		0.83	5		gi|255074097|ref|XP_002500723.1|	54.8	4e-35	predicted protein [Micromonas sp. RCC299]	K14442	1e-57	ATP-dependent RNA helicase DHX36 [EC:3.6.4.13]
1478	CL2375.Contig2_All	253	44380	23.9	19	6	7	3	0.967	4		0.923	4		0.908	3		1.053	4		1.085	4		0.875	4		gi|428173772|gb|EKX42672.1|	50.31	2e-67	hypothetical protein GUITHDRAFT_73722 [Guillardia theta CCMP2712]	-
1479	Unigene236_All	253	30600	26.1	16	1	4	1	-			-			-			-			-			-			gi|58613555|gb|AAW79364.1|	79.44	7e-83	chloroplast light harvesting complex protein [Heterocapsa triquetra]	K08910	4e-10	light-harvesting complex I chlorophyll a/b binding protein 4
1480	comp14560_c0_orf1	253	52406	18.5	12	12	6	6	0.787	9	*	0.955	7		1.102	6	*	0.989	9		0.973	8		1.174	9		gi|224000259|ref|XP_002289802.1|	69.81	1e-165	hypothetical protein THAPSDRAFT_27892 [Thalassiosira pseudonana CCMP1335]	K00819	8e-139	ornithine--oxo-acid transaminase [EC:2.6.1.13]
1481	comp31518_c0_orf1	252	26135	29.1	17	9	5	4	1.151	3	*	1.066	3		0.894	3		0.986	3		1.152	3		1.08	3	*	gi|323451804|gb|EGB07680.1|	56.56	8e-28	hypothetical protein AURANDRAFT_16370, partial [Aureococcus anophagefferens]	K03773	4e-32	FKBP-type peptidyl-prolyl cis-trans isomerase FklB [EC:5.2.1.8]
1482	Unigene10592_All	252	9804	26.5	17	6	3	2	0.801	5	*	0.837	5	*	0.811	5	*	1.022	5		1.25	5	*	1.222	5	*	gi|99904418|gb|ABF68600.1|	75	1e-24	cytosolic fructose-1,6-bisphosphatase [Euglena gracilis]	K03841	2e-13	fructose-1,6-bisphosphatase I [EC:3.1.3.11]
1483	comp59264_c1_orf1	252	25542	30.7	20	4	5	1	0.735	3		1.003	3		0.929	3		0.808	3	*	1.411	3	*	1.394	3	*	gi|134037038|gb|ABO47859.1|	94.44	3e-35	cytosolic fructose-1,6-biphosphatase [Alexandrium fundyense]	K03841	2e-49	fructose-1,6-bisphosphatase I [EC:3.1.3.11]
1484	comp91349_c0_orf1	252	44594	19.2	18	18	5	5	0.843	11		0.95	11		1.72	11		0.847	11		0.713	10	*	1.121	11		gi|325185680|emb|CCA20161.1|	58.11	2e-98	unnamed protein product [Albugo laibachii Nc14]	K01465	7e-89	dihydroorotase [EC:3.5.2.3]
1485	Unigene22986_All	252	73768	20.6	16	16	8	8	1.009	9		0.966	9		0.989	8		1.038	9		1.103	9		0.958	9		gi|348677479|gb|EGZ17296.1|	62.5	2e-10	hypothetical protein PHYSODRAFT_351153 [Phytophthora sojae]	K11836	7e-09	ubiquitin carboxyl-terminal hydrolase 5/13 [EC:3.1.2.15]
1486	CL3295.Contig8_All	252	35746	13.7	11	6	3	1	0.864	3		0.765	3	*	1.051	3		1.103	3	*	0.944	3		1.069	3		gi|134037054|gb|ABO47867.1|	78.38	5e-81	40S ribosomal protein S8 [Alexandrium fundyense]	K02995	1e-53	small subunit ribosomal protein S8e
1487	comp65295_c0	252	31305	11.3	18	18	3	3	0.818	8	*	0.843	8	*	0.925	8		0.742	8	*	1.247	8	*	1.42	6	*	-	-	-	-	-
1488	CL995.Contig1_All	251	35310	21.6	15	5	5	2	0.919	4		1.049	4		0.875	4		0.945	4		0.982	4		0.902	4		gi|58613413|gb|AAW79293.1|	85.33	1e-86	chloroplast adenylate kinase [Heterocapsa triquetra]	K00939	3e-55	adenylate kinase [EC:2.7.4.3]
1489	CL986.Contig3_All	251	17685	40.8	14	1	4	1	-	1		-	1		-	1		-	1		-	1		-	1		gi|397643663|gb|EJK76003.1|	75.47	1e-17	hypothetical protein THAOC_02255 [Thalassiosira oceanica]	K03773	3e-39	FKBP-type peptidyl-prolyl cis-trans isomerase FklB [EC:5.2.1.8]
1490	comp58940_c1_orf1	251	40309	13.4	10	10	3	3	0.997	9		0.983	8		0.991	9		1.018	9		0.921	9		0.83	9	*	gi|356542862|ref|XP_003539884.1|	38.46	3e-09	PREDICTED: protein transport protein SEC31-like isoform 1 [Glycine max]	K14005	3e-11	protein transport protein SEC31
1491	Unigene57863_All	251	24587	20.6	13	13	4	4	1.116	9	*	1.239	9		0.82	9	*	0.85	9	*	1.164	9	*	1	9		gi|157093485|gb|ABV22397.1|	47.83	9e-35	unknown [Noctiluca scintillans]	-
1492	comp16692_c1	250	12553	27.3	10	10	2	2	0.926	6		1.054	8		1.074	8		1.161	8		0.994	8		1.003	8		-	-	-	-	-
1493	comp21926_c0	250	56680	21.8	14	14	8	8	1.104	10		1.013	10		1.032	10		1.015	10		0.993	10		1.112	10		-	-	-	-	-
1494	Unigene30788_All	250	29720	18.3	12	12	3	3	0.965	8		0.948	8		1.012	8		1.175	6	*	0.964	7		0.848	8		gi|323455402|gb|EGB11270.1|	56.96	2e-63	hypothetical protein AURANDRAFT_21676 [Aureococcus anophagefferens]	K01358	4e-47	ATP-dependent Clp protease, protease subunit [EC:3.4.21.92]
1495	Unigene49071_All	250	35534	13.4	9	9	4	4	1.05	7		0.942	7		1.019	7		1.109	7		1.073	7		1.025	7		-	-	-	-	-
1496	CL4707.Contig5_All	250	10921	22.5	6	6	1	1	1.196	6	*	0.658	6	*	1.051	6		1.082	6		0.757	6	*	0.787	6	*	gi|397611224|gb|EJK61232.1|	50.94	6e-06	hypothetical protein THAOC_18320 [Thalassiosira oceanica]	-
1497	comp26983_c0_orf1	250	61928	28.1	18	18	10	10	0.699	10	*	0.863	10	*	1.348	10	*	1.08	10		0.687	10	*	1.124	10	*	-	-	-	-	-
1498	comp26072_c0_orf1	250	62313	15.8	17	17	6	6	0.903	10		0.877	9		1.073	10		0.85	10		0.941	10		1.421	10	*	gi|384253572|gb|EIE27046.1|	79.41	1e-07	hypothetical protein COCSUDRAFT_55074 [Coccomyxa subellipsoidea C-169]	K11338	0	RuvB-like protein 2 [EC:3.6.4.12]
1499	comp30305_c0_orf1	249	40550	26.8	12	12	6	6	0.995	8		0.914	6		1.504	7	*	1.039	6		0.821	8		0.987	7		gi|224130306|ref|XP_002328577.1|	41.82	6e-31	predicted protein [Populus trichocarpa]	-
1500	Unigene23220_All	249	50666	17.3	12	12	5	5	0.789	7		0.924	3	*	1.052	5		1.112	4		0.753	8		1.111	7		gi|319997254|gb|ADV91221.1|	66.5	2e-156	mitochondrial acetylornithine aminotransferase [Karlodinium veneficum]	K00818	2e-113	acetylornithine aminotransferase [EC:2.6.1.11]
1501	CL4496.Contig1_All	249	27875	11.1	14	14	2	2	0.983	9		1.072	9	*	0.775	9		0.815	9	*	1.333	9	*	1.19	8	*	-	-	-	-	-
1502	Unigene61979_All	249	21994	22.8	9	9	3	3	1.144	8	*	0.872	8	*	0.946	8		1.333	8	*	0.99	8		0.887	8		-	-	-	-	-
1503	comp71607_c0	248	29093	33	21	21	6	6	1.207	8	*	1.128	8	*	0.862	8	*	0.992	8		1.198	8	*	1.016	8		-	-	-	-	-
1504	Unigene11098_All	248	21072	17.9	18	8	2	1	1.026	7		1.064	5	*	0.806	7	*	0.936	7		1.284	7	*	1.06	6		gi|255965530|gb|ACU45069.1|	86.41	1e-33	ribosomal protein L22 [Pfiesteria piscicida]	K02891	5e-22	large subunit ribosomal protein L22e
1505	comp59678_c1	248	19383	40	12	2	4	1	0.562	2	*	0.304	2		1.203	2		1.868	2		0.656	2		0.593	2		-	-	-	-	-
1506	comp65542_c0_orf1	248	58104	16.6	21	21	6	6	0.57	18		0.842	17		1.132	16	*	1.189	18		1.686	18		1.147	17	*	gi|323450034|gb|EGB05918.1|	61.49	1e-108	hypothetical protein AURANDRAFT_3740 [Aureococcus anophagefferens]	K01735	1e-71	3-dehydroquinate synthase [EC:4.2.3.4]
1507	CL5755.Contig2_All	247	26955	37.2	17	1	5	1	-	1		-	1		-	1		-	1		-	1		-	1		gi|255966044|gb|ACU45307.1|	89.9	5e-45	60s ribosomal protein L25 [Rhodomonas sp. CCMP768]	K02893	4e-40	large subunit ribosomal protein L23Ae
1508	Unigene7250_All	247	38676	24.7	11	11	5	5	0.888	8		1.038	8		1.433	8		0.988	8		0.684	8		0.83	6		-	-	-	-	-
1509	Unigene24311_All	247	31701	14.2	17	17	4	4	1.063	11		1.093	12	*	0.729	12	*	0.85	12		1.435	11	*	1.29	12	*	-	-	-	-	-
1510	comp65601_c0	246	55793	14.2	14	6	4	2	1.201	5	*	0.848	5	*	0.958	5		1.174	5	*	1.074	5		0.952	5		-	-	-	-	-
1511	CL986.Contig2_All	246	17718	43.3	14	1	4	1	-	1		-	1		-	1		-	1		-	1		-	1		gi|323451804|gb|EGB07680.1|	68.5	2e-43	hypothetical protein AURANDRAFT_16370, partial [Aureococcus anophagefferens]	K03773	3e-39	FKBP-type peptidyl-prolyl cis-trans isomerase FklB [EC:5.2.1.8]
1512	Unigene25617_All	246	23213	20.1	14	3	4	1	1.273	3		0.709	3		0.751	3	*	0.833	3	*	0.976	3		1.014	3		gi|58613635|gb|AAW79404.1|	59.57	9e-07	unknown protein [Heterocapsa triquetra]	-
1513	CL4290.Contig2_All	246	26158	32.4	11	10	4	3	0.957	8		1.147	8		0.984	8		0.77	8		1.089	7		1.221	8		gi|361068381|gb|AEW08502.1|	68.29	7e-08	Pinus taeda anonymous locus CL134Contig1_02 genomic sequence	K00831	1e-44	phosphoserine aminotransferase [EC:2.6.1.52]
1514	Unigene39313_All	246	83538	9.6	16	16	5	5	0.943	11		0.876	11	*	1.198	11	*	0.962	11		0.924	11		1.137	10	*	gi|148279687|gb|ABQ53938.1|	75.49	2e-37	1-deoxy-D-xylulose 5-phosphate synthase, partial [Nicotiana attenuata]	K01662	0	1-deoxy-D-xylulose-5-phosphate synthase [EC:2.2.1.7]
1515	comp69393_c0_orf1	246	79935	20.6	19	19	9	9	0.861	7		0.857	5	*	1.212	7		1.55	7	*	0.787	7		0.725	7	*	-	-	-	-	-
1516	CL2414.Contig2_All	245	37413	27.4	30	25	7	6	1.141	16	*	1.161	15	*	0.736	17	*	0.768	17		1.29	16	*	1.345	17		gi|157093197|gb|ABV22253.1|	53.57	2e-32	protein disulfide-isomerase-like protein EhSep2 precursor [Karlodinium veneficum]	K09584	3e-22	protein disulfide-isomerase A6 [EC:5.3.4.1]
1517	comp25174_c0_orf1	245	80337	7.2	7	7	3	3	0.946	5		0.937	4		1.086	5		0.979	4		0.814	4		1	6		gi|375267510|emb|CCD28205.1|	53.48	7e-85	cysteine protease, partial [Plasmopara viticola]	K08568	3e-54	cathepsin X [EC:3.4.18.1]
1518	CL682.Contig2_All	245	17141	33.6	22	5	3	2	1.077	3		1.082	3		0.824	3		0.814	3	*	1.295	3		1.081	3		gi|157093187|gb|ABV22248.1|	75.25	8e-42	40S ribosomal protein S10 [Karlodinium veneficum]	K02947	3e-24	small subunit ribosomal protein S10e
1519	comp35269_c0_orf1	244	63463	16.4	10	10	6	6	0.961	9		1.062	9		1.025	9		1.054	8		1.123	8		1.069	9		gi|353441160|gb|AEQ94164.1|	46.18	4e-62	6-phosphofructokinase [Elaeis guineensis]	K00850	4e-86	6-phosphofructokinase [EC:2.7.1.11]
1520	comp90230_c0	244	86427	13.9	14	14	7	7	1.119	11		0.991	10		0.977	11		0.987	10		0.754	11		0.98	11		-	-	-	-	-
1521	comp70197_c0_orf1	244	45848	16.4	16	16	6	6	1.109	11	*	1.08	11	*	1.004	10		0.834	11	*	1.364	11	*	1.177	11	*	gi|341575453|gb|AEK80406.1|	50	6e-08	protein disulfide isomerase [Gossypium hirsutum]	K09584	1e-20	protein disulfide-isomerase A6 [EC:5.3.4.1]
1522	Unigene88107_All	244	8652	59.4	16	5	3	2	-	1		-	1		-	1		-	1		-	1		-	1		gi|306430561|emb|CBI83421.1|	63.41	5e-09	light-harvesting protein, partial [Symbiodinium sp. clade C3]	-
1523	Unigene740_All	244	18929	23.7	21	21	3	3	0.997	5		1.213	5	*	0.89	5		0.744	5	*	1.209	5		1.274	5	*	gi|161898193|gb|ABX80197.1|	81.36	6e-55	unknown [Prorocentrum minimum]	-
1524	CL7659.Contig3_All	244	38309	18.8	19	19	5	5	1.056	10		0.867	9		1.145	9		1.032	10		0.906	7		1.042	9		-	-	-	-	-
1525	Unigene70537_All	244	11615	45.5	10	2	4	2	-			-			-			-			-			-			gi|157783529|gb|ABV72572.1|	80.43	1e-15	unknown [Heterocapsa rotundata]	-
1526	CL6115.Contig2_All	244	64598	15.5	10	10	6	6	0.894	8		0.995	8		1.313	8	*	1.326	8	*	0.889	8		0.798	8	*	gi|149391071|gb|ABR25553.1|	68.75	1e-21	asparaginyl-trna synthetase [Oryza sativa Indica Group]	K01893	7e-151	asparaginyl-tRNA synthetase [EC:6.1.1.22]
1527	comp61728_c0_orf1	243	35576	20.8	17	7	5	1	0.928	3		1.018	3		0.769	3		0.749	3		1.584	3		1.404	3	*	gi|219121144|ref|XP_002185802.1|	42.31	3e-26	predicted protein [Phaeodactylum tricornutum CCAP 1055/1]	K01061	3e-06	carboxymethylenebutenolidase [EC:3.1.1.45]
1528	CL3295.Contig1_All	243	33654	19.9	9	9	4	4	0.915	8		0.805	8	*	1.039	8		1.191	8	*	0.822	8	*	0.858	7	*	gi|134037054|gb|ABO47867.1|	84.23	7e-91	40S ribosomal protein S8 [Alexandrium fundyense]	K02995	1e-56	small subunit ribosomal protein S8e
1529	Unigene34873_All	243	16757	26.7	5	1	2	1	-	1		-	1		-	1		-	1		-	1		-	1		-	-	-	-	-
1530	CL7411.Contig2_All	243	64551	14.8	16	2	5	1	-	1		-	1		-	1		-	1		-	1		-	1		gi|242040317|ref|XP_002467553.1|	57.99	1e-68	hypothetical protein SORBIDRAFT_01g030086 [Sorghum bicolor]	K01875	2e-121	seryl-tRNA synthetase [EC:6.1.1.11]
1531	comp79707_c0_orf1	243	153859	9.9	21	20	11	10	0.962	8		1.1	8		1.491	8	*	0.79	8		0.862	8	*	1.028	7		gi|229914869|gb|ACQ90594.1|	59.49	2e-20	valyl-tRNA synthetase-like protein [Eutrema halophilum]	K01873	0	valyl-tRNA synthetase [EC:6.1.1.9]
1532	comp72632_c0_orf1	243	46143	16.4	12	12	5	5	1.006	8		1.035	8		1.281	8		1.007	8		0.739	8	*	0.965	8		gi|159490942|ref|XP_001703432.1|	44.29	8e-07	RNA-binding protein C3, CELF family [Chlamydomonas reinhardtii]	K13207	4e-09	CUG-BP- and ETR3-like factor
1533	Unigene24413_All	242	22245	31.9	12	12	4	4	1.037	12		0.985	12		1.009	12		1.002	12		0.923	12		0.965	12		gi|449515073|ref|XP_004164574.1|	60.61	2e-49	PREDICTED: phospholipid hydroperoxide glutathione peroxidase 1, chloroplastic-like [Cucumis sativus]	K00432	3e-51	glutathione peroxidase [EC:1.11.1.9]
1534	comp62895_c0_orf1	242	70479	22.1	17	17	9	9	1.217	7	*	0.939	8		0.771	8	*	1.344	8	*	1.111	8		0.833	8	*	gi|413920734|gb|AFW60666.1|	54.46	3e-23	protein disulfide isomerase1 [Zea mays]	K09580	3e-64	protein disulfide-isomerase A1 [EC:5.3.4.1]
1535	comp63332_c0	242	40936	4.4	6	6	1	1	0.821	5	*	1.134	6		1.185	6		0.609	6	*	1.706	6	*	1.41	6	*	-	-	-	-	-
1536	Unigene22683_All	242	136530	5.9	13	13	4	4	0.986	10		0.971	11		1.183	11		0.888	11		0.929	11		1.095	11		gi|307101913|gb|EFN50459.1|	61.17	2e-33	hypothetical protein CHLNCDRAFT_143365 [Chlorella variabilis]	K03178	0	ubiquitin-activating enzyme E1 [EC:6.3.2.19]
1537	Unigene41145_All	242	27227	28.2	15	3	5	2	0.87	3		0.987	3		1.076	3		1.035	3		1.026	3		0.911	3		gi|294463532|gb|ADE77295.1|	59.2	5e-51	unknown [Picea sitchensis]	K07904	2e-50	Ras-related protein Rab-11A
1538	comp51142_c1_orf1	241	29470	19.8	12	3	4	1	0.757	2		0.756	2	*	1.231	2	*	1.117	2		0.93	2		0.936	2	*	gi|219119917|ref|XP_002180709.1|	61.97	3e-08	predicted protein [Phaeodactylum tricornutum CCAP 1055/1]	-
1539	comp30663_c0_orf1	241	15900	50.9	16	16	3	3	1.256	7	*	1.094	7		0.922	7	*	0.891	7		1.036	7		1.141	7	*	gi|157093139|gb|ABV22224.1|	44.93	3e-09	RNA-binding protein [Karlodinium veneficum]	-
1540	comp77771_c0_orf1	241	133679	7.7	13	13	6	6	0.8	9	*	0.792	9	*	0.836	9		1.248	8	*	0.95	9		1.041	9		gi|413954597|gb|AFW87246.1|	69.21	4e-158	putative translation elongation factor family protein [Zea mays]	K12852	0	116 kDa U5 small nuclear ribonucleoprotein component
1541	comp63066_c0_orf1	240	65598	11.2	15	15	5	5	1.294	8	*	1.034	8		0.772	8	*	0.82	8		1.159	8	*	1.045	8		-	-	-	-	-
1542	CL6487.Contig1_All	239	26172	23.2	9	9	3	3	0.957	7		1.188	7	*	1.444	7	*	0.875	7		0.715	7	*	1.066	7		gi|452818908|gb|EME26053.1|	40.79	5e-17	50S ribosomal protein L15 (plastid) [Galdieria sulphuraria]	K02876	8e-10	large subunit ribosomal protein L15
1543	Unigene31310_All	239	57972	18	16	16	6	6	1.029	9		1.062	10		0.899	9	*	1.028	10		1.088	9		0.954	8	*	gi|323456065|gb|EGB11932.1|	48.9	1e-87	hypothetical protein AURANDRAFT_2200, partial [Aureococcus anophagefferens]	K00128	1e-76	aldehyde dehydrogenase (NAD+) [EC:1.2.1.3]
1544	CL4907.Contig1_All	238	46319	29.4	16	16	7	7	0.93	8		0.878	8		0.856	8	*	1.173	8		1.331	8		0.951	8		gi|147857984|emb|CAN80358.1|	84.95	3e-78	hypothetical protein VITISV_002027 [Vitis vinifera]	K03097	1e-139	casein kinase II subunit alpha [EC:2.7.11.1]
1545	comp28236_c0	238	95160	10.2	17	17	8	8	1.027	13		1.075	13		1.082	13		0.965	12		0.936	13		1.069	13		-	-	-	-	-
1546	CL1037.Contig1_All	238	19319	28.3	14	1	4	1	-			-			-			-			-			-			gi|299470814|emb|CBN78637.1|	51.22	2e-22	putative Translation Initiation Inhibitor [Ectocarpus siliculosus]	-
1547	CL4487.Contig2_All	238	85241	13.3	17	5	7	3	0.717	3	*	0.933	3		1.131	3		1.272	3		0.93	3		1.091	3		gi|238014560|gb|ACR38315.1|	53.03	3e-14	unknown [Zea mays]	K03885	2e-114	NADH dehydrogenase [EC:1.6.99.3]
1548	comp32685_c2_orf1	237	16880	41.1	12	12	4	4	0.675	7		0.902	6		1.023	7		1.221	7	*	1.282	7	*	1.003	7		gi|326507788|dbj|BAJ86637.1|	50	6e-09	predicted protein [Hordeum vulgare subsp. vulgare]	K00218	6e-23	protochlorophyllide reductase [EC:1.3.1.33]
1549	comp24756_c0_orf1	237	35747	29.4	11	11	6	6	1.077	7		0.928	7		1.173	7	*	1.281	7	*	0.823	7	*	0.804	7		gi|302826527|ref|XP_002994716.1|	75.29	5e-33	hypothetical protein SELMODRAFT_139049 [Selaginella moellendorffii]	K12826	8e-78	splicing factor 3A subunit 2
1550	comp29288_c0_orf1	237	31712	9.1	18	18	2	2	1.167	5	*	1.06	5		0.787	5	*	1.09	5		1.197	5		0.943	5		gi|422295276|gb|EKU22575.1|	63.41	3e-24	hypothetical protein NGA_0469800 [Nannochloropsis gaditana CCMP526]	-
1551	Unigene14319_All	236	50200	21	17	17	7	7	0.809	11		1.005	11		1.602	11	*	0.871	11	*	0.645	11		1.129	10	*	gi|397622612|gb|EJK66735.1|	65.62	7e-77	hypothetical protein THAOC_12311, partial [Thalassiosira oceanica]	K00013	1e-43	histidinol dehydrogenase [EC:1.1.1.23]
1552	CL16.Contig2_All	236	11713	68.8	10	6	4	2	1.094	5		0.918	5		0.775	5		1.174	5		1.071	5		0.942	5		gi|157093413|gb|ABV22361.1|	64	6e-12	unknown [Noctiluca scintillans]	-
1553	Unigene7718_All	235	19253	23.8	19	2	3	1	-	1		-	1		-	1		-	1		-	1		-	1		gi|422296154|gb|EKU23453.1|	56.35	1e-37	atp-citrate synthase, partial [Nannochloropsis gaditana CCMP526]	K01648	4e-17	ATP citrate (pro-S)-lyase [EC:2.3.3.8]
1554	comp73767_c0_orf1	235	31866	37.8	9	9	5	5	1.037	9		0.836	9	*	0.946	9		1.181	8		1.223	9		0.897	8		gi|224001178|ref|XP_002290261.1|	53.85	4e-27	predicted protein [Thalassiosira pseudonana CCMP1335]	K03676	5e-10	glutaredoxin 3
1555	comp64920_c2_orf1	235	98356	12.6	9	9	5	5	1.145	7		1.032	7		0.739	7	*	0.973	7		1.695	6	*	1.116	7	*	-	-	-	-	-
1556	comp33530_c0_orf1	235	44822	21.8	9	9	5	5	1.016	7		0.995	7		1.307	7		0.938	7		0.794	7		0.961	7		gi|323456178|gb|EGB12045.1|	67.08	3e-116	expressed protein [Aureococcus anophagefferens]	-
1557	comp32734_c0_orf1	235	27250	22.6	13	13	3	3	0.967	11		0.721	11	*	1.245	11	*	3.945	11		0.552	11		0.359	11		gi|428164584|gb|EKX33604.1|	52.17	7e-46	hypothetical protein GUITHDRAFT_98272 [Guillardia theta CCMP2712]	-
1558	CL605.Contig4_All	235	18427	56.3	18	2	7	1	-			-			-			-			-			-			gi|397577530|gb|EJK50611.1|	61.36	3e-09	hypothetical protein THAOC_30354, partial [Thalassiosira oceanica]	K02875	3e-30	large subunit ribosomal protein L14e
1559	comp61449_c0	234	96865	8.3	6	6	4	4	1.062	6		0.788	6		1.177	6		1.798	6	*	0.711	6		0.773	6		-	-	-	-	-
1560	CL5025.Contig1_All	234	28596	38.3	22	4	5	1	-	1		-	1		-	1		-	1		-	1		-	1		gi|397612989|gb|EJK61973.1|	55.1	2e-06	hypothetical protein THAOC_17441, partial [Thalassiosira oceanica]	-
1561	comp56225_c1_orf1	234	91489	13.1	16	11	8	7	0.932	6		0.933	5	*	1.134	6		0.816	6		0.944	6		1.29	6	*	-	-	-	-	-
1562	Unigene54620_All	234	11867	45.7	12	12	3	3	0.901	12	*	0.946	12		1.087	12		1.128	12		0.725	12	*	0.826	12	*	gi|255084669|ref|XP_002508909.1|	46.94	3e-11	predicted protein [Micromonas sp. RCC299]	-
1563	CL448.Contig2_All	234	15424	71.9	9	5	5	2	0.992	4		1.02	4		1.04	4		0.861	4	*	1.152	4		1.26	4	*	gi|298712872|emb|CBJ33389.1|	32.2	3e-06	conserved unknown protein [Ectocarpus siliculosus]	-
1564	Unigene51501_All	234	48606	23.6	17	11	7	6	1.069	7	*	0.825	7		0.909	7		0.939	7		1.089	7		0.886	7		gi|307111474|gb|EFN59708.1|	28.39	6e-06	hypothetical protein CHLNCDRAFT_33556 [Chlorella variabilis]	K15047	4e-15	heterogeneous nuclear ribonucleoprotein U-like protein 1
1565	comp65849_c0_orf1	234	46593	36.1	15	1	7	1	-	1		-	1		-	1		-	1		-	1		-	1		gi|302809077|ref|XP_002986232.1|	52.61	7e-64	hypothetical protein SELMODRAFT_157825 [Selaginella moellendorffii]	K00434	6e-65	L-ascorbate peroxidase [EC:1.11.1.11]
1566	CL935.Contig10_All	233	22154	26.5	10	3	3	2	0.532	2		0.19	2		1.244	2		3.028	2		2.434	2		0.341	2		gi|219118523|ref|XP_002180032.1|	69.03	3e-62	atp-citrate synthase [Phaeodactylum tricornutum CCAP 1055/1]	K01648	2e-45	ATP citrate (pro-S)-lyase [EC:2.3.3.8]
1567	Unigene31713_All	233	20180	18.8	20	20	3	3	1.356	16		1.229	16	*	0.602	15	*	0.704	15	*	1.613	16	*	1.193	16	*	-	-	-	-	-
1568	comp73596_c0	233	31539	20.1	11	11	5	5	1.052	7		0.997	8		1.059	8		1.181	8		1.043	8		0.861	8		-	-	-	-	-
1569	Unigene49655_All	232	24304	39	17	17	6	6	1.28	10	*	1.054	10		0.976	10		0.876	10	*	0.904	10		1.088	10		gi|219129098|ref|XP_002184734.1|	39.6	1e-25	predicted protein [Phaeodactylum tricornutum CCAP 1055/1]	-
1570	Unigene82026_All	232	70149	17.8	16	16	8	8	0.794	10		0.993	10		1.187	10		1.13	10		1.022	10		1.047	10		gi|323452200|gb|EGB08075.1|	40.95	3e-106	hypothetical protein AURANDRAFT_71695 [Aureococcus anophagefferens]	-
1571	Unigene82813_All	232	28431	22	14	2	4	1	0.847	2		1.707	2		4.843	2	*	0.676	2		0.287	2	*	0.783	2		gi|294463532|gb|ADE77295.1|	57.4	1e-48	unknown [Picea sitchensis]	K07976	2e-48	Rab family, other
1572	comp43373_c0_orf1	232	57199	29.9	18	18	9	9	1.06	8		1.064	10		1.041	10		1.018	10		0.848	10		0.894	9		gi|224285645|gb|ACN40539.1|	51.75	3e-22	unknown [Picea sitchensis]	K09580	1e-64	protein disulfide-isomerase A1 [EC:5.3.4.1]
1573	CL1140.Contig1_All	232	26312	12.2	10	10	2	2	1.017	10		0.831	10	*	0.923	10		1.368	9	*	1.157	10	*	0.842	9	*	gi|317134901|gb|ADV03013.1|	90.7	1e-88	ribosomal protein L11 [Karlodinium veneficum]	K02868	1e-71	large subunit ribosomal protein L11e
1574	Unigene19592_All	232	12356	14.7	5	5	1	1	1.185	4	*	1.155	4		1.088	5		0.84	4		0.733	5		0.993	4		-	-	-	-	-
1575	Unigene72880_All	232	37477	19.6	19	19	5	5	1.181	7	*	0.948	7		1.005	7		0.99	7		0.914	7		1.023	7		gi|323449784|gb|EGB05669.1|	81.73	7e-42	hypothetical protein AURANDRAFT_30278 [Aureococcus anophagefferens]	K09568	2e-29	FK506-binding protein 1 [EC:5.2.1.8]
1576	CL1064.Contig3_All	232	9088	48.5	14	3	4	2	0.686	2		0.989	2		1.3	2		0.903	2		0.911	2		1.21	2		gi|386363671|emb|CBL93634.1|	79.41	9e-23	mitochondrial chaperonin 60 precursor [Chlamydomonas reinhardtii]	K04077	4e-24	chaperonin GroEL
1577	comp19442_c0	232	68304	17	9	9	6	6	0.986	8		0.96	8		1.265	8		1.199	8	*	0.932	8		0.987	8		-	-	-	-	-
1578	CL5186.Contig1_All	232	17973	45.8	10	8	5	4	1.608	3	*	1.153	3	*	0.783	3		1.265	3		0.865	3		0.648	3		gi|159462694|ref|XP_001689577.1|	55.77	4e-08	high mobility group protein [Chlamydomonas reinhardtii]	K09272	1e-13	structure-specific recognition protein 1
1579	Unigene5336_All	232	21968	14.1	14	2	2	1	-	1		-	1		-	1		-	1		-	1		-	1		gi|99030956|gb|ABF61769.1|	50.29	3e-46	chloroplast O-methyltransferase [Karlodinium veneficum]	K00588	1e-10	caffeoyl-CoA O-methyltransferase [EC:2.1.1.104]
1580	comp61635_c0_orf1	232	36913	14.1	17	17	4	4	0.958	9		1.109	9		1.059	9		0.846	9	*	0.986	9		1.022	9		gi|242052993|ref|XP_002455642.1|	55.17	3e-06	hypothetical protein SORBIDRAFT_03g016080 [Sorghum bicolor]	-
1581	Unigene57927_All	232	19280	36.9	15	3	4	2	2.247	2		0.922	2		0.613	2		0.815	2		1.13	2	*	1.32	2		gi|219116851|ref|XP_002179220.1|	62.07	5e-34	predicted protein [Phaeodactylum tricornutum CCAP 1055/1]	K09569	2e-20	FK506-binding protein 2 [EC:5.2.1.8]
1582	CL22.Contig4_All	231	48274	30.6	19	1	8	1	-	1		-	1		-	1		-	1		-	1		-	1		gi|157384071|gb|ABV49395.1|	75.51	2e-134	monomeric NADP(+)-dependent isocitrate dehydrogenase [Karenia brevis]	-
1583	Unigene27967_All	231	17403	14.9	11	11	2	2	1.13	7	*	0.848	7		0.711	7	*	1.308	7	*	0.989	7		1.002	7		gi|134037090|gb|ABO47885.1|	54.03	1e-30	hypothetical protein Tb10.6k15.3460 [Alexandrium fundyense]	K07466	2e-16	replication factor A1
1584	Unigene24267_All	231	25053	22.7	12	12	4	4	1.085	6		0.92	6		0.893	6		1.316	6	*	1.157	6		0.846	6		gi|224006478|ref|XP_002292199.1|	57.14	2e-35	predicted protein [Thalassiosira pseudonana CCMP1335]	-
1585	comp42167_c0_orf1	231	9744	66.7	17	5	4	2	1.34	5	*	1.257	4	*	0.968	5		0.942	5		0.852	5	*	0.961	5		gi|384245967|gb|EIE19459.1|	59.62	2e-10	hypothetical protein COCSUDRAFT_54696 [Coccomyxa subellipsoidea C-169]	-
1586	Unigene56686_All	231	55190	18.2	15	15	6	6	0.918	8		1.024	8		1.312	9		0.827	8		0.797	9		1.152	9		gi|297739880|emb|CBI30062.3|	44.11	7e-80	unnamed protein product [Vitis vinifera]	K12662	2e-93	U4/U6 small nuclear ribonucleoprotein PRP4
1587	comp33429_c0	231	58765	19.8	13	13	8	8	1.238	4		0.887	5		0.949	5		1.064	6		0.924	6		1.126	6		-	-	-	-	-
1588	CL2707.Contig1_All	230	129157	14.1	12	11	8	7	1.077	5		0.945	6		1.306	7		1.117	6		0.586	7		0.856	5	*	gi|242063716|ref|XP_002453147.1|	66.67	2e-30	hypothetical protein SORBIDRAFT_04g000802 [Sorghum bicolor]	K00164	0	2-oxoglutarate dehydrogenase E1 component [EC:1.2.4.2]
1589	CL5417.Contig1_All	230	120383	14.5	18	14	10	8	0.843	5		0.895	6		1.476	6		1.552	6	*	0.561	6	*	0.728	6	*	gi|15637151|gb|AAL04442.1|	69.12	2e-21	glycine decarboxylase subunit P [Beta vulgaris]	K00281	0	glycine dehydrogenase [EC:1.4.4.2]
1590	comp21044_c0_orf1	230	34344	22.9	11	11	4	4	1.345	8	*	1.073	8		0.799	8	*	1	8		0.844	8		0.891	8		gi|384251763|gb|EIE25240.1|	42.68	7e-12	ubiquitin-like protein [Coccomyxa subellipsoidea C-169]	K14012	1e-24	UBX domain-containing protein 1
1591	Unigene6578_All	230	28172	22.5	9	6	4	3	1.319	4	*	1.077	4		0.612	4	*	0.958	4		1.271	4		1.085	4		-	-	-	-	-
1592	comp82929_c0_orf1	230	50815	24.4	15	15	8	8	0.985	11		1.009	11		1.172	11	*	1.15	11		0.779	11	*	0.822	11		gi|323452938|gb|EGB08811.1|	45.04	4e-55	hypothetical protein AURANDRAFT_63826 [Aureococcus anophagefferens]	-
1593	CL5500.Contig1_All	229	26413	4.9	15	15	1	1	0.973	9		0.968	11		0.927	10		0.955	11		1.161	11	*	1.141	11	*	gi|319997148|gb|ADV91168.1|	77.18	1e-85	mitochondrial cytochrome c1, partial [Karlodinium veneficum]	K00413	2e-59	ubiquinol-cytochrome c reductase cytochrome c1 subunit
1594	CL1139.Contig3_All	228	21493	13.8	13	5	2	1	0.878	5		0.742	5		0.76	5	*	0.973	5		1.561	5	*	1.549	5	*	gi|157093375|gb|ABV22342.1|	51.55	3e-39	profilin-like protein [Noctiluca scintillans]	-
1595	comp69521_c0_orf1	228	164660	9.5	13	13	8	8	0.97	7		0.79	7		1.249	7		1.317	6		0.725	8		1.1	7		gi|422296191|gb|EKU23490.1|	54.03	1e-26	6-deoxyerythronolide-b synthase, partial [Nannochloropsis gaditana CCMP526]	K14827	2e-22	pre-rRNA-processing protein IPI1
1596	comp58491_c3_orf1	228	86159	13	16	16	7	7	0.995	8		0.949	8		0.967	8		1.176	8		1.005	8		0.905	8		gi|462401486|gb|EMJ07043.1|	43.48	4e-16	hypothetical protein PRUPE_ppa011055mg [Prunus persica]	K03217	6e-40	preprotein translocase subunit YidC
1597	comp63618_c0_orf1	228	40922	21.5	11	11	5	5	1.041	8		1.132	8	*	1.206	7	*	0.891	8	*	0.796	8		0.9	8		gi|303273784|ref|XP_003056244.1|	59.52	3e-06	predicted protein [Micromonas pusilla CCMP1545]	-
1598	comp75397_c0_orf1	228	63111	16.2	15	15	6	6	0.801	6	*	0.81	6		1.019	6		1.373	6	*	0.945	6		1.077	6		gi|414873179|tpg|DAA51736.1|	72.29	7e-29	TPA: hypothetical protein ZEAMMB73_901646 [Zea mays]	K06942	1e-119
1599	Unigene23529_All	228	25955	29.8	14	14	5	5	1.283	9	*	1.152	9	*	0.834	9	*	0.913	9		0.977	9		0.95	9		gi|323456300|gb|EGB12167.1|	49.65	6e-31	hypothetical protein AURANDRAFT_61455 [Aureococcus anophagefferens]	-
1600	comp15714_c0_orf1	227	89877	12.4	9	9	5	5	1.04	4		0.886	4		1.079	4		0.863	4		0.677	5		1.052	4		gi|299116147|emb|CBN76054.1|	38.58	2e-16	CS domain-containing protein (Partial) [Ectocarpus siliculosus]	-
1601	comp23159_c0	227	40773	24.9	13	13	7	7	1.096	9		0.849	9	*	1.004	9		1.19	9	*	0.891	9		0.832	9	*	-	-	-	-	-
1602	comp31907_c0	227	68016	10.9	11	11	5	5	1.067	8		1.122	8		1.093	8		0.868	8		0.733	8	*	0.841	8		-	-	-	-	-
1603	CL1262.Contig3_All	227	20842	28.9	20	1	3	1	-			-			-			-			-			-			gi|224010082|ref|XP_002293999.1|	57.02	3e-26	predicted protein [Thalassiosira pseudonana CCMP1335]	-
1604	comp34321_c0_orf1	227	158932	12.9	21	21	12	12	0.849	10		1.007	10		1.055	10		1.444	10	*	0.969	10		0.972	10		gi|301119585|ref|XP_002907520.1|	42.97	6e-53	peroxisomal multifunctional enzyme, putative [Phytophthora infestans T30-4]	K00059	2e-27	3-oxoacyl-[acyl-carrier protein] reductase [EC:1.1.1.100]
1605	CL5080.Contig1_All	227	34201	20.5	11	7	4	2	0.649	3		0.932	3		1.193	2		1.064	3		1.197	2		1.111	3		gi|255592800|ref|XP_002535723.1|	28.77	3e-15	conserved hypothetical protein [Ricinus communis]	-
1606	comp31852_c0_orf1	227	87149	11	19	19	6	6	1.202	5		1.043	5		0.727	5		0.977	5		0.928	5		0.693	5	*	gi|356524252|ref|XP_003530744.1|	39.74	1e-05	PREDICTED: uncharacterized protein LOC100794683 [Glycine max]	-
1607	comp29399_c0_orf1	227	31644	20.7	10	10	4	4	1.069	7		1.067	7		0.903	7		1.243	7	*	1.141	7		0.864	7		gi|413923317|gb|AFW63249.1|	48.08	5e-06	hypothetical protein ZEAMMB73_786606 [Zea mays]	K05609	4e-39	ubiquitin carboxyl-terminal hydrolase L3 [EC:3.4.19.12]
1608	comp18623_c0_orf1	226	31661	18.7	13	13	4	4	1.177	8		1.007	8		1.123	7		0.939	8		0.869	8		0.873	8		gi|323456356|gb|EGB12223.1|	55.56	5e-22	hypothetical protein AURANDRAFT_20630, partial [Aureococcus anophagefferens]	K07305	5e-16	peptide-methionine (R)-S-oxide reductase [EC:1.8.4.12]
1609	comp84271_c0_orf1	226	34071	17.1	13	13	4	4	0.912	6	*	0.848	6	*	0.898	6		1.189	6		1.089	6		1.029	6		gi|302795013|ref|XP_002979270.1|	40.66	1e-24	hypothetical protein SELMODRAFT_110441 [Selaginella moellendorffii]	K00545	9e-26	catechol O-methyltransferase [EC:2.1.1.6]
1610	comp50278_c0_orf1	226	136082	9.3	9	9	8	8	0.896	6		0.961	6		1.001	6		1.061	5		0.991	6		0.874	6		gi|297736880|emb|CBI26081.3|	62.75	1e-33	unnamed protein product [Vitis vinifera]	K01870	0	isoleucyl-tRNA synthetase [EC:6.1.1.5]
1611	CL2088.Contig5_All	225	58034	18.5	13	13	6	6	0.819	7	*	1.018	7		1.194	7		0.92	7		1.078	7		1.374	7	*	gi|323452697|gb|EGB08570.1|	40.44	3e-69	hypothetical protein AURANDRAFT_63928 [Aureococcus anophagefferens]	-
1612	comp92514_c0_orf1	225	47394	9.3	6	6	2	2	0.933	6		0.813	6		1.371	6		1.414	6	*	0.668	6	*	0.749	6	*	gi|428170736|gb|EKX39658.1|	46.77	7e-06	hypothetical protein GUITHDRAFT_96582 [Guillardia theta CCMP2712]	K14026	8e-16	SEL1 protein
1613	Unigene86405_All	225	13146	20.7	25	12	2	1	1.141	10	*	0.924	10		0.93	10		1.285	10	*	1.117	10	*	0.956	10		-	-	-	-	-
1614	CL4485.Contig1_All	225	11199	36	10	4	2	1	1.187	3	*	0.952	3		1.25	3	*	0.89	3		0.665	3		0.991	3		-	-	-	-	-
1615	CL7174.Contig1_All	225	30128	13.5	17	17	3	3	1.045	12		1.039	12		0.853	12	*	0.865	12	*	1.668	12	*	1.115	12		-	-	-	-	-
1616	comp71921_c0_orf1	225	66761	16.9	20	20	8	8	1.232	11	*	1.099	11	*	0.9	11		0.929	11	*	0.939	11		0.981	11		-	-	-	-	-
1617	Unigene28425_All	224	14038	33.7	16	1	2	1	-	1		-	1		-	1		-	1		-	1		-	1		gi|317134919|gb|ADV03022.1|	82.65	2e-36	ribosomal protein S17 [Karlodinium veneficum]	K02962	1e-34	small subunit ribosomal protein S17e
1618	comp69333_c0_orf1	224	61538	20.4	19	6	10	4	0.602	3		1.02	3		1.002	3		1.505	3	*	1.298	3		0.827	3		-	-	-	-	-
1619	Unigene6868_All	224	14671	28.4	8	8	2	2	1.153	7		0.895	7		1.19	7		1.114	7		0.848	7		0.899	7	*	gi|397637973|gb|EJK72880.1|	78.9	1e-38	hypothetical protein THAOC_05545, partial [Thalassiosira oceanica]	K09568	7e-32	FK506-binding protein 1 [EC:5.2.1.8]
1620	CL6674.Contig3_All	224	36489	33.8	11	4	7	2	0.752	3		0.873	3		1.033	3		0.866	3		0.902	3		0.941	3		gi|134037038|gb|ABO47859.1|	96.55	1e-156	cytosolic fructose-1,6-biphosphatase [Alexandrium fundyense]	K03841	9e-60	fructose-1,6-bisphosphatase I [EC:3.1.3.11]
1621	comp54385_c2_orf1	224	23709	32.5	18	13	5	3	0.929	9		0.982	9		1.401	9	*	0.868	9		0.905	9		1.043	9		-	-	-	-	-
1622	Unigene48484_All	224	79730	19.3	14	14	10	10	0.977	6		0.864	5	*	1.205	6		0.944	6		0.847	6		1.045	6		gi|147818069|emb|CAN62794.1|	68.66	7e-09	hypothetical protein VITISV_026837 [Vitis vinifera]	K01414	5e-174	oligopeptidase A [EC:3.4.24.70]
1623	comp76210_c0_orf1	224	65312	26.9	18	18	11	11	1.033	7		0.907	9		0.872	10		0.962	10		1.123	10		1.176	10		gi|470146724|ref|XP_004308972.1|	37.57	1e-17	PREDICTED: CBL-interacting protein kinase 18-like [Fragaria vesca subsp. vesca]	K13412	2e-20	calcium-dependent protein kinase [EC:2.7.11.1]
1624	Unigene6457_All	223	35623	9.3	14	14	2	2	1.143	9	*	1.139	8	*	0.98	9		0.929	9		0.977	9		1.191	9		-	-	-	-	-
1625	comp32969_c1_orf1	223	123062	9.9	19	19	9	9	0.889	12	*	1.135	12	*	1.147	12	*	0.815	12		0.958	12		1.32	12		gi|428180708|gb|EKX49574.1|	30.3	6e-08	hypothetical protein GUITHDRAFT_162044 [Guillardia theta CCMP2712]	K15047	3e-17	heterogeneous nuclear ribonucleoprotein U-like protein 1
1626	Unigene12855_All	223	10945	38.8	13	6	3	1	1.267	4	*	1.07	4		0.715	4		0.949	4		1.241	4	*	1.152	4		-	-	-	-	-
1627	CL1073.Contig10_All	223	16080	18.3	18	18	2	2	1.255	11	*	1.129	11	*	0.683	11	*	0.749	11	*	1.218	11	*	1.137	11	*	-	-	-	-	-
1628	CL164.Contig8_All	223	17199	36.4	12	6	4	3	-	1		-	1		-	1		-	1		-	1		-	1		gi|319997178|gb|ADV91183.1|	55.3	8e-39	mitochondrial cytochrome b2-like protein 1, partial [Karlodinium veneficum]	K11517	7e-28	(S)-2-hydroxy-acid oxidase [EC:1.1.3.15]
1629	Unigene39098_All	223	47100	19.3	13	11	5	4	0.86	11	*	1.03	11		1.186	11		0.979	11		0.816	11	*	1.209	10	*	gi|147842424|emb|CAN69514.1|	71.97	1e-52	hypothetical protein VITISV_009951 [Vitis vinifera]	K03695	4e-83	ATP-dependent Clp protease ATP-binding subunit ClpB
1630	comp65026_c0_orf1	223	71304	10	14	14	5	5	1.137	4		1.156	4		1.215	4		0.843	4		0.933	4		1.575	4		gi|297818574|ref|XP_002877170.1|	26.98	5e-08	hypothetical protein ARALYDRAFT_323005 [Arabidopsis lyrata subsp. lyrata]	K01074	2e-11	palmitoyl-protein thioesterase [EC:3.1.2.22]
1631	Unigene18407_All	222	28607	25.8	10	10	4	4	1.315	7	*	1.304	8	*	0.944	8		0.871	8		1.037	8		1.057	8		gi|323448265|gb|EGB04166.1|	69.01	5e-80	hypothetical protein AURANDRAFT_32974 [Aureococcus anophagefferens]	K01363	3e-28	cathepsin B [EC:3.4.22.1]
1632	CL7867.Contig2_All	222	71200	9.5	21	13	5	4	0.694	7	*	0.893	5	*	1.183	7		1.075	7		1.103	7		1.169	6		gi|111609771|gb|ABH11438.1|	88.44	0	cytosolic glucose-6-phosphate isomerase [Pyrocystis lunula]	K01810	0	glucose-6-phosphate isomerase [EC:5.3.1.9]
1633	CL3429.Contig2_All	222	15361	24.1	9	9	2	2	1.097	8		1.055	8		0.856	8		0.91	8		1.185	7	*	0.863	8		gi|157093557|gb|ABV22433.1|	60	2e-31	glutaredoxin-related protein [Oxyrrhis marina]	K07390	9e-09	monothiol glutaredoxin
1634	comp49027_c0_orf1	222	62820	26.5	11	11	8	8	0.798	8	*	0.915	8		1.582	8		1.005	8		0.659	8	*	0.954	8		gi|307104650|gb|EFN52903.1|	35.29	6e-12	hypothetical protein CHLNCDRAFT_138459 [Chlorella variabilis]	-
1635	comp33243_c0_orf1	222	39843	10.6	16	6	3	2	1.057	4		1.135	4		0.807	4		1.119	4		1.041	4		0.943	4		-	-	-	-	-
1636	CL4143.Contig2_All	222	58657	10.2	15	14	3	2	1.003	6		1.052	6		0.953	6		0.988	5		1.068	6		1.107	6		gi|302837640|ref|XP_002950379.1|	41.96	7e-11	hypothetical protein VOLCADRAFT_104642 [Volvox carteri f. nagariensis]	K12821	6e-12	pre-mRNA-processing factor 40
1637	comp81473_c0	222	94961	7.9	10	10	5	5	1.098	6		0.869	5		1.17	5		1.181	6		0.891	6		1.107	4		-	-	-	-	-
1638	comp82777_c0_orf1	222	30953	27.5	15	15	5	5	1	12		1.102	12	*	0.89	12		0.918	12		1.203	12	*	1.055	12		gi|298706236|emb|CBJ34197.1|	50.91	3e-08	nucleoredoxin, putative [Ectocarpus siliculosus]	-
1639	CL2023.Contig4_All	221	71711	16.1	13	2	7	2	-	1		-	1		-	1		-	1		-	1		-	1		gi|361068421|gb|AEW08522.1|	87.36	1e-40	Pinus taeda anonymous locus CL221Contig2_01 genomic sequence	K03147	0	thiamine biosynthesis protein ThiC
1640	Unigene65798_All	221	24169	31.7	14	14	5	5	1.057	6		1.053	6		1.082	6		1.127	6		0.969	5		0.769	6	*	gi|413942808|gb|AFW75457.1|	64.71	2e-11	hypothetical protein ZEAMMB73_794961 [Zea mays]	K02738	1e-61	20S proteasome subunit beta 1 [EC:3.4.25.1]
1641	comp14365_c0_orf1	221	49903	15.2	14	12	6	5	0.8	5		0.877	4		1.241	4		0.881	4		1.009	4		1.461	5		gi|21068670|emb|CAD31841.1|	64.71	3e-27	putative adenosine kinase [Cicer arietinum]	K00856	2e-110	adenosine kinase [EC:2.7.1.20]
1642	comp31474_c3	221	33731	25	11	11	6	6	0.998	8		0.864	8		1.032	6		1.132	8		0.932	8		0.907	8		-	-	-	-	-
1643	Unigene22539_All	221	74064	12	7	7	4	4	1.129	6		0.929	5		1.262	5		1.55	6		0.326	6		0.72	5		gi|413937677|gb|AFW72228.1|	37.1	1e-12	hypothetical protein ZEAMMB73_910567 [Zea mays]	K15026	3e-45	translation initiation factor 2A
1644	comp74308_c0	220	38864	22.8	20	20	6	6	0.962	8		0.967	7		1.032	9		0.968	8		0.982	8		1.036	9		-	-	-	-	-
1645	comp59682_c0_orf1	220	61430	17.2	12	12	7	7	1.111	8	*	0.943	9		1.239	9	*	1.001	8		0.685	9	*	0.853	8	*	gi|449018977|dbj|BAM82379.1|	40.91	4e-06	similar to polynucleotide phosphorylase [Cyanidioschyzon merolae strain 10D]	K14792	2e-15	rRNA biogenesis protein RRP5
1646	comp67267_c0_orf1	220	22921	27.9	8	8	4	4	1.463	7	*	0.925	7		0.807	7		1.369	7		0.963	7		0.755	6	*	gi|242074456|ref|XP_002447164.1|	60.42	8e-07	hypothetical protein SORBIDRAFT_06g029650 [Sorghum bicolor]	K09250	1e-07	cellular nucleic acid-binding protein
1647	CL4527.Contig2_All	220	58932	22.2	15	13	8	6	0.923	10	*	0.986	10		1.068	10		1.114	10	*	1.025	10		0.955	10		gi|375152224|gb|AFA36570.1|	73.88	5e-108	serine hydroxymethyltransferase, partial [Lolium perenne]	K00600	2e-179	glycine hydroxymethyltransferase [EC:2.1.2.1]
1648	CL5923.Contig1_All	219	18719	38.3	18	18	4	4	1.097	5	*	1.187	5		0.862	5	*	0.988	5		1.012	5		1.05	5		gi|22328624|ref|NP_193166.2|	54.24	2e-08	ribonucleoprotein 1 [Arabidopsis thaliana]	K14411	6e-10	RNA-binding protein Musashi
1649	comp26660_c0	219	29215	21.4	9	9	4	4	0.776	5	*	0.769	6	*	0.926	6		0.739	6	*	0.871	6		1.178	6		-	-	-	-	-
1650	comp81741_c0_orf1	219	41375	21.9	11	11	5	5	0.711	8	*	1.019	8		1.432	8	*	1.05	8		0.906	8		0.966	8		gi|298709388|emb|CBJ31321.1|	55.56	5e-42	conserved unknown protein [Ectocarpus siliculosus]	K06966	1e-07
1651	comp65119_c0_orf1	219	58253	19.2	21	21	7	7	0.888	10	*	0.907	10		0.891	10		1.08	10		1.237	10	*	1.012	10		-	-	-	-	-
1652	comp29840_c0_orf1	219	153366	4.3	10	10	5	5	0.621	8		0.784	6		1.491	8		0.998	8		0.835	8		1.054	8		gi|159464759|ref|XP_001690609.1|	55.46	1e-30	R1 protein, alpha-glucan water dikinase [Chlamydomonas reinhardtii]	K08244	4e-86	alpha-glucan, water dikinase [EC:2.7.9.4]
1653	comp51985_c0_orf1	219	110359	11	11	11	7	7	0.891	8		0.907	8		1.114	8		1.097	8		0.865	8		0.971	8		gi|326529007|dbj|BAK00897.1|	63.75	5e-23	predicted protein [Hordeum vulgare subsp. vulgare]	K01868	0	threonyl-tRNA synthetase [EC:6.1.1.3]
1654	CL3737.Contig1_All	219	24140	20.6	15	15	5	5	0.637	8	*	0.772	8	*	0.857	8		0.748	8	*	1.169	8		1.326	8	*	-	-	-	-	-
1655	Unigene45360_All	219	18137	26.7	7	7	3	3	1.035	7		1.152	7		1.01	7		0.76	7		1.083	7		1.154	7		gi|397634278|gb|EJK71359.1|	47.83	5e-12	hypothetical protein THAOC_07216 [Thalassiosira oceanica]	-
1656	comp82621_c0_orf1	219	41365	27.8	18	14	6	5	1.129	9		1.027	9		0.722	9	*	1.168	9		1.304	9	*	1.03	9		gi|357482939|ref|XP_003611756.1|	33.33	6e-06	Polcalcin Bra r [Medicago truncatula]	K13448	3e-07	calcium-binding protein CML
1657	comp72076_c0_orf1	218	68420	14.9	18	13	7	6	0.754	6		0.862	6	*	1.145	6		1	6		1.033	5		1.091	6		gi|55792568|gb|AAV65379.1|	50.82	2e-27	plastid adenylosuccinate synthetase [Prototheca wickerhamii]	K01939	5e-107	adenylosuccinate synthase [EC:6.3.4.4]
1658	comp27508_c0_orf1	218	54418	15.8	13	8	5	3	0.748	5	*	0.74	5	*	1.006	5		1.321	5	*	0.858	5		0.794	5		gi|224015098|ref|XP_002297210.1|	72.35	1e-113	phosphoglycolate phosphatase [Thalassiosira pseudonana CCMP1335]	K01101	9e-98	4-nitrophenyl phosphatase [EC:3.1.3.41]
1659	comp61262_c0_orf1	218	111791	12.1	9	9	7	7	0.956	8		0.927	8		1.676	8	*	1.029	8		0.658	8	*	0.857	8		gi|255089821|ref|XP_002506832.1|	46.58	7e-30	predicted protein [Micromonas sp. RCC299]	-
1660	Unigene65857_All	218	33399	33.3	17	17	5	5	1.022	9		1.005	10		1.492	10	*	1.043	10		0.622	10	*	0.888	10		gi|397588141|gb|EJK54159.1|	53.15	1e-28	hypothetical protein THAOC_26275, partial [Thalassiosira oceanica]	-
1661	comp72693_c0_orf1	218	144295	9.9	12	12	7	7	0.766	8	*	0.951	8		1.316	8		1.188	8		0.849	6		1.034	7		gi|298712102|emb|CBJ26682.1|	33.33	3e-08	conserved unknown protein [Ectocarpus siliculosus]	-
1662	comp20574_c0_orf1	217	90070	12.4	12	12	6	6	0.957	7		1.06	7		1.166	7		1.095	7		0.863	7		0.999	7		gi|14587306|dbj|BAB61217.1|	50.47	3e-22	P0460E08.27 [Oryza sativa Japonica Group]	K14760	1e-23	acyl-activating enzyme 14 [EC:6.2.1.26]
1663	comp61770_c0_orf1	217	44157	23.4	10	10	6	6	1.074	7		0.987	7		0.929	7		1.018	7		1.073	7		0.939	7		gi|383158051|gb|AFG61373.1|	64.2	4e-24	Pinus taeda anonymous locus 2_5255_01 genomic sequence	K03248	5e-32	translation initiation factor 3 subunit G
1664	comp31783_c0_orf1	217	55723	16.3	10	10	5	5	0.929	8		1.157	7	*	1.58	8	*	0.858	8		0.673	7	*	1.054	8		gi|361069705|gb|AEW09164.1|	39.76	1e-09	Pinus taeda anonymous locus CL4408Contig1_02 genomic sequence	K14553	8e-48	U3 small nucleolar RNA-associated protein 18
1665	comp63868_c0	217	47739	21.5	12	12	6	6	1.096	4		1.183	4		0.884	4		0.929	4		1.167	4		1.118	4	*	-	-	-	-	-
1666	comp71559_c0_orf1	217	69417	18.9	14	14	8	8	0.777	11		0.933	11		1.263	10	*	1.087	11		0.859	11	*	0.974	11		gi|384474334|gb|AFH89817.1|	75.57	9e-50	malonyl-CoA:ACP transacylase, partial [Symbiodinium sp. clade C3]	K00645	1e-62	[acyl-carrier-protein] S-malonyltransferase [EC:2.3.1.39]
1667	comp90959_c0_orf1	217	74203	18.5	15	15	7	7	0.779	4		0.778	5		1.452	5		0.989	5		1.049	5		0.948	4		gi|397606839|gb|EJK59460.1|	55.23	1e-79	hypothetical protein THAOC_20317 [Thalassiosira oceanica]	-
1668	CL3690.Contig2_All	217	60694	16.3	15	6	6	2	0.828	4	*	0.937	4		1.3	4		1.018	4		0.821	4		1.006	4		gi|326523903|dbj|BAJ96962.1|	70.13	7e-26	predicted protein [Hordeum vulgare subsp. vulgare]	-
1669	Unigene15869_All	217	36192	25.4	19	12	7	6	1.114	5		1.081	4		0.969	5		0.998	4		1.17	5	*	1.117	5	*	gi|112253600|gb|ABI14386.1|	62.72	8e-97	enoyl-CoA hydratase/carnithine racemase [Karlodinium veneficum]	K07511	5e-64	enoyl-CoA hydratase [EC:4.2.1.17]
1670	CL2137.Contig7_All	217	21447	26.2	12	8	4	3	0.66	5	*	0.651	5	*	1.057	5		1.234	5	*	1.105	5		1.386	5	*	gi|118411110|ref|YP_874504.1|	44.16	3e-10	ATP synthase CF0 B chain subunit I [Thalassiosira pseudonana]	K02109	3e-08	F-type H+-transporting ATPase subunit b [EC:3.6.3.14]
1671	CL22.Contig2_All	216	52738	18.5	14	2	6	1	-			-			-			-			-			-			gi|157384069|gb|ABV49394.1|	78.59	4e-164	monomeric NADP(+)-dependent isocitrate dehydrogenase [Karenia brevis]	-
1672	comp68865_c0_orf1	216	52665	17.2	23	23	7	7	0.917	11	*	0.942	11		0.84	11	*	1.18	11	*	1.169	11	*	0.993	10		gi|147805689|emb|CAN76150.1|	62.1	4e-28	hypothetical protein VITISV_012671 [Vitis vinifera]	K03237	4e-60	translation initiation factor 2 subunit 1
1673	CL284.Contig6_All	216	29762	12.9	18	10	3	2	1.171	9	*	0.911	9		0.909	9		1.31	9	*	1.067	9		0.997	9		-	-	-	-	-
1674	Unigene25508_All	215	63876	33.4	21	5	12	3	-			-			-			-			-			-			gi|323450333|gb|EGB06215.1|	65.05	5e-173	hypothetical protein AURANDRAFT_59240 [Aureococcus anophagefferens]	-
1675	comp63874_c0_orf1	215	26379	39	13	13	6	6	1.17	6	*	1.059	6		1.11	6		1.13	6		0.915	6		0.896	6		gi|117985|sp|P22342.1|CYC_EUGVI	35.78	5e-11	RecName: Full=Cytochrome c	K08738	1e-11	cytochrome c
1676	comp69113_c0	215	38185	22.2	20	20	7	7	1.189	4	*	1.105	4		0.734	4		0.801	4		1.202	3		1.047	4		-	-	-	-	-
1677	CL1531.Contig1_All	215	15214	16.4	13	7	2	1	1.053	5		1.079	5		0.902	5	*	0.971	5		1.038	5		1.007	5		-	-	-	-	-
1678	Unigene76323_All	214	31708	15	16	16	4	4	0.692	6	*	0.938	6		1.213	6		0.936	6		1.062	5		1.343	6	*	gi|323454047|gb|EGB09918.1|	55.21	1e-62	hypothetical protein AURANDRAFT_13765, partial [Aureococcus anophagefferens]	K00011	6e-36	aldehyde reductase [EC:1.1.1.21]
1679	CL5044.Contig1_All	214	20849	14.3	10	10	2	2	1.058	9		0.992	9		0.854	7	*	0.871	9	*	1.307	9	*	1.192	9	*	-	-	-	-	-
1680	comp41722_c0	214	123220	10.7	18	18	8	8	0.986	10		1.092	11		1.383	11	*	0.843	11	*	0.708	11	*	0.88	11		-	-	-	-	-
1681	comp61773_c1_orf1	213	35428	10.1	20	15	3	1	0.972	10		0.805	10	*	0.672	10	*	0.837	10	*	1.599	10	*	1.128	9	*	gi|58613479|gb|AAW79326.1|	75	2e-104	chloroplast phosphoglycerate kinase [Isochrysis galbana]	K00927	2e-72	phosphoglycerate kinase [EC:2.7.2.3]
1682	comp63777_c0_orf1	213	49546	23.5	11	11	7	7	0.936	7		1.056	6		1.187	7		0.918	6		0.858	6		0.96	5	*	-	-	-	-	-
1683	CL2531.Contig10_All	213	31519	18.6	25	2	3	1	-	1		-	1		-	1		-	1		-	1		-	1		gi|414881541|tpg|DAA58672.1|	83.33	4e-11	TPA: putative 60S ribosomal protein L19-3 family protein, partial [Zea mays]	K02885	7e-49	large subunit ribosomal protein L19e
1684	comp33299_c0_orf1	213	101700	17.1	23	23	12	12	0.797	8	*	1.048	8		0.988	8		1.074	8		1.109	8		1.064	8		gi|62319196|dbj|BAD94379.1|	41.18	5e-17	TRANSLATION INITIATION FACTOR 3 SUBUNIT 9-like protein [Arabidopsis thaliana]	K03253	2e-96	translation initiation factor 3 subunit B
1685	comp33685_c0_orf1	213	33716	15.8	21	5	4	2	0.92	2		0.971	2		0.814	2		0.83	2		1.286	2		1.443	2		gi|306430563|emb|CBI83422.1|	69.36	4e-70	light-harvesting protein, partial [Symbiodinium sp. clade C3]	K08916	2e-08	light-harvesting complex II chlorophyll a/b binding protein 5
1686	Unigene23787_All	213	26190	18.2	12	8	3	2	-	1		-	1		-	1		-	1		-	1		-	1		gi|326517382|dbj|BAK00058.1|	82.72	1e-34	predicted protein [Hordeum vulgare subsp. vulgare]	K03030	4e-68	26S proteasome regulatory subunit N11
1687	CL1281.Contig1_All	213	43324	23.4	8	2	4	1	-	1		-	1		-	1		-	1		-	1		-	1		gi|219116422|ref|XP_002179006.1|	36.96	3e-08	predicted protein [Phaeodactylum tricornutum CCAP 1055/1]	K12837	5e-11	splicing factor U2AF 65 kDa subunit
1688	comp33108_c0_orf1	212	81801	20.5	21	21	10	10	0.814	8	*	1.011	8		1.001	8		1.226	7	*	1.177	8		0.973	8		-	-	-	-	-
1689	comp88369_c0_orf1	212	75148	9.7	17	5	5	3	0.903	3		0.87	3		1.251	3		1.449	3		0.68	3		0.657	3	*	gi|302831279|ref|XP_002947205.1|	64.38	3e-73	hypothetical protein VOLCADRAFT_103294 [Volvox carteri f. nagariensis]	-
1690	comp52114_c0	212	42165	24.5	14	14	7	7	1.268	7	*	1.109	7	*	0.911	7		0.928	7		0.885	7		0.878	7	*	-	-	-	-	-
1691	Unigene49998_All	212	20058	32.2	18	7	5	2	1.171	7	*	1.046	7		1.136	7	*	1.043	7		0.778	7	*	0.882	7		gi|303281648|ref|XP_003060116.1|	61.74	5e-36	predicted protein [Micromonas pusilla CCMP1545]	K01527	1e-41	nascent polypeptide-associated complex subunit beta
1692	Unigene64349_All	212	38025	24.8	12	12	6	6	0.93	9	*	1.021	10		1.173	10	*	0.955	10		0.902	10		0.959	10		gi|224000109|ref|XP_002289727.1|	59.01	1e-85	predicted protein [Thalassiosira pseudonana CCMP1335]	K08243	4e-17	6'-deoxychalcone synthase [EC:2.3.1.170]
1693	comp18732_c0_orf1	212	36046	6.9	4	4	1	1	1.04	4		0.772	4	*	1.292	4		1.47	4		0.594	4	*	0.744	4		gi|323455401|gb|EGB11269.1|	51.28	3e-16	hypothetical protein AURANDRAFT_16894, partial [Aureococcus anophagefferens]	K14826	5e-18	FK506-binding nuclear protein [EC:5.2.1.8]
1694	comp16099_c0_orf1	212	81119	15.1	14	14	7	7	0.852	11		0.968	10		1.421	10	*	1.076	11		0.728	11		1.097	10	*	gi|397642685|gb|EJK75387.1|	69.62	4e-102	hypothetical protein THAOC_02890 [Thalassiosira oceanica]	K00817	4e-32	histidinol-phosphate aminotransferase [EC:2.6.1.9]
1695	comp68429_c0_orf1	211	65354	17.3	13	13	6	6	0.648	9		0.972	9		1.254	8		1.043	9		1.085	9		1.098	8		gi|296089500|emb|CBI39319.3|	71.04	2e-72	unnamed protein product [Vitis vinifera]	K03265	3e-168	peptide chain release factor subunit 1
1696	comp63072_c0	211	36054	25.7	13	10	6	5	1.368	5	*	1.281	5		1	5		0.826	5		0.792	5	*	1.016	5		-	-	-	-	-
1697	comp74098_c0	211	71573	8.5	9	9	4	4	0.801	7	*	1.058	7		1.063	7		0.927	7		0.831	7		1.12	7		-	-	-	-	-
1698	CL3339.Contig1_All	211	57109	24.4	15	9	7	3	0.923	2		0.952	2		1	2		1.048	2		0.941	2		0.988	2		gi|323452697|gb|EGB08570.1|	39.42	1e-62	hypothetical protein AURANDRAFT_63928 [Aureococcus anophagefferens]	-
1699	comp85297_c0_orf1	211	56541	16.7	7	7	4	4	0.819	7		0.861	7		1.243	7		1.244	7		0.939	7		1.035	7		gi|338746090|emb|CCC15094.1|	69.05	4e-64	putative 4-diphosphocytidyl-2c-methyl-d-erythritol kinase [Lepidodinium chlorophorum]	K00919	4e-70	4-diphosphocytidyl-2-C-methyl-D-erythritol kinase [EC:2.7.1.148]
1700	Unigene31054_All	211	114601	12.1	15	15	8	8	0.901	6		1.12	6		1.099	6		0.912	6		1.017	6		1.292	5	*	gi|414868711|tpg|DAA47268.1|	78.95	3e-11	TPA: hypothetical protein ZEAMMB73_672378 [Zea mays]	K12392	0	AP-1 complex subunit beta-1
1701	comp32407_c0_orf1	211	168764	11.2	12	12	9	9	0.916	7		0.991	6		1.161	7		1.167	6		0.788	7		0.785	6		gi|223999371|ref|XP_002289358.1|	57.22	0	ubiquitin activating enzyme 2 [Thalassiosira pseudonana CCMP1335]	K03178	1e-113	ubiquitin-activating enzyme E1 [EC:6.3.2.19]
1702	Unigene25512_All	211	26171	30.7	13	6	5	2	1.108	6	*	1.173	5	*	0.838	6	*	1.057	6		1.39	6	*	1.169	6	*	gi|157384069|gb|ABV49394.1|	78.31	1e-67	monomeric NADP(+)-dependent isocitrate dehydrogenase [Karenia brevis]	-
1703	CL19.Contig1_All	211	19517	8	21	21	1	1	1.281	12	*	1.01	12		0.544	12		0.727	12	*	1.726	11	*	1.217	12	*	gi|112253591|gb|ABI14382.1|	92.86	1e-34	40S ribosomal protein S25 [Pfiesteria piscicida]	K02975	2e-18	small subunit ribosomal protein S25e
1704	Unigene2471_All	211	15499	32.7	10	10	4	4	1.293	8	*	1.113	8		0.76	8		1.013	8		0.985	8		0.922	8		gi|307107238|gb|EFN55481.1|	51.06	1e-19	hypothetical protein CHLNCDRAFT_133842 [Chlorella variabilis]	K03113	2e-21	translation initiation factor 1
1705	comp73064_c0	211	105946	17.8	20	20	10	10	1.11	7		0.882	7		0.881	7		1.245	7		1.29	7		0.999	6		-	-	-	-	-
1706	Unigene67595_All	211	9414	52.2	8	5	3	2	0.765	2		0.788	2		1.211	2		1.374	2		0.953	2		0.894	2		gi|302794532|ref|XP_002979030.1|	52.38	6e-11	hypothetical protein SELMODRAFT_152929 [Selaginella moellendorffii]	K03798	4e-12	cell division protease FtsH [EC:3.4.24.-]
1707	comp22752_c0_orf1	210	48552	26.7	21	16	8	7	0.741	10	*	0.954	9		1.264	11		1.16	11		0.937	8		1.028	12		gi|428169532|gb|EKX38465.1|	48.42	2e-42	hypothetical protein GUITHDRAFT_165218 [Guillardia theta CCMP2712]	K01939	4e-69	adenylosuccinate synthase [EC:6.3.4.4]
1708	CL3062.Contig5_All	210	5682	50	13	2	2	1	-	1		-	1		-	1		-	1		-	1		-	1		gi|58613551|gb|AAW79362.1|	75	8e-12	chloroplast light harvesting complex protein [Heterocapsa triquetra]	-
1709	Unigene19075_All	210	12756	32.4	4	4	2	2	0.918	4		1.009	4		1.444	4	*	0.982	4		0.635	4	*	0.867	4		gi|293334655|ref|NP_001168054.1|	61.54	9e-25	putative DEAD-box ATP-dependent RNA helicase family protein [Zea mays]	K12823	1e-26	ATP-dependent RNA helicase DDX5/DBP2 [EC:3.6.4.13]
1710	comp26054_c1_orf1	210	27347	16.9	15	15	3	3	1.268	5	*	0.949	5		0.562	5	*	0.779	5	*	1.589	5	*	1.266	5	*	gi|412985663|emb|CCO19109.1|	49.15	9e-12	50S ribosomal protein L31 [Bathycoccus prasinos]	-
1711	comp59841_c0	210	40927	15.8	14	14	4	4	1.072	7		0.822	7	*	0.788	8		1.221	7	*	1.12	8		1.059	8		-	-	-	-	-
1712	comp63588_c0	210	57147	6.4	9	9	2	2	1.123	4		0.55	4	*	0.811	4		1.964	4	*	0.986	4		0.573	4	*	-	-	-	-	-
1713	Unigene64419_All	209	46021	21.4	7	7	4	4	0.866	5		0.888	4		1.223	5	*	1.084	3		0.694	5		0.892	4	*	gi|413932685|gb|AFW67236.1|	55.41	4e-61	hypothetical protein ZEAMMB73_644992 [Zea mays]	K03404	3e-78	magnesium chelatase subunit D [EC:6.6.1.1]
1714	comp69701_c0	209	38382	16.2	13	13	5	5	0.926	9		1.028	9		1.227	9	*	1.166	9		0.801	9		0.917	9		-	-	-	-	-
1715	CL5593.Contig6_All	209	37630	24.8	31	3	7	2	-	1		-	1		-	1		-	1		-	1		-	1		gi|307108909|gb|EFN57148.1|	55.79	3e-72	hypothetical protein CHLNCDRAFT_30535 [Chlorella variabilis]	-
1716	Unigene10714_All	209	16216	25.4	7	7	2	2	1.352	5	*	0.982	5		0.783	4	*	1.081	5		0.961	5		0.908	5		-	-	-	-	-
1717	Unigene72520_All	209	64475	22.4	12	12	7	7	0.903	6	*	0.848	7		1.07	7		1.453	7	*	0.848	7		0.827	7	*	gi|462394957|gb|EMJ00756.1|	61.64	3e-18	hypothetical protein PRUPE_ppb021332mg [Prunus persica]	K03527	1e-121	4-hydroxy-3-methylbut-2-enyl diphosphate reductase [EC:1.17.1.2]
1718	Unigene28388_All	209	18764	38.6	12	12	4	4	0.855	4		1.05	4		1.026	4		1.069	5		1.058	5		1.018	3		gi|255086409|ref|XP_002509171.1|	57.69	1e-28	predicted protein [Micromonas sp. RCC299]	K01892	1e-32	histidyl-tRNA synthetase [EC:6.1.1.21]
1719	comp76948_c0	209	61858	23	16	16	8	8	1.149	10	*	1.074	11		0.919	12		0.939	11		1.004	12		0.955	12		-	-	-	-	-
1720	comp19004_c0_orf1	209	105198	11.8	9	9	6	6	0.785	5		0.898	4		1.289	5		1.158	5		0.709	5		0.818	5		gi|6502507|gb|AAF14337.1|U73610_1	35.14	5e-29	ATCDPK1a, partial [Arabidopsis thaliana]	K13412	4e-39	calcium-dependent protein kinase [EC:2.7.11.1]
1721	Unigene75260_All	208	30399	24.6	7	7	4	4	1.163	5		1.022	5		0.737	5	*	1.038	5		1.112	5		0.836	5		gi|298711519|emb|CBJ26607.1|	68.18	4e-89	Flavine reductase [Ectocarpus siliculosus]	-
1722	Unigene63956_All	208	45987	18.4	11	11	5	5	0.857	6		0.913	6		1.229	6	*	1.066	6		0.873	6		1.067	6		gi|303290983|ref|XP_003064778.1|	52.46	4e-06	predicted protein [Micromonas pusilla CCMP1545]	K00901	6e-20	diacylglycerol kinase [EC:2.7.1.107]
1723	comp33084_c0_orf1	208	142593	5	10	10	5	5	0.96	5		1.009	4		1.126	5		0.786	5		0.958	5		1.118	5		gi|302779942|ref|XP_002971746.1|	60.78	3e-10	hypothetical protein SELMODRAFT_412321 [Selaginella moellendorffii]	K03032	0	26S proteasome regulatory subunit N2
1724	CL3524.Contig6_All	208	15053	31.4	17	2	3	2	-	1		-	1		-	1		-	1		-	1		-	1		gi|317134919|gb|ADV03022.1|	78.1	2e-35	ribosomal protein S17 [Karlodinium veneficum]	K02962	2e-35	small subunit ribosomal protein S17e
1725	comp33625_c0	208	33445	36.9	10	10	6	6	1.206	3		0.761	3	*	0.858	3		2.515	3		0.844	3		0.672	3	*	-	-	-	-	-
1726	comp21776_c0_orf1	208	39650	25.7	10	10	5	5	0.923	8		0.914	8		0.978	8		1.007	8		1.165	8		1.092	8		gi|255086958|ref|XP_002505402.1|	32.89	1e-13	predicted protein [Micromonas sp. RCC299]	-
1727	CL716.Contig4_All	208	19739	7.4	11	11	1	1	1.22	9	*	1.44	9	*	2.448	8	*	0.783	9	*	0.384	9	*	0.864	9	*	-	-	-	-	-
1728	Unigene18697_All	207	39530	16.4	12	12	4	4	0.931	10		0.934	10		1.238	9	*	0.979	8		0.816	9	*	0.906	10		gi|348683754|gb|EGZ23569.1|	50	3e-07	hypothetical protein PHYSODRAFT_478118 [Phytophthora sojae]	-
1729	Unigene14681_All	207	50456	19.6	11	11	5	5	0.747	10	*	0.94	8		1.283	10	*	0.917	10		0.812	9		1.132	10		gi|223943981|gb|ACN26074.1|	44.93	1e-06	unknown [Zea mays]	K06119	1e-12	sulfoquinovosyltransferase [EC:2.4.1.-]
1730	Unigene39381_All	207	73324	17.9	11	1	8	1	-	1		-	1		-	1		-	1		-	1		-	1		-	-	-	-	-
1731	comp63260_c0_orf1	207	44898	13.9	9	7	4	3	0.697	5	*	0.843	5	*	1.07	5		0.88	5		1.326	5		1.109	5		gi|325192833|emb|CCA27234.1|	35.29	2e-09	conserved hypothetical protein [Albugo laibachii Nc14]	K14319	2e-10	Ran GTPase-activating protein 1
1732	CL3523.Contig1_All	207	30839	24.8	10	5	5	3	1.167	4		1.039	4		1.325	4		1.094	4		0.615	4		1.02	4		-	-	-	-	-
1733	CL2609.Contig2_All	207	37544	33.5	11	2	6	1	1.019	2	*	0.985	2		0.907	2		1.125	2		0.984	2		0.95	2	*	gi|224005631|ref|XP_002291776.1|	68.78	1e-80	inorganic pyrophosphatase [Thalassiosira pseudonana CCMP1335]	K01507	2e-68	inorganic pyrophosphatase [EC:3.6.1.1]
1734	comp29579_c0_orf1	207	32162	16.2	7	7	3	3	1.005	4		0.838	4		1.287	3		1.4	4		0.691	3		0.979	4		-	-	-	-	-
1735	comp32621_c0	207	27636	41	12	12	7	7	1.026	7		0.855	7		1.225	7		1.13	7		0.961	7		0.873	7		-	-	-	-	-
1736	comp23335_c0_orf1	206	29325	13	6	6	2	2	1.126	5		0.921	5		0.916	5		0.925	5		1.011	5		0.899	5	*	-	-	-	-	-
1737	comp74483_c0_orf1	206	52725	13.6	13	13	5	5	1.211	5		0.946	5		0.871	4		0.968	5		0.765	5		0.946	5		-	-	-	-	-
1738	comp73654_c0_orf1	206	49916	21.3	14	14	7	7	0.723	8		0.894	8		1.572	8	*	1.159	8		0.746	8		0.942	8		gi|255291837|dbj|BAH89268.1|	52.38	1e-10	putative 3-dehydroquinate synthase [Diospyros kaki]	K01735	4e-63	3-dehydroquinate synthase [EC:4.2.3.4]
1739	CL2688.Contig1_All	206	7275	27.1	10	10	1	1	1.019	9		0.851	9	*	0.986	9		1.089	9		0.818	9		0.976	9		gi|402244311|emb|CBW52773.1|	69.49	4e-17	peptidyl-prolyl cis-trans isomerase [Polytomella sp. Pringsheim 198.80]	K01802	2e-16	peptidylprolyl isomerase [EC:5.2.1.8]
1740	comp90516_c0_orf1	205	123162	8.6	9	9	6	6	1.031	6		0.813	6		0.919	6		1.211	6		0.95	6		0.991	6		gi|307108974|gb|EFN57213.1|	72.5	8e-49	hypothetical protein CHLNCDRAFT_143654 [Chlorella variabilis]	K01872	0	alanyl-tRNA synthetase [EC:6.1.1.7]
1741	CL6866.Contig2_All	205	23575	17.9	8	8	3	3	1.04	7		1.162	7	*	0.928	7		0.936	7		1.101	7		1.107	7	*	gi|255072769|ref|XP_002500059.1|	62.22	3e-56	predicted protein [Micromonas sp. RCC299]	K12736	8e-20	peptidylprolyl isomerase domain and WD repeat-containing protein 1 [EC:5.2.1.8]
1742	comp15894_c0_orf1	205	26766	29.2	18	18	5	5	1.125	8		0.956	7		1.088	8		0.88	8		1.087	8		1.166	8		gi|323454622|gb|EGB10492.1|	51.9	6e-15	hypothetical protein AURANDRAFT_23768 [Aureococcus anophagefferens]	K05527	5e-13	BolA protein
1743	Unigene51331_All	205	16166	26.3	8	8	2	2	1.124	6		0.979	6		0.788	6	*	0.994	6		1.149	6		1.039	6		gi|157093137|gb|ABV22223.1|	93.18	1e-34	small nuclear ribonucleoprotein Sm D1 [Karlodinium veneficum]	K11087	4e-25	small nuclear ribonucleoprotein D1
1744	comp73743_c0_orf1	205	35428	13.3	8	8	3	3	0.959	5		0.849	5		1.251	5		1.108	5		0.81	5	*	0.945	5		gi|363807028|ref|NP_001242578.1|	47.06	7e-07	uncharacterized protein LOC100812972 [Glycine max]	K09540	1e-09	translocation protein SEC63
1745	CL2782.Contig4_All	205	23959	29.3	13	3	4	2	0.915	3		0.859	3		1.258	3		1.118	3		0.923	3	*	1.061	3		-	-	-	-	-
1746	comp31447_c0	205	77108	10.8	15	15	5	5	1.137	9	*	0.879	9		0.894	9		1.09	9		1.168	9		1.202	8	*	-	-	-	-	-
1747	comp76990_c0	204	58313	17.9	16	16	6	6	0.961	8		1.003	8		1.187	8		0.965	8		0.929	8		1.056	7		-	-	-	-	-
1748	CL6655.Contig2_All	204	36682	24.2	10	10	5	5	1.283	8	*	0.786	8	*	0.889	6	*	1.681	8	*	0.664	8	*	0.607	8	*	gi|115475980|ref|NP_001061586.1|	39.39	3e-18	Os08g0338700 [Oryza sativa Japonica Group]	K03687	5e-20	molecular chaperone GrpE
1749	CL2531.Contig6_All	204	31692	18.5	24	1	3	1	-			-			-			-			-			-			gi|414881541|tpg|DAA58672.1|	83.78	9e-12	TPA: putative 60S ribosomal protein L19-3 family protein, partial [Zea mays]	K02885	1e-48	large subunit ribosomal protein L19e
1750	CL716.Contig1_All	204	20980	16.4	6	6	2	2	1.132	6		1.14	6	*	1.299	6		0.927	6		0.7	6	*	0.989	6		-	-	-	-	-
1751	Unigene23229_All	204	27624	7.8	4	4	1	1	0.987	4		0.894	4		1.458	4		1.351	4	*	0.678	4	*	0.711	4	*	-	-	-	-	-
1752	comp25058_c0	204	38462	10.4	17	14	3	2	1.037	6		1.122	5	*	1.069	6		0.866	6		1.202	6		1.059	5		-	-	-	-	-
1753	comp63030_c0_orf1	204	35328	17.1	32	4	4	1	1.091	2		1.043	2		0.847	2		0.941	2		0.891	2		0.941	2		gi|148283610|gb|ABQ57365.1|	74.47	3e-13	ribosomal protein L13A [Lupinus luteus]	K02872	2e-62	large subunit ribosomal protein L13Ae
1754	comp78863_c0_orf2	204	46466	23.7	16	16	7	7	1.202	5		1.107	4		0.868	5		1.041	5		0.928	5		0.854	5		gi|323454125|gb|EGB09995.1|	38.96	2e-06	hypothetical protein AURANDRAFT_71117 [Aureococcus anophagefferens]	-
1755	comp69581_c0_orf1	204	29445	6.8	4	4	1	1	1.168	4		0.884	3		1.179	3		1.217	2		0.775	4		0.917	3		gi|412987990|emb|CCO19386.1|	40.45	1e-07	unnamed protein product [Bathycoccus prasinos]	-
1756	Unigene39592_All	204	126859	6.7	10	10	5	5	0.861	6		1.153	5		1.486	6	*	0.831	5		0.752	6		1.244	5		gi|422296191|gb|EKU23490.1|	42.19	7e-12	6-deoxyerythronolide-b synthase, partial [Nannochloropsis gaditana CCMP526]	K14827	1e-10	pre-rRNA-processing protein IPI1
1757	Unigene64571_All	204	36411	17.1	13	13	4	4	1.067	9		1.091	9		0.85	9	*	0.783	9		1.143	9		1.142	8		-	-	-	-	-
1758	CL2375.Contig3_All	204	43197	15.1	12	3	4	2	1.239	2		0.668	2		1.013	2		1.636	2		0.476	2		0.687	2		gi|299117075|emb|CBN73846.1|	46.62	5e-55	mRNA binding protein [Ectocarpus siliculosus]	-
1759	CL570.Contig1_All	203	22093	29.8	12	8	3	1	0.999	7		1.038	7		0.898	7		0.702	7	*	1.106	7		1.422	7	*	-	-	-	-	-
1760	CL4703.Contig1_All	203	55356	19.9	15	15	7	7	1.131	6	*	1.038	7		0.831	6	*	0.965	7		1.162	7		0.89	7		gi|301096247|ref|XP_002897221.1|	47.06	7e-08	conserved hypothetical protein [Phytophthora infestans T30-4]	K09553	5e-11	stress-induced-phosphoprotein 1
1761	CL3016.Contig12_All	203	59558	16.8	18	1	7	1	-			-			-			-			-			-			gi|227206242|dbj|BAH57176.1|	76.27	2e-76	AT5G11200 [Arabidopsis thaliana]	K12812	1e-160	ATP-dependent RNA helicase UAP56/SUB2 [EC:3.6.4.13]
1762	comp62255_c2_orf2	203	79819	8.8	11	9	4	3	0.928	5		0.924	5		0.816	5		0.913	5		1.254	5	*	0.984	5		gi|348680063|gb|EGZ19879.1|	40.21	9e-12	hypothetical protein PHYSODRAFT_493555 [Phytophthora sojae]	-
1763	CL6733.Contig1_All	203	44199	38.7	14	14	9	9	0.858	8	*	0.904	8		1.068	8		1.193	8		1.108	8		0.899	8		-	-	-	-	-
1764	CL4380.Contig1_All	203	16245	23.9	12	10	3	2	1.059	8		1.21	8	*	0.945	8		0.814	8	*	1.001	8		1.226	8	*	-	-	-	-	-
1765	comp41041_c0_orf1	202	73509	14.8	7	7	5	5	1.009	6		0.963	6		1.055	5		1.06	6		0.797	6		1.112	6		gi|323456173|gb|EGB12040.1|	73.53	2e-58	hypothetical protein AURANDRAFT_15917, partial [Aureococcus anophagefferens]	K11808	5e-151	phosphoribosylaminoimidazole carboxylase [EC:4.1.1.21]
1766	Unigene38617_All	202	52889	19.2	9	8	6	5	0.723	4	*	1.038	4		1.381	4		0.738	4		0.857	4		1.052	4		gi|348689892|gb|EGZ29706.1|	55.15	1e-98	hypothetical protein PHYSODRAFT_323195 [Phytophthora sojae]	K11594	7e-100	ATP-dependent RNA helicase [EC:3.6.4.13]
1767	CL4536.Contig2_All	202	25261	17	9	7	3	2	0.686	3	*	0.745	4	*	1.182	3		1.509	4		1.44	4		0.935	4		gi|242080093|ref|XP_002444815.1|	38.38	8e-08	hypothetical protein SORBIDRAFT_07g028490 [Sorghum bicolor]	K00588	1e-11	caffeoyl-CoA O-methyltransferase [EC:2.1.1.104]
1768	comp104824_c0_orf1	202	51985	8.7	28	24	4	3	1.3	2		1.007	2		0.899	2		0.929	2		0.93	2		0.883	2		gi|255965396|gb|ACU45003.1|	44.78	2e-06	cold shock protein [Pfiesteria piscicida]	-
1769	comp31873_c0_orf1	202	65378	17.8	12	12	5	5	1.338	6	*	1.06	6		0.944	6		0.856	6		0.871	6		1.174	6		gi|323447129|gb|EGB03077.1|	49.4	3e-12	hypothetical protein AURANDRAFT_16576 [Aureococcus anophagefferens]	K14838	8e-18	nucleolar protein 15
1770	comp48100_c0_orf1	202	117457	7.1	14	14	6	6	1.118	6		1.359	6		1.283	6		0.909	4		1.003	6		0.925	6		gi|224006588|ref|XP_002292254.1|	61.54	0	predicted protein [Thalassiosira pseudonana CCMP1335]	-
1771	comp50129_c0_orf1	202	96565	16.5	11	11	9	9	1.157	6		1.113	6		1.005	6		0.979	6		0.913	6		0.973	6		gi|219129493|ref|XP_002184922.1|	65.5	5e-159	predicted protein [Phaeodactylum tricornutum CCAP 1055/1]	K01867	3e-121	tryptophanyl-tRNA synthetase [EC:6.1.1.2]
1772	Unigene48817_All	202	24194	21	19	19	4	4	1.019	10		1.014	10		0.958	10		0.95	10	*	0.995	10		1.013	10		gi|422295787|gb|EKU23086.1|	52.56	1e-18	thioredoxin f [Nannochloropsis gaditana CCMP526]	K03671	1e-12	thioredoxin 1
1773	comp23269_c0_orf1	202	52536	27.7	10	10	7	7	0.896	7		1.04	7		1.39	6	*	1.089	7		0.89	7		0.872	7		gi|198444899|gb|ACH88364.1|	28.09	2e-11	predicted thioesterase [Karenia brevis]	-
1774	comp53347_c1_orf1	201	34167	24.9	11	11	5	5	0.951	9		0.958	9		1.172	9	*	1.02	7		0.856	9	*	0.989	9		gi|356523878|ref|XP_003530561.1|	63.47	3e-53	PREDICTED: LOW QUALITY PROTEIN: ABC transporter I family member 6, chloroplastic-like [Glycine max]	K09013	4e-78	Fe-S cluster assembly ATP-binding protein
1775	comp15684_c0_orf1	201	109437	11.6	15	15	8	8	0.786	11	*	0.926	11		1.15	11		1.01	11		1.059	11		1.039	9		-	-	-	-	-
1776	CL2553.Contig3_All	201	35842	24.1	13	11	5	4	1.121	4		1.126	4		0.987	4		0.866	4	*	0.919	4		1.014	4		gi|397614633|gb|EJK62917.1|	27.44	9e-12	hypothetical protein THAOC_16454 [Thalassiosira oceanica]	-
1777	comp50522_c0_orf1	201	104490	7.5	11	11	7	7	1.09	5		0.978	6		1.39	6		1.136	6		0.791	6		0.926	6		gi|118489177|gb|ABK96395.1|	44.3	2e-07	unknown [Populus trichocarpa x Populus deltoides]	K03217	5e-32	preprotein translocase subunit YidC
1778	comp34171_c0_orf1	201	74089	10.5	12	12	4	4	0.887	7	*	0.988	7		1.394	7	*	0.773	7		0.7	7	*	0.997	7		gi|75755902|gb|ABA27008.1|	52.99	4e-28	TO49-2 [Taraxacum officinale]	K08054	5e-94	calnexin
1779	comp64908_c0	201	102557	9.8	12	2	7	1	1.027	2		0.888	2		1.129	2		1.207	2		0.795	2		0.965	2		-	-	-	-	-
1780	comp32085_c0_orf1	201	82019	16	14	14	7	7	0.807	5		1	5		1.105	5		1.127	5		0.836	5		0.953	3	*	gi|298705215|emb|CBJ28646.1|	65.15	4e-42	Glycyl-tRNA Synthetase (C-terminal region) [Ectocarpus siliculosus]	K01880	3e-46	glycyl-tRNA synthetase [EC:6.1.1.14]
1781	Unigene8411_All	201	43454	10.6	8	1	3	1	-	1		-	1		-	1		-	1		-	1		-	1		gi|299470248|emb|CBN79552.1|	56.51	1e-111	conserved unknown protein [Ectocarpus siliculosus]	K00297	3e-88	methylenetetrahydrofolate reductase (NADPH) [EC:1.5.1.20]
1782	Unigene14440_All	201	44217	30.5	13	13	8	8	1.083	7		0.803	6		1.157	7		1.113	7		0.781	7		0.803	7	*	gi|384250806|gb|EIE24285.1|	61.74	2e-34	HIT-domain-containing protein [Coccomyxa subellipsoidea C-169]	K00799	6e-09	glutathione S-transferase [EC:2.5.1.18]
1783	comp79524_c0_orf1	200	64602	6.9	22	22	3	3	0.764	3		1.217	3		1.594	3		0.776	3		0.575	3		0.825	3		gi|157093143|gb|ABV22226.1|	39.29	2e-06	cold shock protein-like [Karlodinium veneficum]	-
1784	comp61486_c0	200	46897	22	20	20	8	8	0.652	6	*	0.724	5	*	1.104	6		1.034	6		0.935	6		1.17	6	*	-	-	-	-	-
1785	Unigene52167_All	200	21173	34.9	12	1	4	1	-	1		-	1		-	1		-	1		-	1		-	1		-	-	-	-	-
1786	comp57654_c0_orf1	200	41552	15.5	8	8	3	3	1.2	5	*	1.083	5		1.06	5		1.162	5		0.676	5	*	0.77	5		gi|255075173|ref|XP_002501261.1|	50.6	9e-15	predicted protein [Micromonas sp. RCC299]	-
1787	comp23995_c0_orf1	200	23689	15.6	8	8	2	2	0.781	6	*	0.802	6	*	0.986	7		1.093	7		1.297	7		0.984	7		gi|302782085|ref|XP_002972816.1|	36.23	2e-07	hypothetical protein SELMODRAFT_148785 [Selaginella moellendorffii]	-
1788	Unigene73383_All	200	159900	10.6	13	13	10	10	0.737	7	*	1.054	7		1.411	7	*	1.165	7		0.963	7		0.957	7		gi|388504544|gb|AFK40338.1|	79.57	7e-39	unknown [Lotus japonicus]	K05236	0	coatomer protein complex, subunit alpha (xenin)
1789	CL5434.Contig2_All	200	30093	38.2	15	2	7	1	1.039	2		0.745	2		1	2		1.456	2	*	0.745	2		0.749	2		gi|255637749|gb|ACU19197.1|	75.42	3e-50	unknown [Glycine max]	K02726	3e-99	20S proteasome subunit alpha 2 [EC:3.4.25.1]
1790	comp70395_c0_orf1	200	26072	26.6	9	6	3	2	1.021	5		0.863	5		1.408	5	*	1.443	5		0.497	5	*	0.682	5		gi|194703912|gb|ACF86040.1|	50.63	2e-14	unknown [Zea mays]	-
1791	CL4844.Contig1_All	199	22754	26.5	5	5	3	3	0.858	5		0.829	5	*	1.477	5		1.212	5		0.941	5		1.06	5		gi|223995249|ref|XP_002287308.1|	68.21	6e-61	canine-like rab-type small G protein [Thalassiosira pseudonana CCMP1335]	K07887	3e-51	Ras-related protein Rab-5A
1792	comp27855_c0_orf1	199	62465	14.8	10	10	5	5	0.954	5		1.14	5		1.56	6		1.044	5		0.683	6		1.005	4		gi|397632390|gb|EJK70536.1|	47.22	9e-21	hypothetical protein THAOC_08093 [Thalassiosira oceanica]	K14963	2e-09	COMPASS component SWD3
1793	comp32602_c0_orf1	199	56633	16.8	15	15	7	7	0.892	10		1.073	10		1.12	10		0.835	10		0.878	9		1.003	8		gi|388516795|gb|AFK46459.1|	45.61	8e-07	unknown [Lotus japonicus]	K01599	1e-53	uroporphyrinogen decarboxylase [EC:4.1.1.37]
1794	comp30461_c0_orf1	199	65778	11	7	7	4	4	0.562	5	*	0.86	5	*	0.989	5		1.298	5		1.211	5		1.406	5	*	gi|414866384|tpg|DAA44941.1|	41.82	3e-17	TPA: defective kernel1 [Zea mays]	-
1795	comp55428_c2	199	87986	8.7	8	8	5	5	1.014	6		0.955	6		1.208	6		1.12	6		0.824	6		0.96	6		-	-	-	-	-
1796	comp84966_c0_orf1	199	43348	24.8	16	16	7	7	0.929	5	*	0.908	5		1.259	5		1.126	5		0.713	5		0.898	5		gi|2982293|gb|AAC32132.1|	34.88	6e-10	ISP42-like protein [Picea mariana]	K11518	2e-22	mitochondrial import receptor subunit TOM40
1797	comp79382_c0_orf1	199	125510	13.2	17	17	10	10	0.841	6		0.811	3	*	1.269	6		1.399	4		0.883	6		0.967	5		gi|428182448|gb|EKX51309.1|	29.23	5e-06	hypothetical protein GUITHDRAFT_66229 [Guillardia theta CCMP2712]	-
1798	Unigene5211_All	199	41425	23.6	9	9	5	5	0.712	5		0.795	5	*	1.211	5		1.343	5		0.96	5		0.857	5		gi|348677139|gb|EGZ16956.1|	28.52	6e-20	hypothetical protein PHYSODRAFT_500642 [Phytophthora sojae]	-
1799	comp64609_c0_orf1	199	92451	7.9	12	12	5	5	0.68	8	*	0.975	8		1.212	8	*	0.973	8		0.83	8	*	1.219	8	*	gi|397565324|gb|EJK44575.1|	40.79	3e-100	hypothetical protein THAOC_36875, partial [Thalassiosira oceanica]	-
1800	comp33337_c0_orf1	198	47033	18.4	11	11	6	6	1.131	4	*	1.029	5		1.144	5		0.991	5		0.754	4	*	0.824	5	*	gi|348685811|gb|EGZ25626.1|	40.74	3e-09	hypothetical protein PHYSODRAFT_485106 [Phytophthora sojae]	-
1801	comp30089_c0	198	46163	10	10	10	3	3	1.05	6		0.961	6		0.844	6	*	1.163	6	*	1.119	6		0.974	6		-	-	-	-	-
1802	comp46183_c0_orf1	198	31606	15.8	10	9	3	2	1.247	8	*	1.356	7	*	0.793	8		1.012	8		1.076	8		0.985	8		gi|319997162|gb|ADV91175.1|	78.84	6e-96	mitochondrial succinate dehydrogenase flavoprotein-like protein 1, partial [Karlodinium veneficum]	K00234	7e-60	succinate dehydrogenase (ubiquinone) flavoprotein subunit [EC:1.3.5.1]
1803	CL4336.Contig1_All	197	44681	18.2	22	2	5	1	0.745	2		0.817	2		1.101	2		1.192	2		0.953	2		0.954	2		gi|32423794|gb|AAP81284.1|	70.68	1e-101	malonyl-CoA:ACP transacylase [Phaeodactylum tricornutum]	K00645	1e-101	[acyl-carrier-protein] S-malonyltransferase [EC:2.3.1.39]
1804	comp60353_c1_orf1	197	104739	12.4	13	13	7	7	1.064	7		1.005	6		1.205	5	*	0.942	5		0.745	6		0.918	6		gi|21321776|gb|AAM47299.1|AF377946_1	36.32	5e-25	unknown protein [Oryza sativa Japonica Group]	K03235	2e-12	elongation factor 3
1805	comp49801_c1	197	15157	61	10	3	4	2	-	1		-	1		-	1		-	1		-	1		-	1		-	-	-	-	-
1806	CL5532.Contig3_All	197	117470	10.8	12	12	7	7	0.894	10		1.011	10		1.018	10		1.147	10		0.963	10		0.966	10		gi|414091049|gb|AFW98412.1|	89.81	0	type I polyketide synthase [Alexandrium ostenfeldii]	K14827	2e-31	pre-rRNA-processing protein IPI1
1807	comp49488_c0_orf1	197	61329	11.3	7	7	4	4	0.841	3		0.868	2		1.036	2		1.216	3		1.059	3		0.936	2		gi|225428410|ref|XP_002283716.1|	46.05	1e-08	PREDICTED: diaminopimelate decarboxylase 2, chloroplastic isoform 2 [Vitis vinifera]	K01586	3e-37	diaminopimelate decarboxylase [EC:4.1.1.20]
1808	CL1705.Contig6_All	197	12783	29.7	11	6	2	1	0.74	4	*	0.743	4	*	0.954	5		1.346	4	*	0.928	5		0.771	4	*	gi|58613573|gb|AAW79373.1|	69.31	1e-34	chloroplast light harvesting complex protein [Heterocapsa triquetra]	K08907	1e-09	light-harvesting complex I chlorophyll a/b binding protein 1
1809	comp118925_c0	197	15161	34.9	7	7	3	3	1.004	6		1.027	6		1.064	6		1.007	6		1.045	6		1.041	6		-	-	-	-	-
1810	Unigene13053_All	196	54796	23.4	16	16	8	8	0.898	13	*	0.772	13	*	1.125	13		1.13	13	*	0.905	14		1.093	11	*	gi|397585587|gb|EJK53330.1|	38.67	2e-08	hypothetical protein THAOC_27256, partial [Thalassiosira oceanica]	K15030	3e-36	translation initiation factor 3 subunit M
1811	CL1726.Contig1_All	196	21240	32.9	12	1	4	1	-	1		-	1		-	1		-	1		-	1		-	1		gi|219118901|ref|XP_002180217.1|	62.71	3e-14	predicted protein [Phaeodactylum tricornutum CCAP 1055/1]	K09503	4e-25	DnaJ homolog subfamily A member 2
1812	comp27054_c0_orf1	196	39111	13.8	19	19	4	4	1.201	6	*	0.976	7		0.907	7	*	0.766	7	*	0.878	7		1.094	7	*	gi|223994565|ref|XP_002286966.1|	43.72	1e-33	predicted protein [Thalassiosira pseudonana CCMP1335]	-
1813	CL21.Contig3_All	196	24795	14	12	12	2	2	1.115	3		1.058	4		0.683	3	*	0.946	4		1.237	4		0.991	4		gi|388509384|gb|AFK42758.1|	64.89	2e-26	unknown [Lotus japonicus]	K02870	1e-52	large subunit ribosomal protein L12e
1814	Unigene14379_All	196	64599	18.3	11	11	5	5	0.873	7	*	0.94	5	*	1.006	6		1.095	7		1.094	7		1.085	7		gi|413936312|gb|AFW70863.1|	52.88	2e-28	hypothetical protein ZEAMMB73_121693 [Zea mays]	K10599	3e-113	pre-mRNA-processing factor 19 [EC:6.3.2.19]
1815	CL3065.Contig3_All	195	39983	17.4	14	14	4	4	1.015	11		1.23	10	*	0.99	9		1.27	11		1.091	12		0.853	11		gi|255089583|ref|XP_002506713.1|	31.16	2e-06	predicted protein [Micromonas sp. RCC299]	-
1816	comp58632_c1_orf1	195	201238	2.5	7	7	3	3	1.099	5		0.97	5		1.1	5		1.058	5		0.808	5		0.572	5		gi|303290086|ref|XP_003064330.1|	54.24	1e-06	predicted protein [Micromonas pusilla CCMP1545]	K13210	1e-08	far upstream element-binding protein
1817	CL4487.Contig1_All	195	85853	10.9	15	3	6	2	0.961	2		1.201	2		1.036	2		0.866	2	*	0.958	2		0.895	2		gi|302847315|ref|XP_002955192.1|	50.45	1e-16	hypothetical protein VOLCADRAFT_76599 [Volvox carteri f. nagariensis]	K03885	1e-112	NADH dehydrogenase [EC:1.6.99.3]
1818	Unigene14898_All	195	39228	5.7	6	6	1	1	1.014	6		1.012	6		0.927	6		1.107	6	*	1.059	6		0.871	6	*	-	-	-	-	-
1819	Unigene6802_All	195	19395	9.6	16	16	2	2	1.162	6	*	1.12	6	*	0.712	6		0.991	6		1.333	6	*	1.177	6	*	-	-	-	-	-
1820	Unigene11380_All	195	20037	34	12	12	3	3	1.109	4		1.216	4		1.17	4		1.089	4		0.743	4		0.949	4		-	-	-	-	-
1821	Unigene76370_All	195	26305	32	11	11	4	4	1.21	7	*	1.082	7		1.016	7		1.055	7		0.814	7		0.927	7		gi|125525104|gb|EAY73218.1|	60.87	9e-10	hypothetical protein OsI_01090 [Oryza sativa Indica Group]	K09510	4e-10	DnaJ homolog subfamily B member 4
1822	Unigene40387_All	195	31678	26.1	14	14	5	5	0.98	11		0.983	10		0.948	11		1.042	11		1.067	11		0.991	11		gi|115459032|ref|NP_001053116.1|	64.6	4e-37	Os04g0482000 [Oryza sativa Japonica Group]	K07304	2e-38	peptide-methionine (S)-S-oxide reductase [EC:1.8.4.11]
1823	comp48376_c1	195	96875	15.3	12	12	9	9	1.097	5	*	0.889	5		1.296	5		1.45	5		0.892	5		0.954	5		-	-	-	-	-
1824	comp31255_c0_orf1	195	33013	17.9	11	11	4	4	1.177	7	*	1.145	6	*	0.934	7		0.798	7	*	0.96	7		1.099	7		gi|58613539|gb|AAW79356.1|	64.84	2e-26	chloroplast thylakoid 11kDa protein [Heterocapsa triquetra]	-
1825	comp73914_c0	194	87753	12.9	15	15	8	8	1.047	9		1.191	9	*	1.164	9		0.937	9		0.836	9		1.12	9	*	-	-	-	-	-
1826	CL5360.Contig2_All	194	16118	36.4	13	13	3	3	1.209	9	*	1.027	9		0.946	9		0.932	8		0.945	9		1.133	9		-	-	-	-	-
1827	comp52107_c0	194	15320	37.7	15	5	5	3	1.105	3		0.89	3		0.922	3		0.965	3		1.37	3		1.254	3		-	-	-	-	-
1828	CL834.Contig1_All	194	22058	11.4	15	7	2	1	-	1		-	1		-	1		-	1		-	1		-	1		-	-	-	-	-
1829	comp30852_c0	194	36376	13.6	7	7	3	3	1.129	5		1.01	5		0.965	5		1.115	5		0.844	4		0.818	5		-	-	-	-	-
1830	comp41058_c0_orf1	193	63588	11.8	18	18	6	6	0.86	7		0.86	5		0.974	8		1.062	5		1.146	8		1.298	5		gi|242063564|ref|XP_002453071.1|	38.1	1e-07	hypothetical protein SORBIDRAFT_04g037790 [Sorghum bicolor]	K09597	1e-07	signal peptide peptidase-like 2B [EC:3.4.23.-]
1831	comp65736_c0_orf1	193	88786	12.7	13	2	7	2	-	1		-	1		-	1		-	1		-	1		-	1		gi|361068421|gb|AEW08522.1|	87.36	1e-40	Pinus taeda anonymous locus CL221Contig2_01 genomic sequence	K03147	0	thiamine biosynthesis protein ThiC
1832	CL6745.Contig2_All	193	60482	16.7	9	9	6	6	0.739	6	*	0.828	6		0.865	6		1.027	6		1.008	6		1.233	6		gi|56718255|gb|AAW24463.1|	67.07	4e-27	probable threonine sythase, partial [Phytophthora infestans]	K01733	2e-44	threonine synthase [EC:4.2.3.1]
1833	Unigene40611_All	193	17999	9.3	12	12	1	1	1.134	6	*	0.775	7	*	0.888	7	*	1.412	7	*	1.068	7		0.826	7	*	gi|134037090|gb|ABO47885.1|	52.07	9e-28	hypothetical protein Tb10.6k15.3460 [Alexandrium fundyense]	K07466	9e-17	replication factor A1
1834	comp80516_c0_orf1	193	39135	27.9	19	19	7	7	1.227	5		1.024	5		0.684	5	*	0.979	5		1.263	5		1.094	5		-	-	-	-	-
1835	Unigene83207_All	193	6942	55.1	7	7	2	2	0.86	6	*	0.794	6	*	1.037	5		1.792	6	*	0.885	6		0.68	6	*	gi|52075839|dbj|BAD45447.1|	51.06	3e-06	putative chloroplast protease [Oryza sativa Japonica Group]	K03798	8e-08	cell division protease FtsH [EC:3.4.24.-]
1836	Unigene55909_All	193	41188	11.9	11	11	3	3	0.794	8	*	0.881	8		1.098	8		1.064	8		1.035	8		1.048	8		gi|82569017|emb|CAJ43619.1|	55.43	8e-56	thermospermine synthase [Plantago major]	K00797	3e-87	spermidine synthase [EC:2.5.1.16]
1837	comp38363_c0_orf1	192	36455	14.3	9	9	3	3	1.043	3		1.077	4		0.773	3	*	1.02	4		1.319	4	*	1.034	4		gi|449502027|ref|XP_004161523.1|	43.02	6e-11	PREDICTED: V-type proton ATPase subunit E-like [Cucumis sativus]	K02150	2e-32	V-type H+-transporting ATPase subunit E [EC:3.6.3.14]
1838	comp66190_c0_orf1	192	139241	9.8	17	17	8	8	0.693	9	*	0.748	9	*	1.202	9		0.958	9		1.007	9		1.233	9	*	gi|307107562|gb|EFN55804.1|	41.75	3e-72	hypothetical protein CHLNCDRAFT_56139 [Chlorella variabilis]	K01539	4e-114	sodium/potassium-transporting ATPase subunit alpha [EC:3.6.3.9]
1839	CL3300.Contig10_All	192	19960	16.3	12	3	2	1	0.977	3		0.987	3		0.901	3	*	0.915	3		1.147	3		1.156	3	*	gi|157093577|gb|ABV22443.1|	58.46	1e-38	40S ribosomal protein S19 [Oxyrrhis marina]	K02966	5e-42	small subunit ribosomal protein S19e
[truncated: 5,393 more rows]
