# Supplementary material for: iTRAQ-Based Quantitative Proteomic Analysis of a Toxigenic Dinoflagellate Alexandrium catenella at Different Stages of Toxin Biosynthesis during the Cell Cycle
Source: Mar Drugs. 2018 Dec 7;16(12):491. doi: 10.3390/md16120491 (PMC6315610; doi:10.3390/md16120491)
Supplement: Supplementary file 1 [file marinedrugs-16-00491-s001.zip › Supplemental Table/Supplemental Table S2.xlsx]

## Sheet: T5 vs. T9 Upregulated
Supplemental Table S2. Functional classifications of the differentially expressed proteins (Upregulated proteins in T5 vs. T9)
Protein	Score	Mass (Da)	Coverage (%)	Unique Spectrum	Unique Peptide	T5-1 vs. T9-1	T5-2 vs. T9-2	Mean Ratio	Putative Function	KEGG Accession
Protein metabolism
CL1598.Contig17_All	597	33248	29.2	6	2	1.207	1.219	1.213	large subunit ribosomal protein L13e	K02873
CL260.Contig1_All	124	21944	22	8	3	1.362	1.265	1.3135	large subunit ribosomal protein L35e	K02918
comp26001_c0_orf1	154	33689	24.3	12	7	1.331	1.318	1.3245	large subunit ribosomal protein L17	K02879
CL7223.Contig1_All	368	30854	28.5	22	5	1.341	1.214	1.2775	N-acetylgalactosaminyltransferase 6	-
Unigene18033_All	117	31400	12	9	2	1.407	1.244	1.3255	ribonucleases P/MRP protein subunit RPP25	K14525
Unigene18407_All	222	28607	25.8	10	4	1.315	1.304	1.3095	cathepsin B	K01363
Nucleotide metabolism
Unigene14924_All	90	30510	11.2	8	3	1.33	1.369	1.3495	DNA-directed RNA polymerases I, II, and III subunit RPABC1	K03013
comp70937_c0_orf1	397	50890	11.9	13	3	1.356	1.239	1.2975	high mobility group protein B2	K11295
comp42167_c0_orf1	231	9744	66.7	5	2	1.34	1.257	1.2985	Adenine phosphoribosyltransferase 1	-
Carbohydrate metabolism
comp46183_c0_orf1	198	31606	15.8	9	2	1.247	1.356	1.3015	succinate dehydrogenase (ubiquinone) flavoprotein subunit	K00234
comp66001_c0_orf1	337	176882	10.2	23	11	1.219	1.406	1.3125	alpha-amylase	K01176
Others
comp65439_c0_orf1	148	90911	11.4	11	6	1.739	1.726	1.7325	Dynein heavy chain 5, axonemal	-
comp66145_c2_orf1	135	126477	7.1	5	2	1.518	1.657	1.5875	NAD(P) transhydrogenase	K00323
comp30158_c1_orf1	155	77431	8.7	14	4	1.304	1.261	1.2825	ADP-ribosyl-[dinitrogen reductase] glycohydrolase	-
CL373.Contig2_All	2938	52489	47.3	33	5	1.514	1.575	1.5445	luciferase	-
Unknown function protein
Unigene24524_All	183	51652	10.6	16	4	1.397	1.244	1.3205	unknown function	-
comp78106_c0	289	54936	14.9	16	5	1.252	1.236	1.244	unknown function	-
comp55045_c0	93	69567	5.4	3	2	2.146	1.657	1.9015	unknown function	-
CL1592.Contig1_All	1150	30635	39.9	6	2	1.359	1.205	1.282	unknown function	-
CL4403.Contig2_All	182	48198	33.3	17	10	1.455	1.576	1.5155	unknown function	-
CL716.Contig3_All	114	24153	10.6	7	2	1.255	1.224	1.2395	unknown function	-
comp65618_c0	546	82507	21.1	37	11	1.985	2.847	2.416	unknown function	-
comp65167_c0	469	57890	29.2	41	10	3.398	2.615	3.0065	unknown function	-
CL4627.Contig2_All	95	13994	24	6	2	1.208	1.279	1.2435	unknown function	-

## Sheet: T5 vs. T9 Downregulated
Supplemental Table S2. Functional classifications of the differentially expressed proteins (Downregulated proteins in T5 vs. T9)
Protein	Score	Mass (Da)	Coverage (%)	Unique Spectrum	Unique Peptide	T5-1 vs. T9-1	T5-2 vs. T9-2	Mean Ratio	Putative Function	KEGG Accession
Photosynthetic pigment biosynthesis
comp65868_c0_orf1	136	81757	8.5	5	4	0.342	0.538	0.44	glutamate-1-semialdehyde 2,1-aminomutase	K01845
comp24747_c0_orf1	523	57377	23.4	22	8	0.776	0.808	0.792	hydroxymethylbilane synthase	K01749
comp48177_c0_orf1	149	44942	22.4	11	6	0.808	0.797	0.8025	protochlorophyllide reductase	K00218
Photosynthesis
CL4144.Contig3_All	456	24244	25.3	12	2	0.779	0.797	0.788	Fucoxanthin-chlorophyll a-c binding protein F	-
Unigene13842_All	787	38684	6.1	50	2	0.546	0.675	0.6105	photosystem II P680 reaction center D1 protein	K02703
Unigene4926_All	582	41699	20.3	30	5	0.489	0.549	0.519	photosystem II P680 reaction center D2 protein	K02706
comp78745_c0_orf1	182	35867	19.7	10	5	0.567	0.646	0.6065	Photosystem I assembly protein Ycf4	-
comp27508_c0_orf1	218	54418	15.8	8	3	0.748	0.74	0.744	Phosphoglycolate phosphatase 1B	-
Protein metabolism
CL698.Contig9_All	697	49878	52.1	6	2	0.652	0.62	0.636	translation initiation factor 4A	K03257
comp25903_c0_orf1	115	57463	16.7	7	6	0.687	0.686	0.6865	26S proteasome regulatory subunit N7	K03037
comp126302_c0_orf1	188	23722	22.6	9	2	0.815	0.747	0.781	ATP-dependent Clp protease ATP-binding subunit ClpC	K03696
Carbohydrate metabolism
comp65994_c0_orf1	1552	64723	31.2	68	11	0.801	0.811	0.806	pyruvate kinase	K00873
Unigene14582_All	149	71928	10.1	8	4	0.714	0.76	0.737	fumarate hydratase, class I	K01676
CL4022.Contig3_All	4157	64687	43.1	12	2	0.621	0.642	0.6315	S-adenosylmethionine synthetase	K00789
comp33900_c2_orf1	349	23111	41.1	18	5	0.705	0.825	0.765	S-adenosylmethionine synthetase	K00789
comp396064_c0_orf1	96	26004	12.7	4	2	0.772	0.803	0.7875	type I polyketide synthase	-
CL2137.Contig7_All	217	21447	26.2	8	3	0.66	0.651	0.6555	F-type H+-transporting ATPase subunit b	K02109
Lipid metabolism
Unigene38614_All	259	57473	17.6	13	6	0.777	0.819	0.798	long-chain acyl-CoA synthetase	K01897
Unigene35024_All	143	12457	24.5	5	2	0.612	0.779	0.6955	acyl carrier protein	K02078
comp65773_c0_orf1	382	64816	18.1	19	7	0.495	0.797	0.646	glycerol-3-phosphate dehydrogenase (NAD+)	K00006
Unigene69345_All	116	14380	22.4	7	2	0.483	0.612	0.5475	chloroplast acyl carrier protein	-
Cell cycle
comp27749_c0	260	30503	11.2	11	2	0.74	0.789	0.7645	E3 SUMO-protein ligase RanBP2	-
Others
CL6031.Contig1_All	393	110312	15.1	8	2	0.758	0.826	0.792	sulfite reductase (ferredoxin)	K00392
CL853.Contig5_All	524	35580	39.5	10	5	0.485	0.409	0.447	Tankyrase	-
CL164.Contig7_All	792	23086	50	22	2	0.647	0.579	0.613	Cytochrome b2	-
comp77771_c0_orf1	241	133679	7.7	13	6	0.8	0.792	0.796	116 kDa U5 small nuclear ribonucleoprotein component	K12852
CL4536.Contig2_All	202	25261	17	7	2	0.686	0.745	0.7155	caffeoyl-CoA O-methyltransferase	K00588
Unigene17530_All	144	36848	23	5	3	0.662	0.734	0.698	caffeoyl-CoA O-methyltransferase	K00588
comp71772_c0_orf1	143	36822	15.2	6	3	0.718	0.596	0.657	calcium-dependent protein kinase	K13412
CL2137.Contig2_All	127	21836	17.9	5	2	0.67	0.795	0.7325	Serine/threonine-protein kinase mph1	-
CL4231.Contig1_All	848	121208	29	31	14	0.734	0.786	0.76	heat shock 70kDa protein 4	K09489
comp32150_c0_orf1	164	77326	8.6	8	4	0.813	0.716	0.7645	preprotein translocase subunit YidC	K03217
CL3297.Contig6_All	604	37876	31.4	8	3	0.478	0.575	0.5265	pyridoxine biosynthesis protein	K06215
comp66190_c0_orf1	192	139241	9.8	17	8	0.693	0.748	0.7205	sodium/potassium-transporting ATPase subunit alpha	K01539
comp53913_c0_orf1	177	51733	8.7	11	3	0.76	0.829	0.7945	membrane carrier 4	-
comp61486_c0	200	46897	22	20	8	0.652	0.724	0.688	Cyclic nucleotide-gated cation channel alpha-4	-
Unknown function protein
CL3737.Contig1_All	219	24140	20.6	15	5	0.637	0.772	0.7045	unknown function	-
comp26660_c0	219	29215	21.4	9	4	0.776	0.769	0.7725	unknown function	-
comp87949_c0	92	37560	9	4	2	0.617	0.614	0.6155	unknown function	-
CL385.Contig1_All	114	27123	15.3	5	2	0.759	0.651	0.705	unknown function	-
comp23995_c0_orf1	200	23689	15.6	8	2	0.781	0.802	0.7915	unknown function	-

## Sheet: T9 vs. T10 Upregulated
Supplemental Table S2. Functional classifications of the differentially expressed proteins (Upregulated proteins in T9 vs. T10)
Protein	Score	Mass (Da)	Coverage (%)	Unique Spectrum	Unique Peptide	T9-1 vs. T10-1	T9-2 vs. T10-2	Mean Ratio	Putative Function	KEGG Accession
Protein biosynthesis
CL6115.Contig2_All	244	64598	15.5	10	6	1.313	1.326	1.3195	asparaginyl-tRNA synthetase	K01893
comp40804_c0_orf1	56	52397	10.5	5	3	1.291	1.282	1.2865	tryptophanyl-tRNA synthetase	K01867
Unigene31141_All	59	84878	4.9	4	2	1.284	1.374	1.329	tyrosyl-tRNA synthetase	K01866
comp57028_c0_orf1	88	178848	4.5	4	4	2.014	8.228	5.121	translation initiation factor 2A	K15026
CL2508.Contig1_All	1363	146334	32.1	7	3	1.328	1.372	1.35	elongation factor 3	K03235
comp65861_c0_orf1	1948	116734	34.2	79	18	1.201	1.283	1.242	elongation factor 2	K03234
CL926.Contig1_All	630	20321	41.4	38	4	1.25	1.382	1.316	large subunit ribosomal protein L40e	K02927
Amino acid metabolism
Unigene4733_All	67	49815	6.5	2	2	1.335	1.36	1.3475	bifunctional aspartate aminotransferase and glutamate/aspartate-prephenate aminotransferase	K15849
Unigene10394_All	325	48663	28.8	9	6	1.259	1.425	1.342	glutamate N-acetyltransferase / amino-acid N-acetyltransferase	K00620
comp23679_c0_orf1	275	284147	10.7	26	21	1.45	1.251	1.351	glutamate synthase (NADPH/NADH)	K00264
Photosynthetic pigment biosynthesis
Unigene64067_All	280	59833	19.9	13	8	1.213	1.44	1.3265	glutamyl-tRNA synthetase	K01885
Unigene39887_All	180	61697	27.9	9	8	1.378	1.318	1.348	oxygen-dependent protoporphyrinogen oxidase	K00231
CL2758.Contig2_All	406	45157	41	5	3	1.24	1.519	1.3795	magnesium chelatase subunit I	K03405
comp48177_c0_orf1	149	44942	22.4	11	6	1.239	1.318	1.2785	protochlorophyllide reductase	K00218
comp85280_c0_orf1	174	71132	11.9	6	4	1.218	1.303	1.2605	zeaxanthin epoxidase	K09838
Carbohydrate metabolism
comp64784_c4_orf1	1359	89267	27	19	8	1.273	1.274	1.2735	succinate dehydrogenase (ubiquinone) flavoprotein subunit	K00234
comp24872_c0_orf1	347	132492	15.3	19	11	1.241	1.212	1.2265	type I polyketide synthase	-
comp64875_c0_orf1	304	72918	15.5	6	2	1.314	1.262	1.288	2-methylcitrate dehydratase 1	-
Nucleotide metabolism
comp75373_c0_orf1	119	36493	14.2	4	3	1.379	1.673	1.526	dTMP kinase	K00943
comp49860_c1_orf1	532	260728	9.1	18	9	1.369	1.401	1.385	pre-mRNA-splicing helicase BRR2	K12854
comp18210_c0_orf1	123	179661	6.7	9	7	1.254	1.397	1.3255	tRNA (cytosine38-C5)-methyltransferase	K15336
comp55588_c0_orf1	425	88125	21.2	26	12	1.442	1.269	1.3555	heterogeneous nuclear ribonucleoprotein F/H	K12898
Others
CL164.Contig7_All	792	23086	50	22	2	1.392	1.527	1.4595	Cytochrome b2	-
comp43845_c0_orf1	380	134720	20.9	22	13	1.254	1.263	1.2585	C2 domain containing protein	-
comp27749_c0	260	30503	11.2	11	2	1.24	1.462	1.351	E3 SUMO-protein ligase RanBP2	-
Unknown function protein
comp56979_c0_orf1	121	116124	11.6	9	8	1.28	1.532	1.406	unknown function	-
comp63823_c3	331	124503	8.9	8	4	1.398	1.245	1.3215	unknown function	-
comp64263_c0_orf1	325	90313	16.5	18	10	1.232	1.379	1.3055	unknown function	-
comp61365_c0	412	111178	20	21	9	1.204	1.268	1.236	unknown function	-
comp77093_c0_orf1	709	104029	17	18	9	1.262	1.331	1.2965	unknown function	-
comp56757_c0	260	49768	15.3	11	4	1.277	1.496	1.3865	unknown function	-
comp33955_c0	144	53243	5.3	7	2	1.378	1.27	1.324	unknown function	-
Unigene8769_All	175	16162	28.7	9	2	1.526	1.672	1.599	unknown function	-
comp87949_c0	92	37560	9	4	2	1.596	1.616	1.606	unknown function	-

## Sheet: T9 vs. T10 Downregulated
Supplemental Table S2. Functional classifications of the differentially expressed proteins (Downregulated proteins in T9 vs. T10)
Protein	Score	Mass (Da)	Coverage (%)	Unique Spectrum	Unique Peptide	T9-1 vs. T10-1	T9-2 vs. T10-2	Mean Ratio	Putative Function	KEGG Accession
Photosynthesis
CL4144.Contig3_All	456	24244	25.3	12	2	0.771	0.812	0.7915	Fucoxanthin-chlorophyll a-c binding protein F	-
Unigene59476_All	110	22375	8.7	16	2	0.69	0.757	0.7235	light-harvesting complex I chlorophyll a/b binding protein 1	K08907
comp64826_c0_orf1	988	19159	19.3	93	2	0.748	0.816	0.782	light-harvesting complex I chlorophyll a/b binding protein 1	K08907
Carbohydrate metabolism
Unigene70802_All	290	19185	23.8	18	2	0.598	0.802	0.7	ATP citrate (pro-S)-lyase	K01648
comp66024_c0_orf1	523	85449	21.6	26	2	0.698	0.79	0.744	phosphoenolpyruvate carboxykinase (ATP)	K01610
Nucleotide metabolism
Unigene57774_All	145	21764	19.9	10	3	0.75	0.696	0.723	RNA-binding protein	-
CL5247.Contig1_All	122	58595	9.4	7	4	0.8	0.8	0.8	kinetoplast DNA-associated protein	-
CL5591.Contig1_All	90	10180	32.3	6	2	0.761	0.674	0.7175	H/ACA ribonucleoprotein complex subunit 3	K11130
Others
comp65439_c0_orf1	148	90911	11.4	11	6	0.634	0.604	0.619	Dynein heavy chain 5, axonemal	-
Unigene4752_All	119	51882	7.7	6	3	0.811	0.692	0.7515	ribosome biogenesis protein UTP30	K14775
comp26054_c1_orf1	210	27347	16.9	15	3	0.562	0.779	0.6705	TBC1 domain family member 2B	-
comp57406_c0_orf1	191	34680	20.9	22	5	0.83	0.739	0.7845	Peptide methionine sulfoxide reductase	-
Unigene31713_All	233	20180	18.8	20	3	0.602	0.704	0.653	WD repeat-containing protein 35	-
Unigene36440_All	146	19657	20.3	17	3	0.77	0.785	0.7775	large subunit ribosomal protein L35Ae	K02917
comp63309_c0_orf1	859	47078	39.7	21	3	0.785	0.806	0.7955	large subunit ribosomal protein L7Ae	K02936
Unknown function protein
comp76706_c0_orf1	366	47568	23.8	18	7	0.823	0.814	0.8185	unknown function	-
comp70178_c0	174	32421	6.8	14	2	0.826	0.723	0.7745	unknown function	-
comp72556_c0	306	28197	32.1	19	6	0.787	0.824	0.8055	unknown function	-
comp33832_c0	104	13073	27.9	10	2	0.66	0.732	0.696	unknown function	-
CL2040.Contig2_All	288	22436	22	28	4	0.624	0.735	0.6795	unknown function	-
comp26657_c0	376	38301	10.8	31	3	0.832	0.814	0.823	unknown function	-
CL5037.Contig1_All	151	16055	21.9	7	2	0.561	0.775	0.668	unknown function	-
CL1548.Contig7_All	1594	16152	25.2	9	2	0.688	0.787	0.7375	unknown function	-
CL1073.Contig10_All	223	16080	18.3	18	2	0.683	0.749	0.716	unknown function	-

## Sheet: T10 vs. T11 Upregulated
Supplemental Table S2. Functional classifications of the differentially expressed proteins (Upregulated proteins in T10 vs. T11)
Protein	Score	Mass (Da)	Coverage (%)	Unique Spectrum	Unique Peptide	T10-1 vs. T11-1	T10-2 vs. T11-2	Mean Ratio	Putative Function	KEGG Accession
Photosynthesis
Unigene59476_All	110	22375	8.7	16	2	1.231	1.213	1.222	light-harvesting complex I chlorophyll a/b binding protein 1	K08907
CL4144.Contig3_All	456	24244	25.3	12	2	1.319	1.496	1.4075	Fucoxanthin-chlorophyll a-c binding protein F	-
Unigene13842_All	787	38684	6.1	50	2	1.56	1.691	1.6255	photosystem II P680 reaction center D1 protein	K02703
CL182.Contig2_All	1079	33425	45	34	5	1.302	1.253	1.2775	thylakoid protein	-
Carbohydrate metabolism
CL6034.Contig1_All	1238	56358	16.9	59	8	1.206	1.916	1.561	F-type H+-transporting ATPase subunit alpha	K02111
Unigene70802_All	290	19185	23.8	18	2	1.573	1.248	1.4105	ATP citrate (pro-S)-lyase	K01648
CL2215.Contig3_All	325	45668	21.6	16	5	1.442	1.364	1.403	malate dehydrogenase	K00026
comp65485_c0_orf1	498	30679	28	16	3	1.437	1.322	1.3795	enolase	K01689
Unigene10592_All	252	9804	26.5	6	2	1.25	1.222	1.236	fructose-1,6-bisphosphatase I	K03841
CL1630.Contig1_All	1374	59931	31.8	19	3	1.8	1.275	1.5375	fructose-bisphosphate aldolase, class II	K01624
CL1487.Contig3_All	1085	62383	30.5	12	2	1.222	1.286	1.254	pyruvate kinase	K00873
CL2773.Contig4_All	710	34531	33.5	14	4	1.286	1.227	1.2565	triosephosphate isomerase (TIM)	K01803
Protein biosynthesis
CL462.Contig2_All	303	17427	38.3	17	4	1.239	1.263	1.251	60S ribosomal protein L23	-
comp70606_c0_orf1	386	47440	11.5	25	4	1.241	1.21	1.2255	50S ribosomal protein L28	-
Unigene15987_All	188	30370	30.2	15	6	1.271	1.373	1.322	protein phosphatase 2C 27	-
CL4278.Contig3_All	1316	42106	34.8	93	11	1.252	1.238	1.245	small subunit ribosomal protein S3Ae	K02984
comp26054_c1_orf1	210	27347	16.9	15	3	1.589	1.266	1.4275	TBC1 domain family member 2B	-
Unigene38894_All	367	45142	18.7	23	6	1.257	1.26	1.2585	translation initiation factor 3 subunit I	K03246
Unigene24230_All	133	35125	10.8	12	3	1.366	1.366	1.366	translation initiation factor 3 subunit F	K03249
CL2508.Contig2_All	1353	147120	35.6	11	6	1.204	1.255	1.2295	elongation factor 3	K03235
Unigene14032_All	131	88675	6.8	10	3	1.46	1.297	1.3785	glycyl-tRNA synthetase	K01880
Nucleotide metabolism
comp51793_c0_orf1	365	67678	18.9	23	10	1.319	1.301	1.31	ATP-dependent RNA helicase DDX6/DHH1	K12614
CL5794.Contig3_All	95	175789	5.6	11	7	1.309	1.236	1.2725	DNA topoisomerase II	K03164
Others
comp63021_c0_orf1	787	55914	21.2	18	3	1.457	1.599	1.528	argininosuccinate synthase	K01940
Unigene73370_All	74	106514	2.6	7	2	1.282	1.435	1.3585	coatomer protein complex, subunit alpha (xenin)	K05236
CL373.Contig2_All	2938	52489	47.3	33	5	1.327	1.268	1.2975	luciferase	-
CL3690.Contig6_All	146	62878	8.2	9	3	1.367	1.338	1.3525	Rab GDP dissociation inhibitor alpha	-
comp57406_c0_orf1	191	34680	20.9	22	5	1.214	1.562	1.388	Peptide methionine sulfoxide reductase	-
Unigene24311_All	247	31701	14.2	17	4	1.435	1.29	1.3625	Potassium-transporting ATPase alpha chain 1	-
comp71824_c0_orf1	89	49691	19	9	5	1.624	1.299	1.4615	3-hydroxybutyryl-CoA dehydratase	-
comp70447_c0_orf1	406	50757	15.8	18	5	1.534	1.339	1.4365	UDP-glucosyltransferase YojK	-
CL45.Contig1_All	166	13116	17	31	2	1.374	1.47	1.422	sulfite oxidase	-
Unknown function protein
comp37752_c1	26	15590	4	4	2	1.334	1.473	1.4035	unknown function	-
comp65295_c0	252	31305	11.3	18	3	1.247	1.42	1.3335	unknown function	-
comp65884_c0	1688	109838	34.9	30	4	1.502	1.416	1.459	unknown function	-
Unigene36372_All	270	17198	35.4	20	4	1.305	1.264	1.2845	unknown function	-

## Sheet: T10 vs. T11 Downregulated
Supplemental Table S2. Functional classifications of the differentially expressed proteins (Downregulated proteins in T10 vs. T11)
Protein	Score	Mass (Da)	Coverage (%)	Unique Spectrum	Unique Peptide	T10-1 vs. T11-1	T10-2 vs. T11-2	Mean Ratio	Putative Function	KEGG Accession
Toxin biosynthesis
comp65949_c0_orf1	297	98073	9.1	21	7	0.707	0.806	0.7565	carbamoyltransferase	-
comp17794_c0_orf1	492	84015	18.1	27	10	0.808	0.767	0.7875	two-component system, OmpR family, response regulator VicR	K07668
Photosynthetic pigment biosynthesis
Unigene39887_All	180	61697	27.9	9	8	0.704	0.655	0.6795	oxygen-dependent protoporphyrinogen oxidase	K00231
Unigene64067_All	280	59833	19.9	13	8	0.701	0.721	0.711	glutamyl-tRNA synthetase	K01885
Carbohydrate metabolism
comp65172_c0_orf1	335	135271	14.9	16	10	0.726	0.755	0.7405	2-oxoglutarate dehydrogenase E1 component	K00164
CL3164.Contig1_All	292	60278	18	10	5	0.656	0.682	0.669	isocitrate dehydrogenase	K00031
Amino acid metabolism
CL5262.Contig1_All	700	20576	77.1	9	2	0.688	0.777	0.7325	carbonic anhydrase	-
CL3505.Contig1_All	1663	35253	55.7	19	3	0.684	0.653	0.6685	bifunctional aspartokinase / homoserine dehydrogenase 1	K12524
CL5417.Contig1_All	230	120383	14.5	14	8	0.561	0.728	0.6445	glycine dehydrogenase	K00281
Nucleotide metabolism
CL6655.Contig2_All	204	36682	24.2	10	5	0.664	0.607	0.6355	molecular chaperone GrpE	K03687
Unigene16027_All	403	42208	33.4	24	7	0.77	0.748	0.759	nucleosome assembly protein 1-like 1	K11279
comp49860_c1_orf1	532	260728	9.1	18	9	0.609	0.768	0.6885	pre-mRNA-splicing helicase BRR2	K12854
comp24232_c0_orf1	258	40977	19.4	10	4	0.729	0.649	0.689	replication factor A1	K07466
comp97153_c0_orf1	166	44211	8.1	6	2	0.768	0.827	0.7975	transcriptional regulatory protein	-
Unigene6847_All	131	28170	32.3	10	4	0.634	0.732	0.683	HIRA-interacting protein	-
comp42965_c0	119	132324	8	6	5	0.446	0.719	0.5825	Cap-specific mRNA (nucleoside-2'-O-)-methyltransferase 1	-
comp55588_c0_orf1	425	88125	21.2	26	12	0.731	0.824	0.7775	heterogeneous nuclear ribonucleoprotein F/H	K12898
Post-translational modification
comp71323_c0_orf1	87	93905	6.1	6	3	0.693	0.769	0.731	signal recognition particle subunit SRP72	K03108
comp62904_c0	836	35914	39.3	39	9	0.666	0.73	0.698	T-complex protein 1 subunit zeta	-
comp92514_c0_orf1	225	47394	9.3	6	2	0.668	0.749	0.7085	SEL1 protein	K14026
comp59114_c1	599	236901	20.9	41	28	0.818	0.818	0.818	Mannosyl-oligosaccharide 1,2-alpha-mannosidase IA	-
comp64874_c0_orf1	357	15657	24.3	36	3	0.712	0.713	0.7125	Protein phosphatase 2C	-
comp74637_c0_orf1	505	25503	32.6	13	5	0.739	0.816	0.7775	Ubiquitin-conjugating enzyme E2-17 kDa	-
Cell cycle
Unigene14195_All	153	95000	4.8	6	3	0.699	0.804	0.7515	kinesin family member 11	K10398
Unigene30968_All	100	87766	8.1	5	4	0.722	0.574	0.648	minichromosome maintenance protein 7 (cell division control protein 47)	K02210
Others
Unigene22466_All	171	89626	4.3	4	2	0.753	0.689	0.721	ribosome biogenesis protein ERB1	K14824
comp73300_c0_orf1	277	106853	9.6	11	5	0.731	0.775	0.753	Protein ZINC INDUCED FACILITATOR-LIKE 1	-
comp110928_c0	141	49157	9.9	3	2	0.438	0.787	0.6125	ABC transporter G family member 15	-
comp75272_c0	387	65744	12.8	17	5	0.73	0.786	0.758	Zeaxanthin epoxidase	-
comp33947_c0	148	66386	14.5	6	4	0.691	0.562	0.6265	Vegetative incompatibility protein HET-E-1	-
comp62855_c0_orf1	254	52315	22.8	23	9	0.616	0.783	0.6995	Obg-like ATPase 1	-
Unknown function protein
comp33337_c0_orf1	198	47033	18.4	11	6	0.754	0.824	0.789	unknown function	-
comp34056_c0	302	36004	17.8	13	4	0.676	0.755	0.7155	unknown function	-
Unigene58513_All	68	18923	18.6	4	2	0.671	0.763	0.717	unknown function	-
comp72296_c0_orf1	94	33216	23.1	5	4	0.78	0.642	0.711	unknown function	-
comp63823_c3	331	124503	8.9	8	4	0.628	0.709	0.6685	unknown function	-
comp83290_c0	185	49951	10.3	8	3	0.654	0.664	0.659	unknown function	-
comp28263_c0	114	34926	12.3	7	3	0.72	0.678	0.699	unknown function	-
comp68526_c0_orf1	273	80540	15.3	22	8	0.723	0.785	0.754	unknown function	-
comp61143_c0	502	45669	4	24	2	0.619	0.575	0.597	unknown function	-
comp59352_c1	187	92250	6.7	4	2	0.536	0.696	0.616	unknown function	-
comp95422_c0_orf1	287	33231	25.4	16	5	0.75	0.774	0.762	unknown function	-
comp77093_c0_orf1	709	104029	17	18	9	0.682	0.814	0.748	unknown function	-
comp41599_c0	162	32372	10.3	5	2	0.557	0.764	0.6605	unknown function	-
comp79857_c0	140	47103	6.7	7	2	0.629	0.765	0.697	unknown function	-
comp56757_c0	260	49768	15.3	11	4	0.777	0.776	0.7765	unknown function	-
Unigene54620_All	234	11867	45.7	12	3	0.725	0.826	0.7755	unknown function	-
comp87263_c0_orf1	148	34538	15.4	6	3	0.659	0.677	0.668	unknown function	-
comp28759_c0_orf1	101	60749	8.4	4	3	0.82	0.726	0.773	unknown function	-
comp72931_c0_orf1	127	39165	16.7	7	3	0.792	0.671	0.7315	unknown function	-
Unigene41463_All	281	27928	29.5	11	4	0.695	0.816	0.7555	unknown function	-
